# Supplementary material for: The use of global transcriptional analysis to reveal the biological and cellular events involved in distinct development phases of Trichophyton rubrum conidial germination
Source: BMC Genomics. 2007 Apr 11;8:100. doi: 10.1186/1471-2164-8-100 (PMC1871584; doi:10.1186/1471-2164-8-100)
Supplement: Additional file 2 — The data provided microarray data and the results of the selected 1562 genes matching to GO and SGD. [file 1471-2164-8-100-S2.xls]

## Sheet: Matching Results  to GO and SGD
							Sequence blast to GO			Sequence matching to SGD										Average log2(Sample/Reference) at each time points
ID	GC_ACC	Clusters	Block	Column	Row	database identifiers	symbol	identifiers and GO terms	Gene	E_value	Synonym	Ref_ID	Product	0 hr	1 hr	2 hr	3 hr	4 hr	5 hr	6 hr	7 hr	8 hr	9 hr	10 hr	11 hr	12 hr	13 hr	14 hr	15 hr
F4_001b_30	DW687269	I	13	2	4	SGD|S000004334	FKS1	SPTR:P38631 symbol:FKS1 "1,3-beta-D-glucan synthase" [GO:0000148 "1,3-beta-glucan synthase complex" evidence=TAS] [GO:0030478 "actin cap" evidence=IDA] [GO:0030479 "actin cortical patch" evidence=IDA] [GO:0003843 "1,3-beta-glucan synthase activity" evidence=IDA] [GO:0006075 "beta-1,3 glucan biosynthesis" evidence=TAS] [GO:0006897 "endocytosis" evidence=IMP] [GO:0007047 "cell wall organization and…	GSC2	0	YGR032W	ref|NP_011546.1|	Catalytic subunit of 1,3-beta-glucan synthase, has similarity to an alternate catalytic subunit, Fks1p (Gsc1p); Rho1p encodes the regulatory subunit; involved in cell wall synthesis and maintenance; Gsc2p [Saccharomyces cerevisiae]	1.70224	2.43904	2.02873	2.15097	1.85557	1.48094	2.04212	1.00479	1.39791	1.02863	1.63232	1.72188	1.15942	1.23056	1.07379	1.38827
F8_026b_93	DW699183	I	7	20	5	TAIR|gene:2096548	AHA8	SPTR:Q9M2A0 symbol:AHA8 [GO:0016887 "ATPase activity" evidence=ISS] InterPro:IPR005834 InterPro:IPR004014 InterPro:IPR000695 InterPro:IPR001757 InterPro:IPR008250 InterPro:IPR006534 Pfam:PF00702 Pfam:PF00122 Pfam:PF00690 Prosite:PS00154 PRINTS:PR00119 TIGRFAMs:TIGR01494 PRINTS:PR00120 HSSP:P07038 TIGRFAMs:TIGR01647 EMBL:AL138640 PIR:T47322 SPTR:Q9M2A0	PMA2	0	YPL036W	ref|NP_015289.1|	Plasma membrane H+-ATPase, isoform of Pma1p, involved in pumping protons out of the cell; regulator of cytoplasmic pH and plasma membrane potential; Pma2p [Saccharomyces cerevisiae]	2.98949	2.529	2.56306	2.55664	2.71739	2.82677	3.16883	1.89262	2.52789	3.2017	2.46949	2.6565	3.38285	3.31265	2.93179	3.51574
F3_072b_74	DW684981	I	2	12	2	UNIPROT|Q92598	HS105_HUMAN	SPTR:Q92598 symbol:HS105_HUMAN "Splice Isoform Alpha of Heat-shock protein 105 kDa" [GO:0006986 "response to unfolded protein" evidence=TAS] [GO:0005737 "cytoplasm" evidence=TAS] Pfam:PF00012 Prosite:PS00297 Prosite:PS00329 Prosite:PS01036 InterPro:IPR001023 GO:GO:0005737 PRINTS:PR00301 HSSP:P19120 ProDom:PD000089 EMBL:D86956 EMBL:AB003334 EMBL:AB003333 EMBL:AF039695 EMBL:BC037553 Genew:HGNC:1696…	SSE1	0	YPL106C	ref|NP_015219.1|	ATPase that is a component of the heat shock protein Hsp90 chaperone complex; binds unfolded proteins; member of the heat shock protein 70 (HSP70) family; localized to the cytoplasm; Sse1p [Saccharomyces cerevisiae]	2.4941	2.27225	1.24047	1.74358	1.79583	1.70799	1.8877	0.705928	1.28675	1.20364	1.2931	1.3071	1.79427	1.8774	1.56119	1.71707
F4_065b_14	DW690702	I	2	24	3	ZFIN|ZDB-GENE-030131-2642	dnaja1l	SPTR:Q803K1 symbol:dnaja1l "DnaJ (Hsp40) homolog, subfamily A, member 1, like" [GO:0008372 "cellular component unknown" evidence=ND] Pfam:PF00226 INTERPRO:IPR001305 InterPro:IPR002939 InterPro:IPR003095 InterPro:IPR001623 ZFIN:ZDB-GENE-030131-2642 SMART:SM00271 PROSITE:PS50076 HSSP:P25685 PRINTS:PR00625 PROSITE:PS00636 Pfam:PF01556 Pfam:PF00684 PROSITE:PS00637 EMBL:BC044445 SPTR:Q803K1	YDJ1	1e-116	YNL064C	ref|NP_014335.1|	Protein chaperone involved in regulation of the HSP90 and HSP70 functions; involved in protein translocation across membranes; member of the DnaJ family; Ydj1p [Saccharomyces cerevisiae]	2.86946	2.5208	1.50263	1.6071	1.82287	1.91877	1.94006	0.927197	1.40984	0.991624	1.19543	1.17615	1.41183	1.44992	1.37952	1.33997
F8_040b_04	DW700103	I	15	20	21	TIGR_CMR|SO2218	SO2218	SPTR:Q8EEZ1 symbol:SO2218 "asparaginyl-tRNA synthetase" [GO:0004816 "asparagine-tRNA ligase activity" evidence=ISS] [GO:0006421 "asparaginyl-tRNA aminoacylation" evidence=ISS] HAMAP:MF_00534 InterPro:IPR002312 Pfam:PF01336 Pfam:PF00152 InterPro:IPR006195 InterPro:IPR004364 InterPro:IPR004365 InterPro:IPR004522 PRINTS:PR01042 TIGRFAMs:TIGR00457 PROSITE:PS50862 HSSP:P13030 EMBL:AE015664 TIGR:SO2218…	DED81	1e-108	YHR019C	ref|NP_011883.1|	Cytosolic asparaginyl-tRNA synthetase, required for protein synthesis, catalyzes the specific attachment of asparagine to its cognate tRNA; Ded81p [Saccharomyces cerevisiae]	2.52554	2.1837	1.57816	2.3234	2.19651	1.19807	1.73503	1.53182	1.67085	1.42789	1.44923	1.71235	1.74134	1.93816	1.77105	1.94291
F8_021b_16	DW698663	I	16	25	7	UNIPROT|O43776	SYNC_HUMAN	SPTR:O43776 symbol:SYNC_HUMAN "Asparaginyl-tRNA synthetase, cytoplasmic" [GO:0004816 "asparagine-tRNA ligase activity" evidence=TAS] [GO:0005515 "protein binding" evidence=IPI] [GO:0005625 "soluble fraction" evidence=TAS] [GO:0005737 "cytoplasm" evidence=TAS] InterPro:IPR002312 Pfam:PF01336 Pfam:PF00152 InterPro:IPR006195 InterPro:IPR004364 InterPro:IPR004365 InterPro:IPR004522 GO:GO:0005737 PRIN…	DED81	1e-108	YHR019C	ref|NP_011883.1|	Cytosolic asparaginyl-tRNA synthetase, required for protein synthesis, catalyzes the specific attachment of asparagine to its cognate tRNA; Ded81p [Saccharomyces cerevisiae]	2.29658	2.11665	1.27624	1.83009	1.88452	1.44672	1.58919	1.35235	1.33302	1.27029	1.15555	1.43292	1.66581	1.74249	1.59224	1.75246
F10_051b_64	DW711028	I	16	27	19	TAIR|gene:2103084	AT3G04120.1	SPTR:P25858 symbol:AT3G04120.1 [GO:0005739 "mitochondrion" evidence=IDA] [GO:0006096 "glycolysis" evidence=ISS] [GO:0008943 "glyceraldehyde-3-phosphate dehydrogenase activity" evidence=ISS] InterPro:IPR000173 Pfam:PF00044 InterPro:IPR006424 Pfam:PF02800 PROSITE:PS00071 PANTHER:PTHR10836 PRINTS:PR00078 TIGRFAMs:TIGR01534 EMBL:AC016829 EMBL:M64116 EMBL:M64119 EMBL:AY052267 EMBL:AY060521 EMBL:AY1400…	TDH2	2e-99	YJR009C	ref|NP_012542.1|	Glyceraldehyde-3-phosphate dehydrogenase, isozyme 2, involved in glycolysis and gluconeogenesis; tetramer that catalyzes the reaction of glyceraldehyde-3-phosphate to 1,3 bis-phosphoglycerate; detected in the cytoplasm and cell-wall; Tdh2p [Saccharomyces cerevisiae]	4.41322	2.04981	3.47326	3.12146	3.12649	4.1235	3.52	4.10329	3.88061	4.35915	4.06312	4.22818	4.36429	4.64534	4.25604	4.71801
F8_030b_60	DW699502	I	4	11	13	SGD|S000004959	HEF3	SPTR:P53978 symbol:HEF3 "Translation elongation factor 3 (EF-3)" [GO:0005830 "cytosolic ribosome (sensu Eukaryota)" evidence=IPI] [GO:0003746 "translation elongation factor activity" evidence=IGI;ISS] [GO:0016887 "ATPase activity" evidence=IDA] [GO:0006414 "translational elongation" evidence=IGI] InterPro:IPR003439 SGD:S000004959 Pfam:PF00005 InterPro:IPR000357 InterPro:IPR011989 Prosite:PS00211 …	NEW1	4e-95	YPL226W	ref|NP_015098.1|	ATP binding cassette family member; Asn/Gln-rich rich region supports [NU+] prion formation, susceptibility to [PSI+] prion induction and aggregation of a fragment of the human Machado-Joseph Disease protein; New1p [Saccharomyces cerevisiae]	1.75189	1.83436	0.380468	1.02387	0.925386	0.0276805	0.644636	-0.548644	-0.365437	-0.0632006	-0.249922	-0.246225	0.0552945	-0.159318	0.0210188	-0.23432
F4_031b_04	DW688840	I	9	4	8	SGD|S000001814	YKR106W	SPTR:P36173 symbol:YKR106W [GO:0016020 "membrane" evidence=ISS] [GO:0005215 "transporter activity" evidence=ISS] [GO:0006810 "transport" evidence=ISS] SGD:S000001814 InterPro:IPR011701 EMBL:Z28202 PIR:S40624 GermOnline:140085 SPTR:P36173	SIT1	2e-94	YEL065W	ref|NP_010849.1|	Ferrioxamine B transporter, member of the ARN family of transporters that specifically recognize siderophore-iron chelates; transcription is induced during iron deprivation and diauxic shift; potentially phosphorylated by Cdc28p; Sit1p [Saccharomyces cerevisiae]	2.04383	0.955271	0.746686	0.579049	0.272161	0.51015	0.681141	1.05973	1.29092	1.33224	1.04434	1.05516	0.85743	0.790001	0.679662	0.931732
F6_025b_42	DW695411	I	2	18	4	FB|FBgn0016983	smid	SPTR:Q9VS62 symbol:smid "smallminded" [GO:0016887 "ATPase activity" evidence=ISS;NAS] InterPro:IPR003593 InterPro:IPR003959 InterPro:IPR003960 Pfam:PF00004 INTERPRO:IPR001984 Prosite:PS00674 SMART:SM00382 EMBL:AE003559 HSSP:Q01853 PRINTS:PR00830 IntAct:Q9VS62 FlyBase:FBgn0016983 SPTR:Q9VS62	CDC48	3e-93	YDL126C	ref|NP_010157.1|	ATPase in ER, nuclear membrane and cytosol with homology to mammalian p97; in a complex with Npl4p and Ufd1p participates in retrotranslocation of ubiquitinated proteins from the ER into the cytosol for degradation by the proteasome; Cdc48p [Saccharomyces cerevisiae]	1.95417	1.07598	1.06921	0.930025	1.01806	1.26742	1.20333	1.0838	1.66682	1.77485	1.18543	1.43957	1.46953	1.44528	1.42873	1.36436
F2_011b_56	DW687179	I	13	12	11	TIGR_CMR|PSPTO0239	PSPTO0239	SPTR:Q88AZ4 symbol:PSPTO0239 "phosphoenolpyruvate carboxykinase" [GO:0004612 "phosphoenolpyruvate carboxykinase (ATP) activity" evidence=ISS] [GO:0006094 "gluconeogenesis" evidence=ISS] HAMAP:MF_00453 InterPro:IPR001272 ProDom:PD004738 Pfam:PF01293 TIGRFAMs:TIGR00224 PROSITE:PS00532 HSSP:P22259 EMBL:AE016856 TIGR:PSPTO0239 SPTR:Q88AZ4	PCK1	6e-85	YKR097W	ref|NP_013023.1|	Phosphoenolpyruvate carboxykinase, key enzyme in gluconeogenesis, catalyzes early reaction in carbohydrate biosynthesis, glucose represses transcription and accelerates mRNA degradation, regulated by Mcm1p and Cat8p, located in the cytosol; Pck1p [Saccharomyces cerevisiae]	1.59408	1.1488	0.785838	0.686723	0.776517	1.38485	0.852264	0.0557489	0.331473	0.459622	0.228608	0.304391	0.381162	0.553529	0.470626	0.394729
F1_023b_45	DW680160	I	5	2	25	TIGR_CMR|PSPTO4502	PSPTO4502	SPTR:Q87WP3 symbol:PSPTO4502 "carbamoyl-phosphate synthase, small subunit" [GO:0004088 "carbamoyl-phosphate synthase (glutamine-hydrolyzing) activity" evidence=ISS] [GO:0009220 "pyrimidine ribonucleotide biosynthesis" evidence=ISS] HAMAP:MF_01209 InterPro:IPR000991 InterPro:IPR001317 InterPro:IPR002474 InterPro:IPR006274 Pfam:PF00117 PRINTS:PR00099 PRINTS:PR00096 PROSITE:PS00442 Pfam:PF00988 TIGR…	CPA1	1e-82	YOR303W	ref|NP_014947.1|	Small subunit of carbamoyl phosphate synthetase, which catalyzes a step in the synthesis of citrulline, an arginine precursor; translationally regulated by an attenuator peptide encoded by YOR302W within the CPA1 mRNA 5'-leader; Cpa1p [Saccharomyces cerevisiae]	1.86133	1.76513	1.20813	1.62385	1.4431	1.20338	1.37518	0.721494	0.942195	1.04252	1.5632	1.57985	1.75297	1.40221	1.31524	1.13847
F4_068b_90	DW690982	I	12	14	7	ZFIN|ZDB-GENE-040520-3	tbpl2	SPTR:Q6X484 symbol:tbpl2 "TATA box binding protein like 2" [GO:0003677 "DNA binding" evidence=IDA] [GO:0005634 "nucleus" evidence=IC] [GO:0006352 "transcription initiation" evidence=IDA] InterPro:IPR000814 ZFIN:ZDB-GENE-040520-3 GO:GO:0005634 InterPro:IPR012294 PANTHER:PTHR10126 Pfam:PF00352 PRINTS:PR00686 PROSITE:PS00351 HSSP:P62001 EMBL:AY256970 SMR:Q6X484 SPTR:Q6X484	SPT15	6e-79	YER148W	ref|NP_011075.1|	TATA-binding protein, general transcription factor that interacts with other factors to form the preinitiation complex at promoters, essential for viability; Spt15p [Saccharomyces cerevisiae]	2.99401	2.17519	1.47615	1.92678	1.74115	1.56351	1.87003	1.52721	1.34063	0.832514	1.4561	1.39621	1.21155	1.19444	1.0386	1.36085
F3_020b_71	DW682123	I	9	8	1	TIGR_CMR|CBU1784	CBU1784	SPTR:Q83AU4 symbol:CBU1784 "transketolase" [GO:0004802 "transketolase activity" evidence=ISS] [GO:0006098 "pentose-phosphate shunt" evidence=ISS] InterPro:IPR005475 InterPro:IPR005474 InterPro:IPR005478 Pfam:PF02779 Pfam:PF02780 Pfam:PF00456 InterPro:IPR005476 InterPro:IPR009014 PIRSF:PIRSF000418 PROSITE:PS00802 PROSITE:PS00801 TIGRFAMs:TIGR00232 HSSP:P27302 EMBL:AE016965 TIGR:CBU1784 SPTR:Q83AU4	TKL2	2e-77	YBR117C	ref|NP_009675.1|	Transketolase, similar to Tkl1p; catalyzes conversion of xylulose-5-phosphate and ribose-5-phosphate to sedoheptulose-7-phosphate and glyceraldehyde-3-phosphate in the pentose phosphate pathway; needed for synthesis of aromatic amino acids; Tkl2p [Saccharomyces cerevisiae]	2.59489	2.56856	2.22729	2.06941	1.89402	2.13001	2.15866	1.5752	1.87379	2.24357	1.97125	1.93038	2.03973	2.01118	1.97444	1.99386
F5_008b_25	DW693644	I	5	10	7	TAIR|gene:2075928	SCPL48	SPTR:Q9LXH4 symbol:SCPL48 [GO:0004185 "serine carboxypeptidase activity" evidence=ISS] [GO:0006508 "proteolysis" evidence=ISS] InterPro:IPR001563 InterPro:IPR000379 PROSITE:PS00560 Pfam:PF00450 PRINTS:PR00724 PROSITE:PS00131 ProDom:PD001189 HSSP:Q8W4X3 MEROPS:S10.009 EMBL:AL353992 EMBL:AY050427 EMBL:AY093993 PIR:T48977 SPTR:Q9LXH4	PRC1	4e-77	YMR297W	ref|NP_014026.1|	Vacuolar carboxypeptidase Y (proteinase C), involved in protein degradation in the vacuole and required for full protein degradation during sporulation; Prc1p [Saccharomyces cerevisiae]	1.92811	0.895152	0.972829	0.72247	0.806793	1.37469	1.10007	1.22063	1.2897	1.45389	1.62241	1.4485	1.26557	1.30207	1.19526	1.2825
F9_052b_41	DW702200	I	2	4	6	TAIR|gene:2121367	AT4G28480.1	SPTR:O49457 symbol:AT4G28480.1 [GO:0008372 "cellular component unknown" evidence=ND] [GO:0006457 "protein folding" evidence=ISS] Pfam:PF00226 InterPro:IPR002939 InterPro:IPR003095 InterPro:IPR001623 SMART:SM00271 PROSITE:PS50076 HSSP:P25685 PRINTS:PR00625 PROSITE:PS00636 Pfam:PF01556 EMBL:AL161572 EMBL:AL021749 EMBL:AY042845 EMBL:AY081523 PIR:T04618 SPTR:O49457	SIS1	3e-76	YNL007C	ref|NP_014391.1|	Type II HSP40 co-chaperone that interacts with the HSP70 protein Ssa1p; not functionally redundant with Ydj1p due to due to substrate specificity; shares similarity with bacterial DnaJ proteins; Sis1p [Saccharomyces cerevisiae]	2.17291	0.625998	0.283618	0.120471	0.0578222	0.854528	0.478886	0.632285	1.38152	0.686685	0.755425	0.588446	1.05652	1.14602	0.437039	0.982097
F8_021b_58	DW698699	I	4	19	12	TAIR|gene:2178867		SPTR:Q9LUX9 symbol:AT5G58800.1 [GO:0008372 "cellular component unknown" evidence=ND] InterPro:IPR008254 Pfam:PF00258 PROSITE:PS50902 EMBL:AB020755 EMBL:AY064055 EMBL:AY096367 SPTR:Q9LUX9	PST2	4e-74	YDR032C	ref|NP_010315.1|	Protein of unknown function with similarity to members of a family of flavodoxin-like proteins; induced by oxidative stress in a Yap1p dependent manner; GFP-fusion protein localizes to the cytoplasm in a punctate pattern; Pst2p [Saccharomyces cerevisiae]	2.39143	0.0213605	-0.168135	-0.355492	-0.803941	0.23586	-0.0945656	0.874106	1.24348	1.51951	1.2811	1.45789	1.56285	1.78256	1.42121	1.84912
F4_017b_16	DW688240	I	14	11	12	TAIR|gene:3697861	AT3G09790.1	SPTR:Q39256 symbol:AT3G09790.1 [GO:0006464 "protein modification" evidence=ISS] PFAM:PF00240 InterPro:IPR000626 SMART:SM00213 PROSITE:PS50053 HSSP:Q862M4 PRINTS:PR00348 EMBL:AC016661 EMBL:AC015985 EMBL:L05917 PIR:S55243 SPTR:Q39256	UBI4	5e-62	YLL039C	ref|NP_013061.1|	Ubiquitin, becomes conjugated to proteins, marking them for selective degradation via the ubiquitin-26S proteasome system; essential for the cellular stress response; Ubi4p [Saccharomyces cerevisiae]	3.9561	3.44705	2.85743	2.92349	2.79054	2.77033	3.09605	2.87179	3.1371	2.97783	2.84007	2.78332	2.96264	2.8201	2.72582	3.06579
F8_014b_46	DW698074	I	1	22	15	SGD|S000004854	YHM2	SPTR:Q04013 symbol:YHM2 "DNA binding protein, mtDNA stabilizing protein, mitochondrial inner membrane protein with low homology to RIM2" [GO:0005743 "mitochondrial inner membrane" evidence=ISS] [GO:0042645 "mitochondrial nucleoid" evidence=IDA] [GO:0003677 "DNA binding" evidence=IDA] [GO:0005371 "tricarboxylate carrier activity" evidence=IDA] [GO:0000002 "mitochondrial genome maintenance" evidenc…	YHM2	2e-61	YMR241W	ref|NP_013968.1|	Mitochondrial DNA-binding protein, component of the mitochondrial nucleoid structure, involved in mtDNA replication and segregation of mitochondrial genomes; member of the mitochondrial carrier protein family; Yhm2p [Saccharomyces cerevisiae]	2.85907	2.21627	2.43141	2.99845	2.64577	2.50682	2.3788	2.19702	2.53625	2.17649	2.52203	2.35964	2.38325	2.23314	1.94253	2.1366
F6_027b_76	DW695556	I	16	8	6	MGI|MGI:1913414	1110017C15Rik	SPTR:Q9CXK8 symbol:1110017C15Rik "RIKEN cDNA 1110017C15 gene" [GO:0003723 "RNA binding" evidence=RCA] Interpro:IPR002478 MGI:MGI:1913414 SMART:SM00359 PROSITE:PS50890 EMBL:AK003739 EMBL:AK014290 EMBL:BC003972 SMR:Q9CXK8 InterPro:IPR005155 Pfam:PF03657 SPTR:Q9CXK8	NIP7	2e-60	YPL211W	ref|NP_015113.1|	Nucleolar protein required for 60S ribosome subunit biogenesis, constituent of 66S pre-ribosomal particles; physically interacts with Nop8p and the exosome subunit Rrp43p; Nip7p [Saccharomyces cerevisiae]	2.48762	2.29236	1.04983	1.59403	1.36068	0.495875	0.791746	0.504447	0.265456	-0.0430361	-0.12497	-0.0697626	0.0417297	-0.0137793	0.29047	-0.126403
F6_020b_77	DW695092	I	12	9	9	UNIPROT|Q9Y2L1	RRP44_HUMAN	SPTR:Q9Y2L1 symbol:RRP44_HUMAN "Splice Isoform 1 of Exosome complex exonuclease RRP44" [GO:0016219 "GDP-dissociation stimulator activity" evidence=IDA] [GO:0006364 "rRNA processing" evidence=TAS] [GO:0000178 "exosome (RNase complex)" evidence=TAS] InterPro:IPR008994 InterPro:IPR001900 InterPro:IPR006596 SMART:SM00670 Pfam:PF00773 PROSITE:PS01175 EMBL:AB023225 EMBL:AF330044 EMBL:AL080158 PIR:JE011…	SSD1	8e-58	YDR293C	ref|NP_010579.1|	Protein with a role in maintenance of cellular integrity, interacts with components of the TOR pathway; ssd1 mutant of a clinical S. cerevisiae strain displays elevated virulence; Ssd1p [Saccharomyces cerevisiae]	1.84805	0.00611409	-0.0375312	0.147831	0.518534	0.162263	0.222502	0.207407	0.676902	0.737004	0.27486	0.475402	0.792547	0.687862	0.551279	0.801603
F4_072b_47	DW691247	I	7	6	4	TAIR|gene:2137434	AT4G08390.1	SPTR:Q9STM9 symbol:AT4G08390.1 [GO:0009570 "chloroplast stroma" evidence=ISS] [GO:0016688 "L-ascorbate peroxidase activity" evidence=ISS] [GO:0005739 "mitochondrion" evidence=IDA] InterPro:IPR002016 InterPro:IPR002207 Pfam:PF00141 GO:GO:0005739 PROSITE:PS00435 PRINTS:PR00459 PRINTS:PR00458 PROSITE:PS50873 HSSP:Q8LNY5 EMBL:AL161511 EMBL:AL109819 EMBL:AY056319 EMBL:AY114065 PIR:T14193 SMR:Q9STM9 SP…	CCP1	3e-57	YKR066C	ref|NP_012992.1|	Mitochondrial cytochrome-c peroxidase; degrades reactive oxygen species in mitochondria, involved in the response to oxidative stress; Ccp1p [Saccharomyces cerevisiae]	1.82605	0.639368	0.466823	0.113092	-0.10942	0.116205	0.146879	-0.0458508	-0.162284	-0.310016	-0.401699	-0.233072	-0.470531	-0.491405	-0.516272	-0.384301
F9_052b_59	DW702215	I	8	1	6	TAIR|gene:2152098	AT5G65900.1	SPTR:O49530 symbol:AT5G65900.1 [GO:0008372 "cellular component unknown" evidence=ND] [GO:0008026 "ATP-dependent helicase activity" evidence=ISS] InterPro:IPR001650 InterPro:IPR001410 InterPro:IPR000629 Pfam:PF00271 Pfam:PF00270 InterPro:IPR011545 GO:GO:0005634 SMART:SM00487 SMART:SM00490 PROSITE:PS00039 HSSP:Q58083 EMBL:AL021684 EMBL:AB018108 EMBL:BT001188 EMBL:AY059930 PIR:T05883 SPTR:O49530	HAS1	5e-57	YMR290C	ref|NP_014017.1|	ATP-dependent RNA helicase; localizes to both the nuclear periphery and nucleolus; highly enriched in nuclear pore complex fractions; constituent of 66S pre-ribosomal particles; Has1p [Saccharomyces cerevisiae]	1.55562	1.46034	0.729559	1.26236	0.996759	0.406304	0.83841	-0.117187	-0.0236392	-0.0765565	-0.201855	-0.0697659	0.0827817	-0.115638	-0.260782	-0.156185
F0_018b_73	DW406998	I	7	16	24	ZFIN|ZDB-GENE-040426-1062	zgc:56526	SPTR:Q7ZUH7 symbol:zgc:56526 "zgc:56526" [GO:0000004 "biological process unknown" evidence=ND] Pfam:PF01479 InterPro:IPR002942 ZFIN:ZDB-GENE-040426-1062 SMART:SM00363 PROSITE:PS50889 EMBL:BC049039 SPTR:Q7ZUH7	IMP3	2e-56	YHR148W	ref|NP_012018.1|	Component of the SSU processome, which is required for pre-18S rRNA processing, essential protein that interacts with Mpp10p and mediates interactions of Imp4p and Mpp10p with U3 snoRNA; Imp3p [Saccharomyces cerevisiae]	1.65659	1.32599	0.346922	0.970691	0.730482	0.0130034	0.253013	-0.0306618	-0.232624	-0.716844	-0.367853	-0.358728	-0.416744	-0.508406	-0.477522	-0.542418
F1_031b_27	DW680862	I	15	18	25	WB|CE08177	HSP-3	SPTR:P27420 symbol:HSP-3 [GO:0042221 "response to chemical stimulus" evidence=ISS] [GO:0009306 "protein secretion" evidence=ISS] [GO:0006950 "response to stress" evidence=ISS] [GO:0005788 "endoplasmic reticulum lumen" evidence=ISS] [GO:0016887 "ATPase activity" evidence=ISS] [GO:0005515 "protein binding" evidence=ISS] [GO:0005509 "calcium ion binding" evidence=ISS] InterPro:IPR000886 Pfam:PF00012…	KAR2	8e-55	YJL034W	ref|NP_012500.1|	ATPase involved in protein import into the ER, also acts as a chaperone to mediate protein folding in the ER and may play a role in ER export of soluble proteins; regulates the unfolded protein response via interaction with Ire1p; Kar2p [Saccharomyces cerevisiae]	6.14249	5.7097	4.175	4.46788	4.35415	3.99137	4.42159	3.25723	3.34186	2.7702	2.54397	2.54699	3.18379	2.99007	2.6765	2.61898
F5_028b_95	DW693381	I	13	26	5	ZFIN|ZDB-GENE-050417-332	zgc:110331	SPTR:Q568F2 symbol:zgc:110331 "zgc:110331" [GO:0005554 "molecular function unknown" evidence=ND] [GO:0008372 "cellular component unknown" evidence=ND] [GO:0000004 "biological process unknown" evidence=ND] EMBL:BC092881 SPTR:Q568F2	ISU1	2e-54	YPL135W	ref|NP_015190.1|	Conserved protein of the mitochondrial matrix, performs a scaffolding function during assembly of iron-sulfur clusters, interacts physically and functionally with yeast frataxin (Yfh1p); isu1 isu2 double mutant is inviable; Isu1p [Saccharomyces cerevisiae]	3.27267	3.22945	2.36274	2.55051	2.45559	2.51203	2.46099	2.20745	2.37643	1.9978	1.96779	1.86032	1.93341	1.85998	1.80305	1.78326
F3_083b_50	DW685586	I	4	12	4	TAIR|gene:2059614	AT2G27200.1	SPTR:Q9SHS8 symbol:AT2G27200.1 [GO:0000004 "biological process unknown" evidence=ND] [GO:0008372 "cellular component unknown" evidence=ND] [GO:0005525 "GTP binding" evidence=ISS] InterPro:IPR002917 InterPro:IPR006073 InterPro:IPR005289 Pfam:PF01926 PRINTS:PR00326 HSSP:Q9X1F8 TIGRFAMs:TIGR00650 EMBL:AC007290 EMBL:BT022030 PIR:A84670 SPTR:Q9SHS8	LSG1	3e-53	YGL099W	ref|NP_011416.1|	Putative GTPase involved in 60S ribosomal subunit biogenesis; required for the release of Nmd3p from 60S subunits in the cytoplasm; Lsg1p [Saccharomyces cerevisiae]	1.33995	0.757486	-0.290018	0.347143	0.260936	-0.601027	-0.253833	-0.799081	-0.569062	-0.884542	-0.746689	-0.804339	-0.727	-0.847718	-0.99898	-0.881096
F3_062b_09	DW684388	I	1	22	4	TIGR_CMR|CBU0647	CBU0647	SPTR:Q83DP9 symbol:CBU0647 "riboflavin biosynthesis protein RibA" [GO:0003935 "GTP cyclohydrolase II activity" evidence=ISS] [GO:0008686 "3,4-dihydroxy-2-butanone-4-phosphate synthase activity" evidence=ISS] [GO:0009231 "riboflavin biosynthesis" evidence=ISS] Pfam:PF00925 InterPro:IPR000926 InterPro:IPR000422 TIGRFAMs:TIGR00505 Pfam:PF00926 ProDom:PD003034 TIGRFAMs:TIGR00506 HSSP:P24199 EMBL:AE01…	RIB3	5e-53	YDR487C	ref|NP_010775.1|	3,4-dihydroxy-2-butanone-4-phosphate synthase (DHBP synthase), required for riboflavin biosynthesis from ribulose-5-phosphate, also has an unrelated function in mitochondrial respiration; Rib3p [Saccharomyces cerevisiae]	2.28171	1.62779	1.42736	1.49176	1.09503	1.13884	1.3439	1.13452	1.46572	0.992222	1.0989	1.38782	0.892287	1.20916	0.993829	1.53217
F5_006b_80	DW693549	I	4	21	8	MGI|MGI:1913839	Ube2v1	SPTR:Q9CZY3 symbol:Ube2v1 "ubiquitin-conjugating enzyme E2 variant 1" [GO:0005515 "protein binding" evidence=IPI] INTERPRO:IPR000608 MGI:MGI:1913839 Pfam:PF00179 ProDom:PD000461 SMART:SM00212 PROSITE:PS00183 PROSITE:PS50127 HSSP:Q15819 EMBL:AK012021 EMBL:BC003449 EMBL:BC019372 EMBL:AF303829 SMR:Q9CZY3 SPTR:Q9CZY3	MMS2	2e-52	YGL087C	ref|NP_011428.1|	Protein involved in error-free postreplication DNA repair; forms a heteromeric complex with Ubc13p that has a ubiquitin-conjugating activity; cooperates with chromatin-associated RING finger proteins, Rad18p and Rad5p; Mms2p [Saccharomyces cerevisiae]	2.24401	1.55255	1.61603	1.5206	1.2357	1.56392	1.67855	1.55667	1.75962	2.02811	1.56224	1.64424	1.55439	1.5333	1.54964	1.5919
F9_118b_18	DW707233	I	9	21	9	TIGR_CMR|BA4961	BA4961	SPTR:Q81KN5 symbol:BA4961 "drug resistance transporter, EmrB/QacA family" [GO:0006855 "multidrug transport" evidence=ISS] [GO:0015559 "multidrug efflux pump activity" evidence=ISS] Pfam:PF07690 InterPro:IPR007114 InterPro:IPR001958 GO:GO:0006810 InterPro:IPR011701 PROSITE:PS50850 PRINTS:PR01035 InterPro:IPR001411 PRINTS:PR01036 InterPro:IPR004638 TIGRFAMs:TIGR00711 EMBL:AE017334 EMBL:AE017225 EMB…	-	5e-51	YKR105C	ref|NP_013031.1|	hypothetical protein; Ykr105cp [Saccharomyces cerevisiae]	3.17647	2.25935	1.08676	1.33241	1.08277	0.675131	0.877996	0.24471	0.510828	0.313422	0.712911	0.783191	0.678154	0.573123	0.495103	0.832153
F4_058b_39	DW690244	I	12	2	7	SGD|S000000874	VTC1	SPTR:P40046 symbol:VTC1 "S. pombe Nrf1p homolog (97% identical in predicted amino acid sequence)" [GO:0031310 "intrinsic to vacuolar membrane" evidence=IDA] [GO:0005554 "molecular function unknown" evidence=ND] [GO:0042144 "vacuole fusion, non-autophagic" evidence=IMP] SGD:S000000874 EMBL:U18813 PIR:S50575 GermOnline:139152 SPTR:P40046	VTC1	3e-50	YER072W	ref|NP_010995.1|	Vacuolar transporter chaperon (VTC) involved in distributing V-ATPase and other membrane proteins; together with other VTC proteins, forms a heterotetrameric complex that associates with the SNARE Nyv1p and the V0 sector of the V-ATPase; Vtc1p [Saccharomyces cerevisiae]	2.09855	1.97188	1.60185	2.04318	1.66488	1.37204	1.46123	1.61277	1.39717	1.10976	1.22563	1.14578	1.22959	1.08631	1.00077	1.23134
F4_006b_05	DW687598	I	3	16	3	SGD|S000001651	KKQ8	SPTR:P36004 symbol:KKQ8 [GO:0005737 "cytoplasm" evidence=IDA] [GO:0004672 "protein kinase activity" evidence=ISS] [GO:0000004 "biological process unknown" evidence=ND] InterPro:IPR000719 InterPro:IPR008271 Pfam:PF00069 Prosite:PS00108 SGD:S000001651 Prosite:PS00107 GO:GO:0005737 ProDom:PD000001 PROSITE:PS50011 EMBL:Z26878 EMBL:Z28168 PIR:S37998 GermOnline:139923 SPTR:P36004	SAT4	1e-49	YCR008W	ref|NP_009934.1|	Ser/Thr protein kinase involved in salt tolerance; funtions in regulation of Trk1p-Trk2p potassium transporter; partially redundant with Hal5p; has similarity to Npr1p; Sat4p [Saccharomyces cerevisiae]	1.57856	0.25568	0.0636331	-0.0776094	-0.0659416	-0.13064	0.129893	-0.367171	-0.0371965	-0.0999354	-0.17206	-0.184487	-0.187559	-0.288764	-0.277841	-0.102756
F5_028b_71	DW693365	I	16	23	5	SGD|S000004239	YEF3	SPTR:P16521 symbol:YEF3 "Translation elongation factor 3 (EF-3)" [GO:0005840 "ribosome" evidence=IDA] [GO:0003746 "translation elongation factor activity" evidence=TAS] [GO:0006414 "translational elongation" evidence=TAS] SGD:S000004239 InterPro:IPR003593 InterPro:IPR003439 Pfam:PF00005 InterPro:IPR000357 InterPro:IPR011989 Prosite:PS00211 ProDom:PD000006 SMART:SM00382 PROSITE:PS50893 PROSITE:PS5…	HEF3	1e-48	YNL014W	ref|NP_014384.1|	Translational elongation factor EF-3; paralog of YEF3 and member of the ABC superfamily; stimulates EF-1 alpha-dependent binding of aminoacyl-tRNA by the ribosome; normally expressed in zinc deficient cells; Hef3p [Saccharomyces cerevisiae]	2.79398	2.84374	1.86855	1.74302	2.04346	1.81474	2.7084	1.12729	1.27367	1.63006	1.31783	1.47927	2.37109	2.16658	1.8676	2.12188
F9_085b_54	DW704604	I	5	11	12	SGD|S000001801	PTR2	SPTR:P32901 symbol:PTR2 "peptide transporter" [GO:0005886 "plasma membrane" evidence=ISS;IMP] [GO:0015197 "peptide transporter activity" evidence=ISS;IMP] [GO:0015833 "peptide transport" evidence=IMP] SGD:S000001801 InterPro:IPR000109 Pfam:PF00854 PROSITE:PS01022 PROSITE:PS01023 EMBL:X73541 EMBL:L11994 EMBL:Z28318 PIR:S38171 GermOnline:140072 SPTR:P32901	PTR2	2e-48	YKR093W	ref|NP_013019.1|	Integral membrane peptide transporter, mediates transport of di- and tri-peptides; conserved protein that contains 12 transmembrane domains; PTR2 expression is regulated by the N-end rule pathway via repression by Cup9p; Ptr2p [Saccharomyces cerevisiae]	2.61283	1.41332	2.27424	2.6055	2.4037	2.16112	2.21585	1.82886	1.68106	2.08793	2.0468	2.12364	2.55462	2.65963	2.9667	3.41029
F1_024b_08	DW680214	I	3	2	25	TAIR|gene:2147714	AT5G20020.1	SPTR:P41917 symbol:AT5G20020.1 [GO:0005525 "GTP binding" evidence=ISS] [GO:0005737 "cytoplasm" evidence=IDA] [GO:0005634 "nucleus" evidence=IDA] InterPro:IPR001806 InterPro:IPR002041 PFAM:PF00071 Interpro:IPR005225 PRINTS:PR00449 TIGRFAMs:TIGR00231 HSSP:P17080 PRINTS:PR00627 PROSITE:PS01115 EMBL:AF296836 EMBL:X97380 EMBL:AF370337 EMBL:AY062997 EMBL:BT000424 EMBL:BT000659 EMBL:BT006264 EMBL:L16790…	GSP1	5e-48	YLR293C	ref|NP_013396.1|	GTP binding protein (mammalian Ranp homolog) involved in the maintenance of nuclear organization, RNA processing and transport; regulated by Prp20p, Rna1p, Yrb1p, Yrb2p, Yrp4p, Yrb30p, Cse1p and Kap95p; yeast Gsp2p homolog; Gsp1p [Saccharomyces cerevisiae]	4.30201	4.27891	3.9269	4.33575	4.24301	3.93392	3.91313	3.38012	4.36398	3.70702	3.99538	4.13261	3.85583	3.69586	3.64197	3.75622
F4_069b_88	DW691056	I	2	12	13	SGD|S000003647	CCT7	SPTR:P42943 symbol:CCT7 "chaperonin containing T-complex subunit seven component" [GO:0005737 "cytoplasm" evidence=IDA;TAS] [GO:0005832 "chaperonin-containing T-complex" evidence=TAS;IPI] [GO:0005856 "cytoskeleton" evidence=TAS] [GO:0051082 "unfolded protein binding" evidence=TAS] [GO:0006457 "protein folding" evidence=TAS] [GO:0007010 "cytoskeleton organization and biogenesis" evidence=TAS] SGD:…	CCT8	9e-48	YJL008C	ref|NP_012526.1|	Subunit of the cytosolic chaperonin Cct ring complex, related to Tcp1p, required for the assembly of actin and tubulins in vivo; Cct8p [Saccharomyces cerevisiae]	2.19899	1.49869	0.524883	1.09127	0.595035	0.0314882	0.577436	-0.339716	-0.536536	-0.765816	-0.135495	-0.258193	-0.513187	-0.5256	-0.642545	-0.448543
F9_066b_30	DW703129	I	3	4	8	UNIPROT|P62158	CALM_HUMAN	SPTR:P62158 symbol:CALM_HUMAN "Hypothetical protein CALM2" [GO:0005509 "calcium ion binding" evidence=ISS;TAS] [GO:0005515 "protein binding" evidence=ISS;NAS;TAS] [GO:0007186 "G-protein coupled receptor protein signaling pathway" evidence=ISS;TAS] [GO:0005737 "cytoplasm" evidence=ISS;TAS] [GO:0005886 "plasma membrane" evidence=ISS;TAS] InterPro:IPR002048 InterPro:IPR001125 Pfam:PF00036 PDB:1K90 P…	CMD1	7e-47	YBR109C	ref|NP_009667.1|	Calmodulin; Ca++ binding protein that regulates Ca++ independent processes (mitosis, bud growth, actin organization, endocytosis, etc.) and Ca++ dependent processes (stress-activated pathways), targets include Nuf1p, Myo2p and calcineurin; Cmd1p [Saccharomyces cerevisiae]	2.72868	2.28671	2.27171	1.6632	1.65858	2.62762	2.57188	2.81877	3.36452	3.04222	2.84365	2.89183	3.14089	3.34996	2.9988	3.46798
F6_012b_86	DW694548	I	9	27	3	TAIR|gene:2206434	AT1G79530.1	SPTR:Q9SAJ6 symbol:AT1G79530.1 [GO:0006096 "glycolysis" evidence=ISS] [GO:0008943 "glyceraldehyde-3-phosphate dehydrogenase activity" evidence=ISS] InterPro:IPR000173 Pfam:PF00044 InterPro:IPR006424 Pfam:PF02800 GO:GO:0006096 PROSITE:PS00071 PANTHER:PTHR10836 PRINTS:PR00078 TIGRFAMs:TIGR01534 HSSP:P56649 ProDom:PD007761 EMBL:AC007202 EMBL:AF348583 EMBL:AK117920 PIR:F96826 InterPro:IPR011596 SPTR:…	TDH3	1e-45	YGR192C	ref|NP_011708.1|	Glyceraldehyde-3-phosphate dehydrogenase, isozyme 3, involved in glycolysis and gluconeogenesis; tetramer that catalyzes the reaction of glyceraldehyde-3-phosphate to 1,3 bis-phosphoglycerate; detected in the cytoplasm and cell-wall; Tdh3p [Saccharomyces cerevisiae]	2.90479	0.832666	1.68219	1.53258	1.88719	2.8083	1.92063	2.438	2.5969	2.81105	2.49933	2.53264	2.78451	2.80994	2.9482	2.85977
F9_069b_44	DW703354	I	6	24	6	SGD|S000005639	AZF1	SPTR:P41696 symbol:AZF1 [GO:0005634 "nucleus" evidence=IDA] [GO:0003677 "DNA binding" evidence=IPI] [GO:0016563 "transcriptional activator activity" evidence=IDA;IMP] [GO:0006355 "regulation of transcription, DNA-dependent" evidence=IMP;IDA] [GO:0009743 "response to carbohydrate stimulus" evidence=IMP;IDA] InterPro:IPR007087 Prosite:PS00028 SGD:S000005639 Pfam:PF00096 GO:GO:0005634 SMART:SM00355 …	AZF1	1e-44	YOR113W	ref|NP_014756.1|	Zinc-finger transcription factor, involved in induction of CLN3 transcription in response to glucose; genetic and physical interactions indicate a possible role in mitochondrial transcription or genome maintenance; Azf1p [Saccharomyces cerevisiae]	2.26959	1.22141	1.09264	1.13347	1.24171	0.878804	1.10204	0.76297	1.38948	1.31608	1.12472	1.17867	1.14812	1.0641	0.912562	1.09501
F6_009b_87	DW694356	I	12	4	9	UNIPROT|Q9UL59	ZN214_HUMAN	SPTR:Q9UL59 symbol:ZN214_HUMAN "Zinc finger protein 214" [GO:0003677 "DNA binding" evidence=NAS] [GO:0008270 "zinc ion binding" evidence=NAS] [GO:0006355 "regulation of transcription, DNA-dependent" evidence=NAS] [GO:0005634 "nucleus" evidence=NAS] InterPro:IPR007087 Prosite:PS00028 Pfam:PF00096 Interpro:IPR007086 GO:GO:0005634 SMART:SM00355 PROSITE:PS50157 ProDom:PD000003 HSSP:P08047 PRINTS:PR00…	AZF1	5e-44	YOR113W	ref|NP_014756.1|	Zinc-finger transcription factor, involved in induction of CLN3 transcription in response to glucose; genetic and physical interactions indicate a possible role in mitochondrial transcription or genome maintenance; Azf1p [Saccharomyces cerevisiae]	2.18969	1.13585	0.741635	0.703788	1.18612	0.9287	1.02194	0.644055	0.944588	1.09575	0.649205	0.71157	0.994053	0.876739	0.949825	0.994398
F3_062b_18	DW684394	I	16	7	2	MGI|MGI:1917473	Nars	SPTR:Q8BP47 symbol:Nars "asparaginyl-tRNA synthetase" [GO:0004816 "asparagine-tRNA ligase activity" evidence=RCA] [GO:0004815 "aspartate-tRNA ligase activity" evidence=RCA] [GO:0006422 "aspartyl-tRNA aminoacylation" evidence=RCA] InterPro:IPR002312 Pfam:PF01336 Pfam:PF00152 InterPro:IPR006195 InterPro:IPR004364 InterPro:IPR004365 InterPro:IPR004522 MGI:MGI:1917473 HSSP:Q52428 PRINTS:PR01042 TIGRF…	DED81	3e-43	YHR019C	ref|NP_011883.1|	Cytosolic asparaginyl-tRNA synthetase, required for protein synthesis, catalyzes the specific attachment of asparagine to its cognate tRNA; Ded81p [Saccharomyces cerevisiae]	2.39161	1.98921	1.35938	1.99398	1.85446	1.44988	1.61285	1.32162	1.36222	1.24706	1.26946	1.41481	1.88731	1.81343	1.48246	1.76536
F1_017b_12	DW679616	I	5	14	24	SGD|S000004784	DDR48	SPTR:P18899 symbol:DDR48 "flocculent specific protein" [GO:0005737 "cytoplasm" evidence=IDA] [GO:0003924 "GTPase activity" evidence=IDA] [GO:0016887 "ATPase activity" evidence=IDA] [GO:0006281 "DNA repair" evidence=IMP;IDA] SGD:S000004784 GO:GO:0005737 EMBL:Z49808 EMBL:M36110 EMBL:S73336 PIR:S55120 GermOnline:142846 SPTR:P18899	DDR48	3e-43	YMR173W	ref|NP_013897.1|	DNA damage-responsive protein, expression is increased in response to heat-shock stress or treatments that produce DNA lesions; contains multiple repeats of the amino acid sequence NNNDSYGS; Ddr48p [Saccharomyces cerevisiae]	1.38885	0.0225431	-0.227065	-0.450464	-0.635118	-0.359115	-0.0471853	0.441115	1.191	0.887703	1.20576	1.21305	1.46426	1.71261	1.79629	2.3386
F5_025b_26	DW693148	I	8	10	3	TAIR|gene:2040383	AT2G38810.1	SPTR:Q9SII0 symbol:AT2G38810.1 [GO:0003677 "DNA binding" evidence=ISS] InterPro:IPR002119 Interpro:IPR007125 Pfam:PF00125 InterPro:IPR007124 GO:GO:0005634 GO:GO:0000786 PRINTS:PR00620 ProDom:PD000522 SMART:SM00414 HSSP:P17317 EMBL:AC007133 EMBL:AY088573 EMBL:AK220868 PIR:F84809 SMR:Q9SII0 SPTR:Q9SII0	HTZ1	9e-43	YOL012C	ref|NP_014631.1|	Histone variant H2AZ, exchanged for histone H2A in nucleosomes by the SWR1 complex; involved in transcriptional regulation through prevention of the spread of silent heterochromatin; Htz1p [Saccharomyces cerevisiae]	2.46131	1.77703	1.79683	1.87345	1.98007	1.75317	1.66663	1.69546	1.86705	1.65212	1.76464	1.99696	1.65521	1.69002	1.60199	1.80679
F8_021b_03	DW698651	I	3	10	15	FB|FBgn0069242	eca	SPTR:Q9I7K5 symbol:eca "eclair" [GO:0005794 "Golgi apparatus" evidence=ISS] InterPro:IPR000348 GO:GO:0016020 EMBL:AE003683 InterPro:IPR009038 PROSITE:PS50866 Pfam:PF01105 EMBL:AY051693 IntAct:Q9I7K5 FlyBase:FBgn0053104 SPTR:Q9I7K5	ERP1	1e-40	YAR002C-A	ref|NP_009402.1|	Protein that forms a heterotrimeric complex with Erp2p, Emp24p, and Erv25p; member, along with Emp24p and Erv25p, of the p24 family involved in ER to Golgi transport and localized to COPII-coated vesicles; Erp1p [Saccharomyces cerevisiae]	1.61642	2.12569	2.0723	2.56282	2.35535	1.93857	1.92681	2.3153	2.17201	2.21414	2.22799	2.21018	1.8887	1.91715	2.22187	2.02252
F3_003b_55	DW681149	I	5	5	1	FB|FBgn0030882	GS	SPTR:Q86B44 symbol:GS "Glutathione Synthetase" [GO:0004363 "glutathione synthase activity" evidence=ISS] InterPro:IPR005615 InterPro:IPR001680 InterPro:IPR004887 PROSITE:PS00678 EMBL:AE003507 HSSP:P48637 PANTHER:PTHR11130 Pfam:PF03199 Pfam:PF03917 PIRSF:PIRSF001558 TIGRFAMs:TIGR01986 IntAct:Q86B44 FlyBase:FBgn0030882 SPTR:Q86B44	GSH2	3e-40	YOL049W	ref|NP_014593.1|	Glutathione synthetase, catalyzes the ATP-dependent synthesis of glutathione (GSH) from gamma-glutamylcysteine and glycine; induced by oxidative stress and heat shock; Gsh2p [Saccharomyces cerevisiae]	2.20269	-0.66902	-0.37893	-0.263426	-0.227901	-0.135841	-0.332123	-0.0459453	-0.152098	-0.0610662	0.280012	0.293474	0.0025179	0.0770687	0.0223641	-0.0275047
F1_029b_52	DW680706	I	14	11	25	SGD|S000000695	GIT1	SPTR:P25346 symbol:GIT1 "permease involved in the uptake of glycerophosphoinositol (GroPIns)" [GO:0005886 "plasma membrane" evidence=ISS;IMP] [GO:0001406 "glycerophosphodiester transporter activity" evidence=IMP] [GO:0001407 "glycerophosphodiester transport" evidence=IMP] Interpro:IPR005829 SGD:S000000695 InterPro:IPR007114 InterPro:IPR005828 Pfam:PF00083 PROSITE:PS50850 PROSITE:PS00217 PROSITE:P…	GIT1	4e-37	YCR098C	ref|NP_010022.1|	Plasma membrane permease, mediates uptake of glycerophosphoinositol and glycerophosphocholine as sources of the nutrients inositol and phosphate; expression and transport rate are regulated by phosphate and inositol availability; Git1p [Saccharomyces cerevisiae]	1.84454	1.53419	0.7666	1.18099	1.04349	0.387355	0.637242	0.485426	0.512197	0.208367	0.423272	0.140692	0.235461	0.290232	0.582468	0.487234
F4_024b_27	DW691543	I	3	21	12	SGD|S000002593	YDR185C	SPTR:Q04006 symbol:YDR185C [GO:0005739 "mitochondrion" evidence=IDA] [GO:0005554 "molecular function unknown" evidence=ND] [GO:0000004 "biological process unknown" evidence=ND] SGD:S000002593 GO:GO:0005739 Pfam:PF04707 PROSITE:PS50904 InterPro:IPR006797 EMBL:Z46727 EMBL:AY557670 PIR:S49782 SPTR:Q04006	-	4e-37	YLR168C	ref|NP_013269.1|	possibly involved in intramitochondrial sorting; Ylr168cp [Saccharomyces cerevisiae]	1.69807	1.76062	0.697016	1.14305	1.15365	0.574161	0.731297	0.1466	0.172881	0.128845	0.235836	0.0817631	0.235564	0.281688	0.354122	0.200802
F5_010b_90	DW693835	I	16	26	5	TAIR|gene:3440809	AT5G54760.1	SPTR:Q9FFV1 symbol:AT5G54760.1 [GO:0008372 "cellular component unknown" evidence=ND] [GO:0003743 "translation initiation factor activity" evidence=ISS] [GO:0006413 "translational initiation" evidence=ISS] InterPro:IPR001950 InterPro:IPR005874 Pfam:PF01253 HSSP:P41567 TIGRFAMs:TIGR01160 PROSITE:PS50296 EMBL:AB005232 EMBL:BT005836 SPTR:Q9FFV1	SUI1	3e-36	YNL244C	ref|NP_014155.1|	Translation initiation factor eIF1; component of a complex involved in recognition of the initiator codon; modulates translation accuracy at the initiation and elongation phases; Sui1p [Saccharomyces cerevisiae]	2.37845	2.60734	1.88832	2.30619	2.12131	2.22745	2.27744	1.98282	1.67613	2.07871	1.83301	1.91289	2.08666	2.16935	2.39463	2.43651
F0_008b_56	DW406241	I	8	18	22	TAIR|gene:2075928	SCPL48	SPTR:Q9LXH4 symbol:SCPL48 [GO:0004185 "serine carboxypeptidase activity" evidence=ISS] [GO:0006508 "proteolysis" evidence=ISS] InterPro:IPR001563 InterPro:IPR000379 PROSITE:PS00560 Pfam:PF00450 PRINTS:PR00724 PROSITE:PS00131 ProDom:PD001189 HSSP:Q8W4X3 MEROPS:S10.009 EMBL:AL353992 EMBL:AY050427 EMBL:AY093993 PIR:T48977 SPTR:Q9LXH4	PRC1	4e-36	YMR297W	ref|NP_014026.1|	Vacuolar carboxypeptidase Y (proteinase C), involved in protein degradation in the vacuole and required for full protein degradation during sporulation; Prc1p [Saccharomyces cerevisiae]	1.63159	0.293834	0.401532	-0.100125	-0.445962	0.263682	0.427529	0.811676	0.837868	1.06966	0.761967	0.854157	0.641383	0.766789	0.528888	0.895845
F8_024b_20	DW698932	I	13	8	16	TAIR|gene:2040383	AT2G38810.1	SPTR:Q9SII0 symbol:AT2G38810.1 [GO:0003677 "DNA binding" evidence=ISS] InterPro:IPR002119 Interpro:IPR007125 Pfam:PF00125 InterPro:IPR007124 GO:GO:0005634 GO:GO:0000786 PRINTS:PR00620 ProDom:PD000522 SMART:SM00414 HSSP:P17317 EMBL:AC007133 EMBL:AY088573 EMBL:AK220868 PIR:F84809 SMR:Q9SII0 SPTR:Q9SII0	HTZ1	8e-36	YOL012C	ref|NP_014631.1|	Histone variant H2AZ, exchanged for histone H2A in nucleosomes by the SWR1 complex; involved in transcriptional regulation through prevention of the spread of silent heterochromatin; Htz1p [Saccharomyces cerevisiae]	2.1878	1.82133	1.6259	1.75661	1.90893	1.49899	1.39584	1.60188	1.76037	1.6003	1.79411	1.97285	NaN	1.39038	1.38176	1.52267
F9_092b_48	DW705156	I	8	1	18	ZFIN|ZDB-GENE-050417-389	zgc:110173	SPTR:Q568Q1 symbol:zgc:110173 "zgc:110173" [GO:0005554 "molecular function unknown" evidence=ND] [GO:0008372 "cellular component unknown" evidence=ND] [GO:0000004 "biological process unknown" evidence=ND] EMBL:BC092770 SPTR:Q568Q1	SNF7	6e-35	YLR025W	ref|NP_013125.1|	One of four subunits of the endosomal sorting complex required for transport III (ESCRT-III); involved in the sorting of transmembrane proteins into the multivesicular body (MVB) pathway; recruited from the cytoplasm to endosomal membranes; Snf7p [Saccharomyces cerevisiae]	1.74672	1.37005	0.732718	0.989356	0.887208	0.59764	0.717181	0.850886	0.803107	0.410959	0.917214	0.431951	0.408155	0.484766	0.429805	0.472744
F9_068b_80	DW703302	I	12	22	12	FB|FBgn0026208	mbf1	SPTR:Q9XZ03 symbol:mbf1 "multiprotein bridging factor 1" [GO:0007417 "central nervous system development" evidence=IGI;IMP] [GO:0007424 "tracheal system development (sensu Insecta)" evidence=IGI;IMP] [GO:0008327 "methyl-CpG binding" evidence=ISS] [GO:0003713 "transcription coactivator activity" evidence=ISS] InterPro:IPR001387 Pfam:PF01381 EMBL:AE003527 EMBL:AF132156 EMBL:AB031273 FlyBase:FBgn002…	MBF1	4e-34	YOR298C-A	ref|NP_014942.2|	Transcriptional coactivator that bridges the DNA-binding region of Gcn4p and TATA-binding protein Spt15p; suppressor of frameshift mutations; Mbf1p [Saccharomyces cerevisiae]	2.76654	2.68585	1.49104	1.82443	1.48135	1.47068	1.89593	1.46282	1.44103	0.952306	1.24217	1.34824	1.63983	1.585	1.26504	1.53822
F5_026b_30	DW693224	I	7	21	4	SGD|S000004402	VIP1	SPTR:Q06685 symbol:VIP1 [GO:0005737 "cytoplasm" evidence=IDA] [GO:0005554 "molecular function unknown" evidence=ND] [GO:0030036 "actin cytoskeleton organization and biogenesis" evidence=IGI] SGD:S000004402 InterPro:IPR000560 Pfam:PF00328 GO:GO:0005737 EMBL:U20162 PIR:S59376 SPTR:Q06685	VIP1	6e-34	YLR410W	ref|NP_013514.1|	Protein of unknown function probably involved in the function of the cortical actin cytoskeleton; putative ortholog of S. pombe asp1+; Vip1p [Saccharomyces cerevisiae]	3.59958	3.29045	2.86628	2.66585	2.56164	2.70217	2.92039	2.51015	2.29412	2.41507	2.31744	2.26503	2.4126	2.3613	2.35862	2.28443
F4_073b_37	DW691310	I	1	9	2	UNIPROT|P22102	PUR2_HUMAN	SPTR:P22102 symbol:PUR2_HUMAN "Splice Isoform Long of Trifunctional purine biosynthetic protein adenosine-3" [GO:0004644 "phosphoribosylglycinamide formyltransferase activity" evidence=TAS] InterPro:IPR004607 InterPro:IPR000728 InterPro:IPR000115 InterPro:IPR004733 InterPro:IPR001555 Pfam:PF00551 Pfam:PF02844 Pfam:PF02843 Pfam:PF01071 Pfam:PF02842 Interpro:IPR002376 InterPro:IPR010918 Pfam:PF0058…	ADE5,7	4e-33	YGL234W	ref|NP_011280.1|	Bifunctional enzyme of the 'de novo' purine nucleotide biosynthetic pathway, contains aminoimidazole ribotide synthetase and glycinamide ribotide synthetase activities; Ade5,7p [Saccharomyces cerevisiae]	2.15445	2.07215	1.42373	1.20687	0.995849	1.25612	1.48811	0.681334	0.723866	1.09669	1.1783	0.9744	1.18777	1.15932	1.06676	1.01562
F6_027b_46	DW695538	I	2	19	4	SGD|S000004863	GTO3	SPTR:Q04806 symbol:GTO3 "Omega class glutathione transferase" [GO:0008372 "cellular component unknown" evidence=ND] [GO:0005554 "molecular function unknown" evidence=ND] [GO:0000004 "biological process unknown" evidence=ND] InterPro:IPR004046 SGD:S000004863 EMBL:Z48639 EMBL:AY692580 PIR:S53073 GermOnline:142925 SPTR:Q04806	GTO3	1e-32	YMR251W	ref|NP_013977.1|	Omega class glutathione transferase; Gto3p [Saccharomyces cerevisiae]	1.79919	0.258097	-0.557365	-0.84953	-0.654622	-0.548346	-0.601127	-0.569206	-0.352906	-0.679585	-0.366383	-0.589503	-0.671408	-0.477384	-0.476863	-0.645078
F3_024b_65	DW682341	I	5	16	1	SGD|S000001801	PTR2	SPTR:P32901 symbol:PTR2 "peptide transporter" [GO:0005886 "plasma membrane" evidence=ISS;IMP] [GO:0015197 "peptide transporter activity" evidence=ISS;IMP] [GO:0015833 "peptide transport" evidence=IMP] SGD:S000001801 InterPro:IPR000109 Pfam:PF00854 PROSITE:PS01022 PROSITE:PS01023 EMBL:X73541 EMBL:L11994 EMBL:Z28318 PIR:S38171 GermOnline:140072 SPTR:P32901	PTR2	4e-32	YKR093W	ref|NP_013019.1|	Integral membrane peptide transporter, mediates transport of di- and tri-peptides; conserved protein that contains 12 transmembrane domains; PTR2 expression is regulated by the N-end rule pathway via repression by Cup9p; Ptr2p [Saccharomyces cerevisiae]	2.37122	1.95645	1.99112	1.86224	1.48001	1.85142	1.95776	1.66477	1.93231	1.69594	1.89196	1.82557	1.57823	1.60002	NaN	1.80396
F4_071b_91	DW691201	I	5	19	6	SGD|S000006239	GLN1	SPTR:P32288 symbol:GLN1 "glutamine synthetase" [GO:0005737 "cytoplasm" evidence=IDA] [GO:0004356 "glutamate-ammonia ligase activity" evidence=ISS;IMP] [GO:0006542 "glutamine biosynthesis" evidence=TAS] [GO:0006807 "nitrogen compound metabolism" evidence=IEP;ISS] InterPro:IPR008146 SGD:S000006239 InterPro:IPR008147 Pfam:PF03951 Pfam:PF00120 GO:GO:0005737 ProDom:PD001057 PROSITE:PS00180 PROSITE:PS0…	GLN1	3e-30	YPR035W	ref|NP_015360.1|	Glutamine synthetase (GS), synthesizes glutamine from glutamate and ammonia; with Glt1p, forms the secondary pathway for glutamate biosynthesis from ammonia; expression regulated by nitrogen source and by amino acid limitation; Gln1p [Saccharomyces cerevisiae]	3.36834	3.01742	3.02327	2.69594	2.71096	2.8195	3.06862	2.49722	2.62643	2.97269	3.00868	2.91368	3.00311	2.92725	2.95711	3.06632
F10_001b_72	DW707501	I	5	17	3	SGD|S000000523	LEU2	SPTR:P04173 symbol:LEU2 "beta-IPM (isopropylmalate) dehydrogenase" [GO:0005829 "cytosol" evidence=IDA;TAS] [GO:0003862 "3-isopropylmalate dehydrogenase activity" evidence=ISS;IMP;IDA] [GO:0009098 "leucine biosynthesis" evidence=IMP] SGD:S000000523 InterPro:IPR004429 InterPro:IPR001804 Pfam:PF00180 PROSITE:PS00470 EMBL:X59720 EMBL:M12909 EMBL:X03840 PIR:S19344 HSSP:P12010 GermOnline:138858 SWISS-2…	LEU2	5e-30	YCL018W	ref|NP_009911.2|	Beta-isopropylmalate dehydrogenase, catalyzes the third step in the leucine biosynthesis pathway; Leu2p [Saccharomyces cerevisiae]	3.69793	2.85696	3.13321	3.19557	2.9985	3.65935	3.24045	2.48875	2.81091	2.81122	2.7388	2.85339	NaN	2.79889	2.80277	2.85368
F4_049b_26	DW689571	I	9	5	8	SGD|S000000695	GIT1	SPTR:P25346 symbol:GIT1 "permease involved in the uptake of glycerophosphoinositol (GroPIns)" [GO:0005886 "plasma membrane" evidence=ISS;IMP] [GO:0001406 "glycerophosphodiester transporter activity" evidence=IMP] [GO:0001407 "glycerophosphodiester transport" evidence=IMP] Interpro:IPR005829 SGD:S000000695 InterPro:IPR007114 InterPro:IPR005828 Pfam:PF00083 PROSITE:PS50850 PROSITE:PS00217 PROSITE:P…	GIT1	5e-30	YCR098C	ref|NP_010022.1|	Plasma membrane permease, mediates uptake of glycerophosphoinositol and glycerophosphocholine as sources of the nutrients inositol and phosphate; expression and transport rate are regulated by phosphate and inositol availability; Git1p [Saccharomyces cerevisiae]	2.0101	1.70465	0.917571	1.23946	1.04488	0.728373	0.996237	NaN	0.481063	0.332604	0.659081	0.639742	0.30866	NaN	0.398021	0.359425
F3_004b_14	DW681179	I	2	8	1	FB|FBgn0031479	Prx6005	SPTR:Q9VQI7 symbol:Prx6005 "Peroxiredoxin 6005" [GO:0016209 "antioxidant activity" evidence=ISS;NAS] [GO:0004601 "peroxidase activity" evidence=NAS] [GO:0045454 "cell redox homeostasis" evidence=ISS] [GO:0004602 "glutathione peroxidase activity" evidence=ISS] Pfam:PF00578 EMBL:AE003581 HSSP:P30041 InterPro:IPR000866 FlyBase:FBgn0031479 SPTR:Q9VQI7	PRX1	4e-29	YBL064C	ref|NP_009489.1|	Mitochondrial peroxiredoxin (1-Cys Prx) with thioredoxin peroxidase activity, has a role in reduction of hydroperoxides; induced during respiratory growth and under conditions of oxidative stress; Prx1p [Saccharomyces cerevisiae]	3.55456	1.9027	2.80448	2.93735	2.28355	3.52724	2.91963	3.01788	3.47563	3.65013	3.61925	3.48208	3.53703	3.43534	3.6455	3.72085
F7_017b_49	DW696399	I	5	6	8	SGD|S000006186	DIP5	SPTR:P53388 symbol:DIP5 "dicarboxylic amino acid permease" [GO:0005886 "plasma membrane" evidence=ISS] [GO:0015171 "amino acid transporter activity" evidence=IDA] [GO:0015359 "amino acid permease activity" evidence=IDA] [GO:0006865 "amino acid transport" evidence=IDA] InterPro:IPR002293 InterPro:IPR004840 InterPro:IPR004841 SGD:S000006186 Pfam:PF00324 InterPro:IPR004762 TIGRFAMs:TIGR00913 PROSITE…	DIP5	1e-27	YPL265W	ref|NP_015058.1|	Dicarboxylic amino acid permease, mediates high-affinity and high-capacity transport of L-glutamate and L-aspartate; also a transporter for Gln, Asn, Ser, Ala, and Gly; Dip5p [Saccharomyces cerevisiae]	2.34773	1.79035	1.56228	1.99713	1.41315	1.19139	1.47022	0.40625	0.471863	0.796377	0.78966	0.851022	1.02051	1.06079	1.15763	1.22734
F1_028b_76	DW680636	I	3	16	25	SGD|S000004784	DDR48	SPTR:P18899 symbol:DDR48 "flocculent specific protein" [GO:0005737 "cytoplasm" evidence=IDA] [GO:0003924 "GTPase activity" evidence=IDA] [GO:0016887 "ATPase activity" evidence=IDA] [GO:0006281 "DNA repair" evidence=IMP;IDA] SGD:S000004784 GO:GO:0005737 EMBL:Z49808 EMBL:M36110 EMBL:S73336 PIR:S55120 GermOnline:142846 SPTR:P18899	DDR48	7e-27	YMR173W	ref|NP_013897.1|	DNA damage-responsive protein, expression is increased in response to heat-shock stress or treatments that produce DNA lesions; contains multiple repeats of the amino acid sequence NNNDSYGS; Ddr48p [Saccharomyces cerevisiae]	2.22917	0.328181	0.0361572	0.0694499	-0.0849816	-0.192946	0.273979	0.922786	1.86924	1.19887	1.42579	1.64985	1.62946	2.08425	2.05664	2.54496
F3_062b_24	DW684399	I	6	22	9	FB|FBgn0003638	su(w<up>a</up>)	SPTR:P12297 symbol:su(w<up>a</up>) "suppressor of white-apricot" [GO:0000398 "nuclear mRNA splicing, via spliceosome" evidence=NAS] [GO:0005634 "nucleus" evidence=NAS] [GO:0005681 "spliceosome complex" evidence=NAS] InterPro:IPR000061 Pfam:PF01805 PROSITE:PS50128 EMBL:X06589 PIR:S06028 FlyBase:FBgn0003638 SPTR:P12297	-	1e-26	YEL007W	ref|NP_010909.1|	hypothetical protein; Yel007wp [Saccharomyces cerevisiae]	2.62887	2.64881	2.31602	2.34456	1.88267	2.20988	2.51611	1.97696	2.27783	1.99946	2.14406	2.16647	2.47034	2.35858	2.39508	2.44021
F7_007b_09		I	9	13	4	SGD|S000003966	FPS1	SPTR:P23900 symbol:FPS1 "glycerol channel protein" [GO:0000324 "vacuole (sensu Fungi)" evidence=IDA] [GO:0005737 "cytoplasm" evidence=IDA] [GO:0005886 "plasma membrane" evidence=IDA] [GO:0005215 "transporter activity" evidence=ISS;IMP;IDA] [GO:0015168 "glycerol transporter activity" evidence=IDA] [GO:0000747 "conjugation with cellular fusion" evidence=IMP] [GO:0006810 "transport" evidence=ISS] [G…	FPS1	1e-26	YLL043W	ref|NP_013057.1|	Plasma membrane glycerol channel, member of the major intrinsic protein (MIP) family of channel proteins; involved in efflux of glycerol and in uptake of the trivalent metalloids arsenite and antimonite; Fps1p [Saccharomyces cerevisiae]	1.2043	-0.211629	-1.47459	-1.43777	-1.63194	-1.58317	-1.37306	-1.27676	-0.984978	-0.997758	-0.198635	-0.220955	-0.516761	0.0650701	0.126336	0.795292
F3_027b_23	DW682488	I	4	1	2	FB|FBgn0015372	chrw	SPTR:Q9V3C2 symbol:chrw "chrowded" [GO:0005525 "GTP binding" evidence=ISS] [GO:0003924 "GTPase activity" evidence=ISS;TAS] [GO:0005886 "plasma membrane" evidence=ISS] [GO:0007422 "peripheral nervous system development" evidence=IMP] InterPro:IPR001806 InterPro:IPR003579 PFAM:PF00071 Interpro:IPR005225 EMBL:AE003461 PRINTS:PR00449 TIGRFAMs:TIGR00231 SMART:SM00175 EMBL:AY122200 EMBL:AF209706 HSSP:P…	YPT52	4e-26	YKR014C	ref|NP_012939.1|	GTPase, similar to Ypt51p and Ypt53p and to mammalian rab5; required for vacuolar protein sorting and endocytosis; Ypt52p [Saccharomyces cerevisiae]	2.4977	2.31676	2.00954	1.8429	1.60846	2.00432	2.10166	1.70536	1.80712	1.49213	1.50071	1.35385	1.54106	1.51899	1.45323	1.43077
F8_011b_82	DW697867	I	8	2	4	SGD|S000006048	HHO1	SPTR:P53551 symbol:HHO1 "histone H1" [GO:0000788 "nuclear nucleosome" evidence=IPI] [GO:0005634 "nucleus" evidence=IDA] [GO:0003677 "DNA binding" evidence=IPI] [GO:0006355 "regulation of transcription, DNA-dependent" evidence=IMP] [GO:0045910 "negative regulation of DNA recombination" evidence=IGI;IMP] InterPro:IPR005818 InterPro:IPR005819 SGD:S000006048 GO:GO:0005634 InterPro:IPR011991 Pfam:PF00…	HHO1	2e-25	YPL127C	ref|NP_015198.1|	Histone H1, a linker histone required for nucleosome packaging at restricted sites; suppresses DNA repair involving homologous recombination; not required for telomeric silencing, basal transcriptional repression, or efficient sporulation; Hho1p [Saccharomyces cerevisiae]	2.08152	0.402956	1.41084	2.02252	1.91267	2.29627	1.75477	2.36302	2.51955	2.16627	2.65923	2.6775	2.75607	2.67541	2.06654	2.7559
F3_050b_94	DW683893	I	9	17	1	TIGR_CMR|BA0385	BA0385	SPTR:Q81Z87 symbol:BA0385 "chitinase B" [GO:0004568 "chitinase activity" evidence=ISS] [GO:0006032 "chitin catabolism" evidence=ISS] InterPro:IPR001579 InterPro:IPR012291 InterPro:IPR001412 InterPro:IPR001223 Pfam:PF00704 Pfam:PF00553 PROSITE:PS00178 GO:GO:0008152 InterPro:IPR003961 Pfam:PF00041 SMART:SM00060 PROSITE:PS50853 InterPro:IPR011583 ProDom:PD000471 SMART:SM00636 PROSITE:PS01095 EMBL:AE…	CTS2	3e-25	YDR371W	ref|NP_010659.1|	Sporulation-specific chitinase; Cts2p [Saccharomyces cerevisiae]	2.81298	1.87125	1.903	1.96684	1.88305	2.72592	2.37721	2.22725	2.50767	2.48097	2.41143	2.37004	2.79945	2.70725	2.44914	2.70908
F5_002b_05		I	5	1	7	FB|FBgn0052495	CG32495	SPTR:Q8IQZ2 symbol:CG32495 "CG32495" [GO:0006750 "glutathione biosynthesis" evidence=ISS] [GO:0004363 "glutathione synthase activity" evidence=ISS] InterPro:IPR005615 InterPro:IPR001680 InterPro:IPR004887 PROSITE:PS00678 EMBL:AE003507 FlyBase:FBgn0052495 PANTHER:PTHR11130 Pfam:PF03199 Pfam:PF03917 PIRSF:PIRSF001558 HSSP:Q08220 TIGRFAMs:TIGR01986 SPTR:Q8IQZ2	GSH2	4e-25	YOL049W	ref|NP_014593.1|	Glutathione synthetase, catalyzes the ATP-dependent synthesis of glutathione (GSH) from gamma-glutamylcysteine and glycine; induced by oxidative stress and heat shock; Gsh2p [Saccharomyces cerevisiae]	1.55735	-0.968083	-0.981631	-1.06284	-0.741418	-0.697692	-1.07404	-0.707523	-0.77916	-0.769209	-0.973475	-0.638682	-0.719165	-0.787415	-0.684449	-0.867708
F8_041b_88	DW700256	I	7	26	21	SGD|S000000062	SEO1	SPTR:P39709 symbol:SEO1 "permease (putative)" [GO:0016020 "membrane" evidence=ISS] [GO:0005215 "transporter activity" evidence=ISS] [GO:0006810 "transport" evidence=ISS] SGD:S000000062 InterPro:IPR011701 EMBL:U12980 PIR:S51956 GermOnline:138405 SPTR:P39709	TNA1	9e-25	YGR260W	ref|NP_011776.1|	High affinity nicotinic acid plasma membrane permease, responsible for uptake of low levels of nicotinic acid; expression of the gene increases in the absence of extracellular nicotinic acid or para-aminobenzoate (PABA); Tna1p [Saccharomyces cerevisiae]	1.44905	-1.44719	-1.83952	-2.11502	-1.82052	-1.89763	-1.70673	-1.63765	-1.61311	-1.94124	-2.08114	-1.96375	-1.902	-1.71672	-1.71525	-1.52578
F1_022b_17	DW680043	I	4	7	25	TAIR|gene:2165824	AT5G42190.1	SPTR:Q9FHW7 symbol:AT5G42190.1 [GO:0004842 "ubiquitin-protein ligase activity" evidence=ISS] InterPro:IPR001232 InterPro:IPR001680 PROSITE:PS00678 HSSP:P34991 Pfam:PF01466 Pfam:PF03931 SMART:SM00512 EMBL:AB017067 EMBL:AF059295 EMBL:BT004798 SMR:Q9FHW7 SPTR:Q9FHW7	SKP1	1e-24	YDR328C	ref|NP_010615.1|	Evolutionarily conserved kinetochore protein that is part of multiple protein complexes, including the SCF ubiquitin ligase complex, the CBF3 complex that binds centromeric DNA, and the RAVE complex that regulates assembly of the V-ATPase; Skp1p [Saccharomyces cerevisiae]	2.19084	1.69592	1.60387	1.8095	1.62127	1.38133	1.56994	1.58114	1.56041	1.47867	1.60336	1.59044	1.54122	1.5266	1.37206	1.55926
F4_068b_35	DW690941	I	5	16	6	UNIPROT|P19440	GGT1_HUMAN	SPTR:P19440 symbol:GGT1_HUMAN "Splice Isoform 1 of Gamma-glutamyltranspeptidase 1 precursor" [GO:0005554 "molecular function unknown" evidence=ND] [GO:0006520 "amino acid metabolism" evidence=TAS] [GO:0016020 "membrane" evidence=NAS] Pfam:PF01019 InterPro:IPR000101 GO:GO:0016020 PRINTS:PR01210 InterPro:IPR011031 PROSITE:PS00462 MEROPS:T03.006 TIGRFAMs:TIGR00066 EMBL:J04131 EMBL:M24087 EMBL:M24903…	ECM38	1e-23	YLR299W	ref|NP_013402.1|	Gamma-glutamyltranspeptidase, major glutathione-degrading enzyme; expression induced mainly by nitrogen starvation; Ecm38p [Saccharomyces cerevisiae]	2.32089	0.163376	-0.228071	0.414373	0.387272	0.64013	0.0120512	0.264377	0.58097	0.31397	0.543348	0.567209	1.08812	NaN	0.690647	0.960399
F3_047b_45	DW683708	I	13	2	2	MGI|MGI:1861622	Aldh9a1	SPTR:Q9JLJ2 symbol:Aldh9a1 "aldehyde dehydrogenase 9, subfamily A1" [GO:0005829 "cytosol" evidence=IDA] [GO:0005489 "electron transporter activity" evidence=RCA] [GO:0016620 "oxidoreductase activity, acting on the aldehyde or oxo group of donors, NAD or NADP as acceptor" evidence=IDA] [GO:0004028 "aldehyde dehydrogenase activity" evidence=RCA] [GO:0019145 "aminobutyraldehyde dehydrogenase activit…	ALD4	2e-23	YOR374W	ref|NP_015019.1|	Mitochondrial aldehyde dehydrogenase, required for growth on ethanol and conversion of acetaldehyde to acetate; activity is K+ dependent; utilizes NADP+ or NAD+ equally as coenzymes; expression is glucose repressed; Ald4p [Saccharomyces cerevisiae]	2.32027	2.42656	2.25713	1.95134	1.64221	2.13438	2.20254	1.40481	1.64299	1.6905	1.60969	1.64558	NaN	1.67562	1.5286	1.49877
F9_060b_52	DW702763	I	14	10	5	MGI|MGI:1919129	Acsl5	SPTR:Q8JZR0 symbol:Acsl5 "acyl-CoA synthetase long-chain family member 5" [GO:0005739 "mitochondrion" evidence=IDA] [GO:0003824 "catalytic activity" evidence=RCA] [GO:0016874 "ligase activity" evidence=RCA] [GO:0000287 "magnesium ion binding" evidence=RCA] [GO:0004467 "long-chain-fatty-acid-CoA ligase activity" evidence=RCA] [GO:0008152 "metabolism" evidence=RCA] [GO:0006631 "fatty acid metabolis…	FAA3	3e-23	YIL009W	ref|NP_012257.1|	Long chain fatty acyl-CoA synthetase, has a preference for C16 and C18 fatty acids; green fluorescent protein (GFP)-fusion protein localizes to the cell periphery; Faa3p [Saccharomyces cerevisiae]	1.78896	0.233829	-0.673541	-0.811507	-0.900028	-1.40435	-0.585454	-1.63311	-1.58114	-1.74079	-2.02013	-1.9104	-1.67632	-1.76199	-1.48132	-1.75686
F6_010b_04	DW694368	I	2	17	4	SGD|S000005272	MDJ2	SPTR:P42834 symbol:MDJ2 "chaperonin" [GO:0005743 "mitochondrial inner membrane" evidence=IDA] [GO:0051087 "chaperone binding" evidence=ISS] [GO:0006457 "protein folding" evidence=ISS;IMP] Pfam:PF00226 InterPro:IPR001623 SGD:S000005272 SMART:SM00271 PROSITE:PS50076 PROSITE:PS00636 EMBL:Z46259 EMBL:Z71604 EMBL:AY692768 PIR:S55861 GermOnline:143334 SPTR:P42834	PAM18	2e-22	YLR008C	ref|NP_013108.1|	Constituent of the mitochondrial import motor associated with the presequence translocase, along with Ssc1p, Tim44p, Mge1p, and Pam16p; stimulates the ATPase activity of Ssc1p to drive mitochondrial import; contains a J domain; Pam18p [Saccharomyces cerevisiae]	1.74372	1.37285	0.826581	0.890944	0.78334	0.602314	0.67556	0.586948	0.647551	0.288979	0.266923	0.521653	0.329991	0.378437	0.435719	0.323703
F9_067b_63	DW703224	I	9	11	9	SGD|S000003492	TNA1	SPTR:P53322 symbol:TNA1 "high affinity nicotinic acid plasma membrane permease" [GO:0005739 "mitochondrion" evidence=IDA] [GO:0005887 "integral to plasma membrane" evidence=ISS] [GO:0015664 "nicotinamide mononucleotide permease activity" evidence=IEP;IMP] [GO:0015890 "nicotinamide mononucleotide transport" evidence=IEP;IMP] SGD:S000003492 GO:GO:0005739 InterPro:IPR011701 EMBL:Y07777 EMBL:Z73044 P…	TNA1	4e-22	YGR260W	ref|NP_011776.1|	High affinity nicotinic acid plasma membrane permease, responsible for uptake of low levels of nicotinic acid; expression of the gene increases in the absence of extracellular nicotinic acid or para-aminobenzoate (PABA); Tna1p [Saccharomyces cerevisiae]	1.32175	-0.722233	-1.29881	-1.75098	-1.68588	-1.24504	-1.24426	-1.35322	-1.29878	-1.5073	-1.3374	-1.32366	-1.31916	-1.37876	-1.31291	-1.10923
F9_120b_48	DW707423	I	2	27	7	FB|FBgn0040070	Trx-2	SPTR:Q9V429 symbol:Trx-2 "thioredoxin-2" [GO:0030508 "thiol-disulfide exchange intermediate activity" evidence=ISS;IDA;NAS] [GO:0045454 "cell redox homeostasis" evidence=IDA] [GO:0008372 "cellular component unknown" evidence=ND] InterPro:IPR006663 InterPro:IPR006662 Prosite:PS00194 InterPro:IPR005746 Pfam:PF00085 PRINTS:PR00421 TIGRFAMs:TIGR01068 EMBL:AE003625 EMBL:AF220362 EMBL:AY060458 PDB:1XW9…	TRX2	2e-21	YGR209C	ref|NP_011725.1|	Cytoplasmic thioredoxin isoenzyme of the thioredoxin system which protects cells against both oxidative and reductive stress, forms LMA1 complex with Pbi2p, acts as a cofactor for Tsa1p, required for ER-Golgi transport and vacuole inheritance; Trx2p [Saccharomyces cerevisiae]	4.54417	3.75179	3.69367	3.77748	3.23898	3.53904	3.65566	3.36826	3.75721	3.41237	3.60022	3.53159	3.39335	3.24933	3.30336	3.47595
F6_007b_44	DW694185	I	5	21	7	TIGR_CMR|PSPTO0800	PSPTO0800	SPTR:Q889F0 symbol:PSPTO0800 "glutamate 5-kinase" [GO:0004349 "glutamate 5-kinase activity" evidence=ISS] [GO:0006561 "proline biosynthesis" evidence=ISS] HAMAP:MF_00456 InterPro:IPR001048 Interpro:IPR002478 InterPro:IPR001057 InterPro:IPR005715 Pfam:PF00696 Pfam:PF01472 PROSITE:PS50890 PRINTS:PR00474 TIGRFAMs:TIGR01027 PROSITE:PS00902 PIRSF:PIRSF000729 EMBL:AE016858 TIGR:PSPTO0800 SPTR:Q889F0	PRO1	1e-20	YDR300C	ref|NP_010586.1|	Gamma-glutamyl kinase, catalyzes the first step in proline biosynthesis; Pro1p [Saccharomyces cerevisiae]	1.74681	1.25447	0.481217	0.627163	0.950132	0.602591	0.666591	0.30609	0.354368	0.509911	0.55583	0.645081	0.671264	0.566612	0.799544	0.526892
F1_022b_68	DW680089	I	13	14	25	FB|FBgn0010288	Uch	SPTR:P35122 symbol:Uch "Ubiquitin carboxy-terminal hydrolase" [GO:0016579 "protein deubiquitination" evidence=ISS;IDA] [GO:0004221 "ubiquitin thiolesterase activity" evidence=ISS;NAS;IDA] InterPro:IPR001578 Pfam:PF01088 PRINTS:PR00707 HSSP:P15374 EMBL:X69678 EMBL:X69679 PIR:S33956 MEROPS:C12.008 FlyBase:FBgn0010288 ProDom:PD350662 PROSITE:PS00140 SPTR:P35122	YUH1	2e-20	YJR099W	ref|NP_012633.1|	Ubiquitin C-terminal hydrolase that cleaves ubiquitin-protein fusions to generate monomeric ubiquitin; hydrolyzes the peptide bond at the C-terminus of ubiquitin; also the major processing enzyme for the ubiquitin-like protein Rub1p; Yuh1p [Saccharomyces cerevisiae]	3.46473	3.16027	2.67095	2.38261	2.14196	2.91026	3.04195	3.24388	3.49611	2.69111	2.60741	2.67466	2.99893	2.57667	2.20129	2.33455
F3_045b_47	DW683622	I	10	14	2	TIGR_CMR|BA5411	BA5411	SPTR:Q81X33 symbol:BA5411 "ABC transporter, ATP-binding/permease protein" [GO:0006810 "transport" evidence=ISS] [GO:0015646 "permease activity" evidence=ISS] [GO:0042626 "ATPase activity, coupled to transmembrane movement of substances" evidence=ISS] InterPro:IPR003593 InterPro:IPR003439 InterPro:IPR001140 Pfam:PF00664 Pfam:PF00005 InterPro:IPR011527 Prosite:PS00211 GO:GO:0006810 ProDom:PD000006 …	MDL2	2e-20	YPL270W	ref|NP_015053.2|	Half-type ATP-binding cassette (ABC) transporter of the inner mitochondrial membrane; Mdl2p [Saccharomyces cerevisiae]	2.18743	1.95503	1.91672	1.24438	1.17191	2.13514	2.20307	2.48302	2.77036	2.57222	2.32554	2.31657	2.59315	2.74244	2.48863	2.80434
F5_014b_42	DW692381	I	3	10	5	ZFIN|ZDB-GENE-020107-1	ptpra	SPTR:Q9DES7 symbol:ptpra "protein tyrosine phosphatase, receptor type, A" [GO:0045859 "regulation of protein kinase activity" evidence=IDA] InterPro:IPR000387 InterPro:IPR000242 ZFIN:ZDB-GENE-020107-1 PROSITE:PS50056 PROSITE:PS00383 HSSP:P18052 Pfam:PF00102 PRINTS:PR00700 SMART:SM00194 PROSITE:PS50055 EMBL:Y15874 SPTR:Q9DES7	PTP3	3e-20	YER075C	ref|NP_010998.1|	Phosphotyrosine-specific protein phosphatase involved in the inactivation of mitogen-activated protein kinase (MAPK) during osmolarity sensing; dephosporylates Hog1p MAPK and regulates its localization; localized to the cytoplasm; Ptp3p [Saccharomyces cerevisiae]	1.61889	0.501813	0.236055	0.65595	0.407406	-0.129926	0.25726	-0.157077	0.254288	0.0828704	-0.168961	0.045586	-0.377445	-0.345293	-0.160291	-0.212512
F9_073b_01	DW703616	I	4	22	15	SGD|S000005578	YOR052C	SPTR:Q08422 symbol:YOR052C [GO:0005634 "nucleus" evidence=IDA] [GO:0005554 "molecular function unknown" evidence=ND] [GO:0000004 "biological process unknown" evidence=ND] SGD:S000005578 InterPro:IPR000058 GO:GO:0005634 Pfam:PF01428 SMART:SM00154 EMBL:Z70678 EMBL:Z74960 EMBL:AY558030 PIR:S66926 SPTR:Q08422	-	4e-20	YOR052C	ref|NP_014695.1|	hypothetical protein; Yor052cp [Saccharomyces cerevisiae]	3.48535	1.95719	0.979799	1.2029	0.981942	0.753941	1.05021	0.881318	1.0215	0.730902	0.781009	0.962808	0.873668	0.867558	0.84066	0.864624
F6_007b_51	DW694189	I	9	11	8	SGD|S000000795	HXT13	SPTR:P39924 symbol:HXT13 "high affinity hexose transporter" [GO:0005886 "plasma membrane" evidence=ISS] [GO:0005353 "fructose transporter activity" evidence=IGI] [GO:0005355 "glucose transporter activity" evidence=IGI] [GO:0015578 "mannose transporter activity" evidence=IGI] [GO:0008645 "hexose transport" evidence=IGI] Interpro:IPR005829 InterPro:IPR007114 InterPro:IPR005828 InterPro:IPR003663 SG…	HXT6	6e-20	YDR343C	ref|NP_010630.1|	High-affinity glucose transporter of the major facilitator superfamily, nearly identical to Hxt7p, expressed at high basal levels relative to other HXTs, repression of expression by high glucose requires SNF3; Hxt6p [Saccharomyces cerevisiae]	1.50686	1.57477	1.42051	1.36233	0.739976	NaN	1.01747	0.367443	0.705249	1.23805	1.34481	1.3218	0.873094	0.467223	0.981249	-0.405793
F9_052b_17	DW702180	I	5	24	10	ZFIN|ZDB-GENE-040426-2076	zgc:76905	SPTR:Q6NYT0 symbol:zgc:76905 "zgc:76905" [GO:0008372 "cellular component unknown" evidence=ND] InterPro:IPR000994 Pfam:PF00557 InterPro:IPR001714 InterPro:IPR007865 ZFIN:ZDB-GENE-040426-2076 PRINTS:PR00599 HSSP:P15034 Pfam:PF05195 EMBL:BC066473 SPTR:Q6NYT0	-	6e-19	YER078C	ref|NP_011001.1|	Metallopeptidase, localized to the mitochondrial matrix; Yer078cp [Saccharomyces cerevisiae]	2.19878	-0.288699	-1.16248	-1.04902	-1.06137	-1.10166	-1.05057	-1.40723	-1.55022	-1.61425	-1.46986	-1.49454	-1.63725	-1.55285	-1.37932	-1.6553
F8_022b_61	DW698793	I	16	3	16	SGD|S000005327	AGA1	SPTR:P32323 symbol:AGA1 "a-agglutinin anchorage subunit" [GO:0009277 "cell wall (sensu Fungi)" evidence=IDA] [GO:0050839 "cell adhesion molecule binding" evidence=ISS;IMP;TAS] [GO:0000752 "agglutination during conjugation with cellular fusion" evidence=IMP] SGD:S000005327 EMBL:M60590 EMBL:Z71659 PIR:A41258 GermOnline:143389 SPTR:P32323	HEF3	2e-18	YNL014W	ref|NP_014384.1|	Translational elongation factor EF-3; paralog of YEF3 and member of the ABC superfamily; stimulates EF-1 alpha-dependent binding of aminoacyl-tRNA by the ribosome; normally expressed in zinc deficient cells; Hef3p [Saccharomyces cerevisiae]	2.92453	2.74096	2.29083	2.08757	2.24322	1.87306	2.60707	1.22254	1.50449	1.83781	1.43063	1.63124	2.22846	2.16422	1.91291	2.19767
F10_052b_70	DW711103	I	8	2	21	SGD|S000001254	FLO5	SPTR:P38894 symbol:FLO5 "flocculin, similar to flocculation protein Flo1p" [GO:0009277 "cell wall (sensu Fungi)" evidence=IDA;TAS] [GO:0005537 "mannose binding" evidence=ISS;IMP] [GO:0000501 "flocculation (sensu Saccharomyces)" evidence=IGI] SGD:S000001254 InterPro:IPR001389 InterPro:IPR011658 Pfam:PF06660 Pfam:PF00624 EMBL:U00029 PIR:S48992 GermOnline:139529 SPTR:P38894	QCR6	1e-17	YFR033C	ref|NP_116691.1|	Subunit 6 of the ubiquinol cytochrome-c reductase complex, which is a component of the mitochondrial inner membrane electron transport chain; highly acidic protein; required for maturation of cytochrome c1; Qcr6p [Saccharomyces cerevisiae]	4.8771	4.33414	3.51942	3.17375	3.59129	4.02592	4.19626	2.95163	3.31472	3.49037	3.09538	3.20044	NaN	4.03636	3.84448	3.98354
F5_007b_23	DW693578	I	7	10	4	UNIPROT|P16435	NCPR_HUMAN	SPTR:P16435 symbol:NCPR_HUMAN "NADPH--cytochrome P450 reductase" [GO:0003958 "NADPH-hemoprotein reductase activity" evidence=TAS] [GO:0006118 "electron transport" evidence=TAS] [GO:0005783 "endoplasmic reticulum" evidence=TAS] Pfam:PF00175 InterPro:IPR001433 InterPro:IPR003097 InterPro:IPR001709 InterPro:IPR001094 InterPro:IPR008254 Pfam:PF00258 PRINTS:PR00371 Pfam:PF00667 PRINTS:PR00369 PROSITE:…	TAH18	1e-17	YPR048W	ref|NP_015373.1|	Protein with a potential role in DNA replication; displays synthetic lethal genetic interaction with the pol3-13 allele of POL3, which encodes DNA polymerase delta; Tah18p [Saccharomyces cerevisiae]	1.41065	-0.449021	-1.23154	-1.05005	-0.535878	-1.02926	-1.04507	-1.41672	-1.71494	-1.56681	-1.41179	-1.31157	-1.80382	-1.68661	-1.36705	-1.66615
F3_055b_76	DW684142	I	4	14	3	MGI|MGI:1913611	Zfand1	SPTR:Q8BFR6 symbol:Zfand1 "zinc finger, AN1-type domain 1" [GO:0008372 "cellular component unknown" evidence=ND] [GO:0005554 "molecular function unknown" evidence=ND] [GO:0000004 "biological process unknown" evidence=ND] InterPro:IPR000058 MGI:MGI:1913611 Pfam:PF01428 SMART:SM00154 EMBL:AK030472 EMBL:BC046585 EMBL:AK077873 EMBL:BC089494 SMR:Q8BFR6 SPTR:Q8BFR6	-	6e-17	YOR052C	ref|NP_014695.1|	hypothetical protein; Yor052cp [Saccharomyces cerevisiae]	1.71457	0.603108	-0.56032	-0.517015	-0.791381	-1.01833	-0.623169	-1.25063	-1.18458	-1.27731	-1.33332	-1.44864	-1.22476	-1.36086	-1.50503	-1.55396
F4_066b_58	DW690811	I	5	12	6	SGD|S000006186	DIP5	SPTR:P53388 symbol:DIP5 "dicarboxylic amino acid permease" [GO:0005886 "plasma membrane" evidence=ISS] [GO:0015171 "amino acid transporter activity" evidence=IDA] [GO:0015359 "amino acid permease activity" evidence=IDA] [GO:0006865 "amino acid transport" evidence=IDA] InterPro:IPR002293 InterPro:IPR004840 InterPro:IPR004841 SGD:S000006186 Pfam:PF00324 InterPro:IPR004762 TIGRFAMs:TIGR00913 PROSITE…	LYP1	7e-17	YNL268W	ref|NP_014131.1|	Lysine permease; one of three amino acid permeases (Alp1p, Can1p, Lyp1p) responsible for uptake of cationic amino acids; Lyp1p [Saccharomyces cerevisiae]	2.14557	1.34046	0.984589	0.870744	0.523459	0.371454	1.01283	-0.0406675	-0.204421	-0.0280086	0.504846	0.495257	1.07528	0.896489	0.851561	1.65093
F7_029b_28	DW696824	I	6	11	5	TAIR|gene:2151655	AT5G61650.1	SPTR:Q9FKF6 symbol:AT5G61650.1 [GO:0008372 "cellular component unknown" evidence=ND] [GO:0000074 "regulation of progression through cell cycle" evidence=ISS] [GO:0004693 "cyclin-dependent protein kinase activity" evidence=ISS] InterPro:IPR006671 GO:GO:0000910 InterPro:IPR006670 SMART:SM00385 Pfam:PF00134 EMBL:AB012239 EMBL:BT010852 EMBL:BT011324 SPTR:Q9FKF6	CLG1	2e-16	YGL215W	ref|NP_011300.1|	Cyclin-like protein that interacts with Pho85p; has sequence similarity to G1 cyclins PCL1 and PCL2; Clg1p [Saccharomyces cerevisiae]	1.90783	1.07665	0.510179	0.396899	0.640216	0.431844	0.790266	-0.259877	0.216562	0.127858	0.217589	0.0272433	0.510025	0.274618	0.228772	0.390263
F10_016b_40	DW708594	I	2	5	3	SGD|S000003512	PXR1	SPTR:P53335 symbol:PXR1 [GO:0005730 "nucleolus" evidence=ISS] [GO:0003723 "RNA binding" evidence=ISS] [GO:0006365 "35S primary transcript processing" evidence=IMP] [GO:0016180 "snRNA processing" evidence=IMP] Pfam:PF01585 InterPro:IPR000467 SGD:S000003512 SMART:SM00443 PROSITE:PS50174 EMBL:Z73065 EMBL:AY558384 PIR:S64615 GermOnline:141592 SPTR:P53335	-	3e-16	YNR018W	ref|NP_014415.1|	hypothetical protein; Ynr018wp [Saccharomyces cerevisiae]	4.16965	3.76684	2.80982	2.82932	3.03685	3.50616	3.47392	2.12343	3.11648	3.06858	2.8759	2.95092	3.2835	3.58185	3.28088	3.44992
F9_099b_89	DW705783	I	14	4	19	SGD|S000003363	YGR131W	SPTR:P53279 symbol:YGR131W [GO:0008372 "cellular component unknown" evidence=ND] [GO:0005554 "molecular function unknown" evidence=ND] [GO:0000004 "biological process unknown" evidence=ND] SGD:S000003363 EMBL:Z72916 PIR:S64440 GermOnline:141443 SPTR:P53279	NCE102	5e-16	YPR149W	ref|NP_015475.1|	Protein of unknown function; contains transmembrane domains; involved in secretion of proteins that lack classical secretory signal sequences; component of the detergent-insoluble glycolipid-enriched complexes (DIGs); Nce102p [Saccharomyces cerevisiae]	1.28754	-1.20915	-1.99157	-2.47953	-2.64523	-2.94525	-2.52224	-2.81443	-2.72918	-2.88673	-2.77564	-2.93595	-3.11023	-2.98872	-2.96416	-3.12019
F3_044b_83	DW683586	I	4	5	3	ZFIN|ZDB-GENE-040426-740	zgc:55558	SPTR:Q7ZUL8 symbol:zgc:55558 "zgc:55558" [GO:0008372 "cellular component unknown" evidence=ND] InterPro:IPR003577 InterPro:IPR001806 PFAM:PF00071 Interpro:IPR005225 ZFIN:ZDB-GENE-040426-740 PRINTS:PR00449 TIGRFAMs:TIGR00231 HSSP:P01112 SMART:SM00173 EMBL:BC048875 SMR:Q7ZUL8 SPTR:Q7ZUL8	RAS2	5e-16	YNL098C	ref|NP_014301.1|	GTP-binding protein that regulates the nitrogen starvation response, sporulation, and filamentous growth; farnesylation and palmitoylation required for activity and localization to plasma membrane; homolog of mammalian Ras proto-oncogenes; Ras2p [Saccharomyces cerevisiae]	4.21912	3.72073	2.84702	2.86298	3.10496	3.555	3.48817	2.37109	2.88923	3.0809	2.81227	2.80361	3.33419	3.61114	3.28622	3.38515
F8_023b_48	DW698868	I	8	14	15	TAIR|gene:2028755	AT1G26150.1	SPTR:Q9C660 symbol:AT1G26150.1 [GO:0004672 "protein kinase activity" evidence=ISS] InterPro:IPR000719 InterPro:IPR008271 Pfam:PF00069 Prosite:PS00108 Prosite:PS00107 ProDom:PD000001 PROSITE:PS50011 HSSP:P36897 EMBL:AC079829 PIR:F86387 SPTR:Q9C660	RPO21	2e-15	YDL140C	ref|NP_010141.1|	RNA polymerase II largest subunit B220, part of central core; phosphorylation of C-terminal heptapeptide repeat domain regulates association with transcription and splicing factors; similar to bacterial beta-prime; Rpo21p [Saccharomyces cerevisiae]	2.64139	2.12848	1.31731	1.52544	1.33381	1.72955	1.87852	0.967282	1.02409	1.3627	1.17333	1.10406	1.78548	1.86736	1.57218	1.99676
F5_025b_12	DW693140	I	15	22	13	TAIR|gene:2035138	AT1G52600.1	SPTR:Q9SSR2 symbol:AT1G52600.1 [GO:0006508 "proteolysis" evidence=ISS] [GO:0008233 "peptidase activity" evidence=ISS] [GO:0016020 "membrane" evidence=ISS] Pfam:PF00717 InterPro:IPR006198 InterPro:IPR001733 GO:GO:0016020 MEROPS:S26.010 PRINTS:PR00728 TIGRFAMs:TIGR02228 EMBL:AC008016 EMBL:AY064032 EMBL:AY096703 EMBL:AY084305 PIR:G96566 SPTR:Q9SSR2	SEC11	2e-15	YIR022W	ref|NP_012288.1|	18kDa catalytic subunit of the Signal Peptidase Complex (SPC; Spc1p, Spc2p, Spc3p, and Sec11p) which cleaves the signal sequence of proteins targeted to the endoplasmic reticulum; Sec11p [Saccharomyces cerevisiae]	4.22197	3.2285	1.61205	2.10499	1.62567	0.995448	1.6225	1.45192	1.29274	0.956522	0.95439	0.997554	0.857267	1.15581	1.26256	1.20177
F3_080b_81	DW685431	I	1	15	7	FB|FBgn0031713	CG7277	SPTR:Q9VMQ5 symbol:CG7277 "CG7277" [GO:0015997 "ubiquinone biosynthesis monooxygenase activity" evidence=ISS;NAS] InterPro:IPR003042 InterPro:IPR002938 Pfam:PF01360 INTERPRO:IPR000689 EMBL:AE003610 EMBL:AY058443 IntAct:Q9VMQ5 FlyBase:FBgn0031713 InterPro:IPR010971 PRINTS:PR00420 TIGRFAMs:TIGR01989 TIGRFAMs:TIGR01988 PROSITE:PS01304 SPTR:Q9VMQ5	COQ6	7e-15	YGR255C	ref|NP_011771.1|	Putative flavin-dependent monooxygenase, involved in ubiquinone (Coenzyme Q) biosynthesis; located on the matrix side of the mitochondrial inner membrane; Coq6p [Saccharomyces cerevisiae]	2.38549	2.193	1.96278	1.64212	1.69822	2.05911	1.95333	1.88842	2.1727	2.07288	2.12128	2.14706	2.34961	2.32107	2.06126	2.37685
F6_023b_73	DW695308	I	3	4	6	SGD|S000002394	YPD1	SPTR:Q07688 symbol:YPD1 "two-component phosphorelay intermediate" [GO:0005737 "cytoplasm" evidence=TAS] [GO:0016772 "transferase activity, transferring phosphorus-containing groups" evidence=IDA] [GO:0006970 "response to osmotic stress" evidence=TAS] [GO:0007234 "osmosensory signaling pathway via two-component system" evidence=IMP;IDA] SGD:S000002394 Pfam:PF01627 InterPro:IPR008207 GO:GO:0005737 …	YPD1	7e-15	YDL235C	ref|NP_010046.1|	Phosphorelay intermediate protein, phosphorylated by the plasma membrane sensor Sln1p in response to osmotic stress and then in turn phosphorylates the response regulators Ssk1p in the cytosol and Skn7p in the nucleus; Ypd1p [Saccharomyces cerevisiae]	2.18286	1.51952	1.30833	1.17702	1.1677	1.59948	1.4216	1.085	1.50497	1.2213	1.4468	1.39502	1.35965	1.53873	1.49576	1.48971
F10_052b_72	EB801702	I	8	3	21	TAIR|gene:2153758	AT5G37980.1	SPTR:Q9FKC9 symbol:AT5G37980.1 [GO:0006979 "response to oxidative stress" evidence=IEP] InterPro:IPR002085 Pfam:PF00107 EMBL:AB012241 SPTR:Q9FKC9	-	1e-14	YML131W	ref|NP_013575.1|	hypothetical protein; Yml131wp [Saccharomyces cerevisiae]	2.08714	0.576508	-0.662798	-0.155338	-0.557216	-1.37628	-0.636268	-1.5429	-1.52936	-1.56597	-2.05412	-1.92747	-1.94527	-2.10967	-1.94025	-2.0593
F5_010b_84	DW693830	I	12	27	8	UNIPROT|Q02930	CREB5_HUMAN	SPTR:Q02930 symbol:CREB5_HUMAN "Splice Isoform 2 of cAMP response element binding protein 5" [GO:0003700 "transcription factor activity" evidence=IDA] [GO:0005515 "protein binding" evidence=IPI] [GO:0006366 "transcription from RNA polymerase II promoter" evidence=TAS] [GO:0045893 "positive regulation of transcription, DNA-dependent" evidence=IDA] [GO:0005634 "nucleus" evidence=IC] InterPro:IPR007…	HAC1	2e-14	YFL031W	ref|NP_116622.1|	bZIP transcription factor (ATF/CREB1 homolog) that regulates the unfolded protein response, via UPRE binding, and membrane biogenesis; ER stress-induced splicing pathway utilizing Ire1p, Trl1p and Ada5p facilitates efficient Hac1p synthesis; Hac1p [Saccharomyces cerevisiae]	1.91002	1.58457	1.26178	1.41734	1.23237	1.30616	1.47978	1.22606	1.15538	0.859866	0.700349	0.845825	1.09481	1.04908	0.914106	1.02433
F9_106b_43	DW706343	I	16	4	11	TIGR_CMR|PSPTO4474	PSPTO4474	SPTR:Q87WR9 symbol:PSPTO4474 "glutamyl-tRNA(Gln) amidotransferase, A subunit" [GO:0006424 "glutamyl-tRNA aminoacylation" evidence=ISS] [GO:0017068 "glutamyl-tRNA(Gln) amidotransferase activity" evidence=ISS] HAMAP:MF_00120 Pfam:PF01425 InterPro:IPR000120 InterPro:IPR004412 PANTHER:PTHR11895 PROSITE:PS00571 HSSP:Q8RJN5 TIGRFAMs:TIGR00132 EMBL:AE016872 TIGR:PSPTO4474 SPTR:Q87WR9	AMD2	3e-14	YDR242W	ref|NP_010528.1|	Putative amidase; Amd2p [Saccharomyces cerevisiae]	2.0001	1.1497	0.895131	0.852471	1.22992	0.872944	1.08394	0.870444	1.03609	1.14644	0.810957	0.895292	1.03553	1.04561	0.970179	1.12106
F9_090b_26	DW704984	I	3	16	8	FB|FBgn0030976	CG7378	SPTR:Q9VWN2 symbol:CG7378 "CG7378" [GO:0006470 "protein amino acid dephosphorylation" evidence=NAS] [GO:0008138 "protein tyrosine/serine/threonine phosphatase activity" evidence=NAS] InterPro:IPR000340 InterPro:IPR000387 Pfam:PF00782 EMBL:AE003510 SMART:SM00195 PROSITE:PS50056 PROSITE:PS50054 HSSP:P51452 FlyBase:FBgn0030976 SPTR:Q9VWN2	YVH1	6e-14	YIR026C	ref|NP_012292.1|	Protein phosphatase involved in vegetative growth at low temperatures, sporulation, and glycogen accumulation; transcription induced by low temperature and nitrogen starvation; member of the dual-specificity family of protein phosphatases; Yvh1p [Saccharomyces cerevisiae]	2.00784	1.40274	0.0303365	0.733796	0.526581	-0.202058	0.201113	-0.545364	-0.94241	-1.48187	-0.992597	-1.14383	-1.1049	-1.06822	-1.0006	-1.17846
F4_008b_87	DW687789	I	12	16	5	UNIPROT|Q15637	SF01_HUMAN	SPTR:Q15637 symbol:SF01_HUMAN "Splice Isoform 6 of Splicing factor 1" [GO:0003702 "RNA polymerase II transcription factor activity" evidence=TAS] [GO:0003714 "transcription corepressor activity" evidence=TAS] [GO:0003723 "RNA binding" evidence=TAS] [GO:0000245 "spliceosome assembly" evidence=NAS] [GO:0005840 "ribosome" evidence=NAS] Interpro:IPR004087 Pfam:PF00013 InterPro:IPR001878 InterPro:IPR0…	CRH1	7e-14	YGR189C	ref|NP_011705.1|	Putative glycosidase of the cell wall, may have a role in cell wall architecture; Crh1p [Saccharomyces cerevisiae]	1.81317	0.707827	0.729254	0.535602	0.383565	0.359992	0.81441	0.728606	0.553627	0.395375	0.277839	0.312802	0.379878	0.24332	0.344086	0.459359
F9_054b_13	DW702338	I	1	16	6	TAIR|gene:2090413	AT3G22200.1	SPTR:Q94CE5 symbol:AT3G22200.1 [GO:0005739 "mitochondrion" evidence=IDA] [GO:0003867 "4-aminobutyrate transaminase activity" evidence=ISS] InterPro:IPR005814 PFAM:PF00202 GO:GO:0005739 HSSP:P12995 PANTHER:PTHR11986 PROSITE:PS00600 EMBL:AY034923 EMBL:AY142571 SPTR:Q94CE5	CAR2	9e-14	YLR438W	ref|NP_013542.1|	L-ornithine transaminase (OTAse), catalyzes the second step of arginine degradation, expression is dually-regulated by allophanate induction and a specific arginine induction process; not nitrogen catabolite repression sensitive; Car2p [Saccharomyces cerevisiae]	3.19948	2.66375	2.21171	2.35443	1.94003	2.02622	2.14851	1.50152	1.72302	1.50378	1.70901	1.66004	1.83758	1.67975	1.44213	1.5654
F4_006b_59	DW687636	I	9	23	2	TIGR_CMR|PSPTO2703	PSPTO2703	SPTR:Q882C5 symbol:PSPTO2703 "D-mannonate oxidoreductase" [GO:0005975 "carbohydrate metabolism" evidence=ISS] [GO:0008866 "fructuronate reductase activity" evidence=ISS] GO:GO:0008152 HSSP:O08355 InterPro:IPR000669 Pfam:PF01232 PRINTS:PR00084 PROSITE:PS00974 EMBL:AE016865 SMR:Q882C5 TIGR:PSPTO2703 SPTR:Q882C5	-	1e-13	YNR073C	ref|NP_014471.1|	hypothetical protein; Ynr073cp [Saccharomyces cerevisiae]	3.24689	1.91926	1.42001	1.96979	1.67329	1.6359	1.40783	1.19132	1.42813	0.844628	1.5883	1.65523	1.01718	1.14533	1.15995	1.25989
F3_027b_62	DW682511	I	3	14	1	UNIPROT|Q16827	PTPRO_HUMAN	SPTR:Q16827 symbol:PTPRO_HUMAN "Receptor-type tyrosine-protein phosphatase O precursor" [GO:0005001 "transmembrane receptor protein tyrosine phosphatase activity" evidence=TAS] [GO:0006470 "protein amino acid dephosphorylation" evidence=TAS] [GO:0005887 "integral to plasma membrane" evidence=TAS] InterPro:IPR000387 InterPro:IPR000242 InterPro:IPR003961 Pfam:PF00041 SMART:SM00060 PROSITE:PS50853 P…	PTP2	2e-13	YOR208W	ref|NP_014851.1|	Phosphotyrosine-specific protein phosphatase involved in the inactivation of mitogen-activated protein kinase (MAPK) during osmolarity sensing; dephosporylates Hog1p MAPK and regulates its localization; localized to the nucleus; Ptp2p [Saccharomyces cerevisiae]	1.94654	1.3738	0.724285	0.931784	1.16158	0.806784	1.00849	0.449472	0.762374	0.504191	0.370177	0.308253	0.23879	0.419842	0.49422	0.130071
F4_050b_69	DW689678	I	4	16	7	TAIR|gene:2028450	AT1G48920.1	SPTR:Q9FVQ1 symbol:AT1G48920.1 [GO:0003676 "nucleic acid binding" evidence=ISS] InterPro:IPR000504 Pfam:PF00076 SMART:SM00360 PROSITE:PS50102 HSSP:P08199 EMBL:AC084414 EMBL:BT005793 PIR:A96527 SPTR:Q9FVQ1	NOP6	3e-13	YDL213C	ref|NP_010068.1|	Protein with similarity to hydrophilins, which are involved in the adaptive response to hyperosmotic conditions; computational analysis of large-scale protein-protein interaction data suggests a possible role in rRNA processing; Nop6p [Saccharomyces cerevisiae]	1.89069	1.59327	0.46427	1.32972	1.16242	0.358581	0.783891	-0.3715	-0.274892	-0.598511	-0.369528	-0.32592	-0.12679	-0.394012	-0.434813	-0.407924
F8_029b_20	DW699381	I	15	4	13	SGD|S000001020	WSC4	SPTR:P38739 symbol:WSC4 "contains novel cysteine motif, integral membrane protein (putative), similar to SLG1 (WSC1), WSC2 and WSC3" [GO:0005624 "membrane fraction" evidence=ISS] [GO:0005789 "endoplasmic reticulum membrane" evidence=IDA] [GO:0004888 "transmembrane receptor activity" evidence=IGI;ISS] [GO:0006616 "SRP-dependent cotranslational protein targeting to membrane, translocation" evidence…	GCD6	4e-13	YDR211W	ref|NP_010497.1|	Catalytic epsilon subunit of the translation initiation factor eIF2B, the guanine-nucleotide exchange factor for eIF2; activity subsequently regulated by phosphorylated eIF2; first identified as a negative regulator of GCN4 expression; Gcd6p [Saccharomyces cerevisiae]	1.67978	0.98928	0.218178	0.559092	0.71201	0.260575	0.799226	0.0337652	0.727593	-0.290936	0.513978	0.436888	0.525161	0.470481	0.100726	0.350358
F9_052b_86	DW702237	I	4	3	15	TAIR|gene:2037071	AT1G53030.1	SPTR:Q94FT1 symbol:AT1G53030.1 [GO:0006825 "copper ion transport" evidence=ISS] [GO:0016531 "copper chaperone activity" evidence=ISS] InterPro:IPR007745 Pfam:PF05051 EMBL:AF349685 SPTR:Q94FT1	COX17	1e-12	YLL009C	ref|NP_013092.1|	Copper metallochaperone that transfers copper to Sco1p and Cox11p for eventual delivery to cytochrome c oxidase; Cox17p [Saccharomyces cerevisiae]	2.01508	1.64448	1.35532	1.6036	1.13774	1.38161	1.53414	1.58444	1.593	1.10391	1.15757	1.32175	0.901942	1.05702	1.16844	0.866255
F1_018b_06	DW679687	I	16	9	24	TAIR|gene:3697291	AT2G39725.1	SPTR:Q8VZU1 symbol:AT2G39725.1 [GO:0003824 "catalytic activity" evidence=ISS] InterPro:IPR008011 Pfam:PF05347 EMBL:AC003000 EMBL:AY063838 EMBL:AY088322 EMBL:AY091283 SPTR:Q8VZU1	-	3e-12	YDR379C-A	ref|NP_076888.1|	hypothetical protein identified by homology. See FEBS Letters [2000] 487:31-36.; Ydr379c-ap [Saccharomyces cerevisiae]	3.37644	3.20186	2.42398	2.43409	2.48813	2.4059	2.46982	1.75957	1.6435	1.44002	1.25616	1.09005	1.5611	1.54533	1.60439	1.2227
F9_075b_26	DW703796	I	12	2	13	UNIPROT|P08235	MCR_HUMAN	SPTR:P08235 symbol:MCR_HUMAN "Splice Isoform 4 of Mineralocorticoid receptor" [GO:0003700 "transcription factor activity" evidence=TAS] [GO:0003707 "steroid hormone receptor activity" evidence=TAS] [GO:0005515 "protein binding" evidence=IPI] [GO:0006883 "sodium ion homeostasis" evidence=NR] [GO:0007165 "signal transduction" evidence=TAS] [GO:0007588 "excretion" evidence=NR] Interpro:IPR000536 Int…	SBA1	5e-12	YKL117W	ref|NP_012805.1|	Co-chaperone that binds to and regulates Hsp90 family chaperones; important for pp60v-src activity in yeast; homologous to the mammalian p23 proteins; Sba1p [Saccharomyces cerevisiae]	2.83951	2.14787	1.97774	2.21779	2.04859	2.24312	1.96438	2.33932	2.25967	2.01883	2.14735	2.00532	2.11573	2.28815	2.02372	2.23528
F6_021b_62	DW695146	I	11	5	4	FB|FBgn0052644	CG32644	SPTR:Q8IR74 symbol:CG32644 "CG32644" [GO:0000004 "biological process unknown" evidence=ND] [GO:0005554 "molecular function unknown" evidence=ND] [GO:0008372 "cellular component unknown" evidence=ND] EMBL:AE003491 FlyBase:FBgn0052644 SPTR:Q8IR74	MUC1	7e-12	YIR019C	ref|NP_012284.1|	GPI-anchored cell surface glycoprotein required for diploid pseudohyphal formation and haploid invasive growth, transcriptionally regulated by the MAPK pathway (via Ste12p and Tec1p) and the cAMP pathway (via Flo8p); Muc1p [Saccharomyces cerevisiae]	1.4228	0.311023	0.0234413	-0.484055	-0.128257	0.180515	0.437656	-0.224154	0.373912	0.519421	0.0860416	0.129391	0.787574	0.941256	0.451237	1.38162
F3_023b_37	DW682268	I	8	7	1	UNIPROT|Q9UBZ9	REV1_HUMAN	SPTR:Q9UBZ9 symbol:REV1_HUMAN "Splice Isoform 3 of DNA repair protein REV1" [GO:0003684 "damaged DNA binding" evidence=TAS] [GO:0005515 "protein binding" evidence=ISS;IPI] [GO:0006260 "DNA replication" evidence=TAS] [GO:0006280 "mutagenesis" evidence=ISS;TAS] [GO:0009411 "response to UV" evidence=IDA] [GO:0042276 "error-prone postreplication DNA repair" evidence=ISS;TAS] Interpro:IPR001126 Pfam:P…	REV1	7e-12	YOR346W	ref|NP_014991.1|	Deoxycytidyl transferase, forms a complex with the subunits of DNA polymerase zeta, Rev3p and Rev7p; involved in repair of abasic sites in damaged DNA; Rev1p [Saccharomyces cerevisiae]	2.70448	2.09506	2.37103	1.967	1.68185	1.71972	1.91061	1.37328	1.32804	1.36724	1.52522	1.49453	1.22439	1.52778	1.75684	1.5287
F9_091b_63	DW705090	I	12	14	13	UNIPROT|P98179	RBM3_HUMAN	SPTR:P98179 symbol:RBM3_HUMAN "Putative RNA-binding protein 3" [GO:0003723 "RNA binding" evidence=TAS] [GO:0006396 "RNA processing" evidence=TAS] InterPro:IPR000504 Pfam:PF00076 SMART:SM00360 PROSITE:PS50102 HSSP:P09651 EMBL:U28686 EMBL:AF196969 EMBL:BC006825 PIR:G01859 Genew:HGNC:9900 H-InvDB:HIX0016778 MIM:300027 SPTR:P98179	HRP1	3e-11	YOL123W	ref|NP_014518.1|	Subunit of cleavage factor I, a five-subunit complex required for the cleavage and polyadenylation of pre-mRNA 3' ends; RRM-containing heteronuclear RNA binding protein and hnRNPA/B family member that binds to poly (A) signal sequences; Hrp1p [Saccharomyces cerevisiae]	3.24519	2.50587	1.89477	1.82073	1.78751	1.73626	1.9024	1.70372	1.2509	0.994687	1.29889	1.37991	1.61592	1.68326	1.53203	1.80023
F4_040b_23	DW689141	I	7	4	12	SGD|S000001880	HSP12	SPTR:P22943 symbol:HSP12 "heat shock protein 12" [GO:0005634 "nucleus" evidence=IDA] [GO:0005737 "cytoplasm" evidence=IDA] [GO:0005886 "plasma membrane" evidence=IDA] [GO:0005554 "molecular function unknown" evidence=ND] [GO:0006972 "hyperosmotic response" evidence=TAS] [GO:0006979 "response to oxidative stress" evidence=TAS] [GO:0007155 "cell adhesion" evidence=IDA] [GO:0009269 "response to desi…	HSP12	4e-11	YFL014W	ref|NP_116640.1|	Plasma membrane localized protein that protects membranes from desiccation; induced by heat shock, oxidative stress, osmostress, stationary phase entry, glucose depletion, oleate and alcohol; regulated by the HOG and Ras-Pka pathways; Hsp12p [Saccharomyces cerevisiae]	4.60164	3.21061	2.62019	3.14991	2.66151	2.12619	2.45792	1.58475	1.90864	1.06603	1.23439	1.33196	1.4185	1.49811	1.32751	1.62884
F9_091b_86	DW705117	I	3	19	9	TIGR_CMR|BA0287	BA0287	SPTR:Q81VC5 symbol:BA0287 "DNA-binding response regulator" [GO:0000156 "two-component response regulator activity" evidence=ISS] [GO:0000160 "two-component signal transduction system (phosphorelay)" evidence=ISS] [GO:0003677 "DNA binding" evidence=ISS] [GO:0006355 "regulation of transcription, DNA-dependent" evidence=ISS] InterPro:IPR001789 Pfam:PF00072 Pfam:PF00486 InterPro:IPR011991 ProDom:PD00…	SKN7	5e-11	YHR206W	ref|NP_012076.1|	Nuclear response regulator and transcription factor, part of a branched two-component signaling system; required for optimal induction of heat-shock genes in response to oxidative stress; involved in osmoregulation; Skn7p [Saccharomyces cerevisiae]	2.68165	2.26284	1.88271	1.9125	1.81941	2.23471	2.12796	1.81001	1.92615	2.04737	1.9366	1.87781	2.05325	2.00497	2.00618	2.00475
F1_018b_37	DW679717	I	11	15	24	SGD|S000005799	TPO4	SPTR:Q12256 symbol:TPO4 [GO:0005774 "vacuolar membrane" evidence=IMP] [GO:0005886 "plasma membrane" evidence=IDA] [GO:0000297 "spermine transporter activity" evidence=IMP] [GO:0015606 "spermidine transporter activity" evidence=IMP] [GO:0015846 "polyamine transport" evidence=IMP] Interpro:IPR005829 Pfam:PF07690 SGD:S000005799 InterPro:IPR011701 PROSITE:PS00216 EMBL:X89633 EMBL:Z75181 PIR:S67175 SP…	TPO3	6e-11	YPR156C	ref|NP_015482.1|	Polyamine transport protein specific for spermine; localizes to the plasma membrane; member of the major facilitator superfamily; Tpo3p [Saccharomyces cerevisiae]	1.78294	0.592464	0.85084	0.429248	0.516206	0.154759	0.934512	0.803808	1.03862	0.591842	0.813033	0.803113	0.905665	0.853516	0.333184	0.936113
F3_091b_43	DW685958	I	3	1	3	TAIR|gene:2046272	AT2G18540.1	SPTR:Q9ZU69 symbol:AT2G18540.1 [GO:0000004 "biological process unknown" evidence=ND] InterPro:IPR006045 Pfam:PF00190 InterPro:IPR007113 EMBL:AC006135 PIR:E84565 HSSP:P25974 SPTR:Q9ZU69	SCH9	1e-10	YHR205W	ref|NP_012075.1|	Protein kinase that regulates signal transduction activity and G1 progression, controls cAPK activity, required for nitrogen activation of the FGM pathway, involved in life span regulation, homologous to mammalian Akt/PKB; Sch9p [Saccharomyces cerevisiae]	2.26616	1.12995	0.424286	0.666503	0.802383	0.494752	0.660065	-0.0136472	0.286152	-0.143718	0.198447	0.051595	0.0517975	0.179596	0.178125	0.160173
F6_018b_21	DW694908	I	13	11	6	TAIR|gene:2826179	AT1G31812.1	SPTR:P57752 symbol:AT1G31812.1 [GO:0000004 "biological process unknown" evidence=ND] [GO:0008372 "cellular component unknown" evidence=ND] [GO:0000062 "acyl-CoA binding" evidence=ISS] InterPro:IPR000582 HSSP:P07107 Pfam:PF00887 PRINTS:PR00689 ProDom:PD351532 EMBL:AC079041 EMBL:AF326905 EMBL:AF339724 EMBL:AF380634 EMBL:AY054132 PIR:H86441 SPTR:P57752	ACB1	1e-10	YGR037C	ref|NP_011551.1|	Acyl-CoA-binding protein, transports newly synthesized acyl-CoA esters from fatty acid synthetase (Fas1p-Fas2p) to acyl-CoA-consuming processes; Acb1p [Saccharomyces cerevisiae]	1.91868	1.4159	0.962346	1.4353	1.22463	1.3338	1.19041	0.985611	1.01756	0.786721	1.33552	1.02059	0.772815	0.88611	0.802733	0.642482
F9_094b_72	DW705341	I	13	11	19	MGI|MGI:1920428	Wasl	SPTR:Q91YD9 symbol:Wasl "Wiskott-Aldrich syndrome-like (human)" [GO:0005737 "cytoplasm" evidence=IC] [GO:0005634 "nucleus" evidence=RCA] [GO:0030027 "lamellipodium" evidence=IDA] [GO:0005515 "protein binding" evidence=IPI] [GO:0003677 "DNA binding" evidence=RCA] [GO:0030031 "cell projection biogenesis" evidence=IMP] [GO:0009618 "response to pathogenic bacteria" evidence=IMP] [GO:0006355 "regulati…	TBS1	2e-10	YBR150C	ref|NP_009708.1|	Probable Zn-finger protein; Tbs1p [Saccharomyces cerevisiae]	1.38863	0.715843	-0.0932119	0.0514809	0.434487	-0.0948044	0.0189672	-0.91525	-0.465006	-0.761186	-0.531636	-0.5738	-0.387601	-0.461446	-0.530343	-0.532041
F3_047b_40	DW683704	I	1	8	1	TIGR_CMR|BA0131	BA0131	SPTR:Q81VQ9 symbol:BA0131 "adenylate kinase" [GO:0004017 "adenylate kinase activity" evidence=ISS] [GO:0015949 "nucleobase, nucleoside and nucleotide interconversion" evidence=ISS] HAMAP:MF_00235 InterPro:IPR000850 Pfam:PF00406 InterPro:IPR006259 Interpro:IPR007862 PRINTS:PR00094 PROSITE:PS00113 ProDom:PD000657 Pfam:PF05191 TIGRFAMs:TIGR01351 EMBL:AE017024 EMBL:AE017334 EMBL:AE017225 SMR:Q81VQ9 T…	ADK1	2e-10	YDR226W	ref|NP_010512.1|	Adenylate kinase, required for purine metabolism; localized to the cytoplasm and the mitochondria; lacks cleavable signal sequence; Adk1p [Saccharomyces cerevisiae]	4.60371	4.29057	3.285	3.09306	3.07059	3.20802	3.44653	2.24695	2.55821	2.33377	2.39901	2.39675	2.59266	2.53312	2.41461	2.39686
F5_011b_39	DW692202	I	4	2	9	UNIPROT|O95686	O95686	SPTR:O95686 symbol:O95686 "Serine-threonine specific protein phosphatase" [GO:0000163 "protein phosphatase type 1 activity" evidence=TAS] InterPro:IPR005036 Pfam:PF03370 EMBL:Y18207 EMBL:BC012625 EMBL:BX537399 EMBL:AL359986 Genew:HGNC:9293 SPTR:O95686	GAC1	3e-10	YOR178C	ref|NP_014821.1|	Regulatory subunit for Glc7p type-1 protein phosphatase (PP1), tethers Glc7p to Gsy2p glycogen synthase, binds Hsf1p heat shock transcription factor, required for induction of some HSF-regulated genes under heat shock; Gac1p [Saccharomyces cerevisiae]	2.62	1.87846	2.04611	1.67966	1.35678	1.85544	2.2086	2.17041	2.42841	2.15804	2.09302	2.1389	1.94915	1.99972	1.6618	2.15762
F3_018b_87	DW682008	I	7	9	1	UNIPROT|P23246	SFPQ_HUMAN	SPTR:P23246 symbol:SFPQ_HUMAN "Splice Isoform Short of Splicing factor, proline-and glutamine-rich" [GO:0005515 "protein binding" evidence=IPI] [GO:0008380 "RNA splicing" evidence=TAS] InterPro:IPR000504 Pfam:PF00076 HSSP:O08583 PROSITE:PS50102 EMBL:X70944 EMBL:X16850 PIR:A46302 PIR:S29770 IntAct:P23246 SWISS-2DPAGE:P23246 Genew:HGNC:10774 MIM:605199 SPTR:P23246	-	3e-10	YPR003C	ref|NP_015328.1|	hypothetical protein; Ypr003cp [Saccharomyces cerevisiae]	3.42898	2.722	2.87979	2.88627	2.33961	2.85517	2.85395	2.20279	2.56952	2.50335	2.15962	2.23209	2.27458	2.19997	2.23534	2.35974
F10_021b_87	DW709014	I	13	22	3	FB|FBgn0061356	CG18003	SPTR:Q86BR4 symbol:CG18003 "CG18003" [GO:0008891 "glycolate oxidase activity" evidence=ISS] InterPro:IPR003009 InterPro:IPR000262 InterPro:IPR008259 Pfam:PF01070 EMBL:AE003828 FlyBase:FBgn0050019 HSSP:P05414 IntAct:Q86BR4 InterPro:IPR012133 PIRSF:PIRSF000138 PROSITE:PS00557 SPTR:Q86BR4	CYB2	5e-10	YML054C	ref|NP_013658.1|	Cytochrome b2 (L-lactate cytochrome-c oxidoreductase), component of the mitochondrial intermembrane space, required for lactate utilization; expression is repressed by glucose and anaerobic conditions; Cyb2p [Saccharomyces cerevisiae]	2.7874	2.74002	2.62125	2.10484	2.10019	2.74211	2.66552	2.95966	3.31757	2.96193	2.76097	2.696	2.89006	2.89108	2.88039	3.06167
F4_075b_54	DW691464	I	15	22	6	TAIR|gene:2124141	AT4G18670.1	SPTR:Q9SN46 symbol:AT4G18670.1 [GO:0005515 "protein binding" evidence=ISS] Pfam:PF00560 InterPro:IPR001611 InterPro:IPR007090 PRINTS:PR00019 InterPro:IPR002951 PRINTS:PR01222 InterPro:IPR006706 Pfam:PF04554 EMBL:AL035526 EMBL:AL161549 PIR:T04859 SPTR:Q9SN46	SNF5	7e-10	YBR289W	ref|NP_009848.1|	One of 11 subunits of the SWI/SNF chromatin remodeling complex involved in transcriptional regulation; functions interdependently in transcriptional activation with Snf2p and Snf6p; Snf5p [Saccharomyces cerevisiae]	3.05599	1.98607	1.85479	1.85055	1.53646	1.67342	1.87478	2.03657	1.89622	1.87618	1.85537	1.86899	2.07844	2.11712	1.95396	2.10137
F3_013b_28	DW681675	I	14	3	8	TAIR|gene:2074367	AT3G51880.1	SPTR:O49595 symbol:AT3G51880.1 [GO:0003700 "transcription factor activity" evidence=ISS] InterPro:IPR000910 GO:GO:0005634 Pfam:PF00505 SMART:SM00398 PROSITE:PS50118 HSSP:P11632 EMBL:AF049236 EMBL:Y14071 EMBL:AY056373 EMBL:AY113172 PIR:T51159 SPTR:O49595	HMO1	1e-09	YDR174W	ref|NP_010459.1|	Chromatin associated high mobility group (HMG) family member involved in genome maintenance; rDNA-binding component of the Pol I transcription system; associates with a 5'-3' DNA helicase and Fpr1p, a prolyl isomerase; Hmo1p [Saccharomyces cerevisiae]	3.82622	2.8436	1.63482	1.67494	0.961628	0.873275	1.5019	0.710123	0.540224	0.33322	0.64437	0.557455	0.401531	0.620243	0.645208	0.893354
F6_029b_03	DW695630	I	12	24	2	TAIR|gene:2205292	AT1G66260.1	SPTR:Q94EH8 symbol:AT1G66260.1 [GO:0000004 "biological process unknown" evidence=ND] [GO:0008372 "cellular component unknown" evidence=ND] [GO:0003676 "nucleic acid binding" evidence=ISS] InterPro:IPR000504 Pfam:PF00076 HSSP:O08583 SMART:SM00360 PROSITE:PS50102 EMBL:AF410310 EMBL:AY149925 SPTR:Q94EH8	HRB1	2e-09	YNL004W	ref|NP_014394.1|	Poly(A+) RNA-binding protein, involved in the export of mRNAs from the nucleus to the cytoplasm; similar to Gbp2p and Npl3p; Hrb1p [Saccharomyces cerevisiae]	2.09679	1.40532	1.25511	1.12059	1.25138	1.01073	1.28354	1.49634	1.5182	1.44017	0.983888	1.23286	1.2348	1.17511	1.33298	1.14437
F4_061b_72	DW690459	I	10	20	12	TAIR|gene:3438222	AT3G29075.1	SPTR:Q9LJV8 symbol:AT3G29075.1 [GO:0005554 "molecular function unknown" evidence=ND] [GO:0000004 "biological process unknown" evidence=ND] [GO:0008372 "cellular component unknown" evidence=ND] EMBL:AP000388 EMBL:AB018121 SPTR:Q9LJV8	PXR1	3e-09	YGR280C	ref|NP_011796.1|	Essential protein involved in rRNA and snoRNA maturation; competes with TLC1 RNA for binding to Est2p, suggesting a role in regulation of telomerase; human homolog inhibits telomerase; contains a G-patch RNA interacting domain; Pxr1p [Saccharomyces cerevisiae]	2.29351	1.92091	1.51223	1.76974	1.59208	1.51713	1.57118	1.39318	1.58037	1.32066	1.24641	1.22858	1.3018	1.33142	0.983842	1.31984
F10_007b_47	DW707944	I	12	19	14	TIGR_CMR|BA0582	BA0582	SPTR:Q81VB5 symbol:BA0582 "transcriptional regulator, GntR family" [GO:0003700 "transcription factor activity" evidence=ISS] [GO:0006355 "regulation of transcription, DNA-dependent" evidence=ISS] InterPro:IPR004839 Pfam:PF00155 InterPro:IPR000524 Pfam:PF00392 GO:GO:0005622 GO:GO:0006350 PRINTS:PR00035 SMART:SM00345 PROSITE:PS50949 EMBL:AE017334 EMBL:AE017225 EMBL:AE017026 TIGR:BA0582 TIGR:GBAA058…	-	4e-09	YER152C	ref|NP_011079.1|	hypothetical protein; Yer152cp [Saccharomyces cerevisiae]	3.86317	3.76672	2.99188	3.60768	3.13073	2.45749	3.14562	1.76583	1.80013	2.24393	2.13786	1.99759	2.32825	1.92587	2.04362	2.10076
F10_020b_96	DW708938	I	11	18	11	ZFIN|ZDB-GENE-040426-1669	zgc:73100	SPTR:Q6PC55 symbol:zgc:73100 "zgc:73100" [GO:0008372 "cellular component unknown" evidence=ND] [GO:0005554 "molecular function unknown" evidence=ND] [GO:0000004 "biological process unknown" evidence=ND] ZFIN:ZDB-GENE-040426-1669 InterPro:IPR006594 SMART:SM00667 PROSITE:PS50896 InterPro:IPR006595 SMART:SM00668 PROSITE:PS50897 EMBL:BC059468 SPTR:Q6PC55	GID8	5e-09	YMR135C	ref|NP_013854.1|	Protein of unknown function, involved in proteasome-dependent catabolite inactivation of fructose-1,6-bisphosphatase; contains LisH and CTLH domains, like Vid30p; dosage-dependent regulator of START; Gid8p [Saccharomyces cerevisiae]	2.13658	2.26964	1.73752	2.04654	1.92253	1.40856	1.69631	1.2611	1.75818	1.37655	1.64741	1.36206	1.47859	1.43689	1.41734	1.35177
F8_021b_83	DW698724	I	16	12	15	TAIR|gene:2019503	AT1G64520.1	SPTR:Q9SGW3 symbol:AT1G64520.1 [GO:0006511 "ubiquitin-dependent protein catabolism" evidence=TAS] [GO:0005634 "nucleus" evidence=TAS] [GO:0030163 "protein catabolism" evidence=TAS] [GO:0008233 "peptidase activity" evidence=ISS] [GO:0008541 "proteasome regulatory particle, lid subcomplex (sensu Eukaryota)" evidence=ISS] InterPro:IPR006746 Pfam:PF04653 GO:GO:0005634 PANTHER:PTHR12387 EMBL:AC009519 …	-	6e-09	YPR045C	ref|NP_015370.1|	hypothetical protein; Ypr045cp [Saccharomyces cerevisiae]	1.54166	0.779863	1.65314	1.10001	0.615187	2.22553	1.9124	3.59377	3.21655	3.00557	3.37057	3.36643	3.35078	3.14014	2.56561	3.21103
F5_020b_86	DW692852	I	2	12	4	FB|FBgn0003031	pAbp	SPTR:P21187 symbol:pAbp "polyA-binding protein" [GO:0008143 "poly(A) binding" evidence=ISS;NAS;TAS] [GO:0005737 "cytoplasm" evidence=IDA] [GO:0005515 "protein binding" evidence=IPI] [GO:0045946 "positive regulation of translation" evidence=TAS] [GO:0003729 "mRNA binding" evidence=ISS] InterPro:IPR000504 Pfam:PF00076 InterPro:IPR002004 InterPro:IPR006515 GO:GO:0005737 SMART:SM00360 PROSITE:PS50102…	PAB1	7e-09	YER165W	ref|NP_011092.1|	Poly(A) binding protein, part of the 3'-end RNA-processing complex, mediates interactions between the 5' cap structure and the 3' mRNA poly(A) tail, involved in control of poly(A) tail length, interacts with translation factor eIF-4G; Pab1p [Saccharomyces cerevisiae]	1.937	2.03729	1.22872	1.52498	1.21253	0.891082	1.37361	0.664749	0.915377	0.673594	0.737496	0.872838	0.629527	0.680891	0.572337	0.554426
F6_001b_88	EB801607	I	15	21	7	FB|FBgn0030089	AP-1&ggr;	SPTR:Q86B59 symbol:AP-1&ggr; "AP-1&ggr;" [GO:0007269 "neurotransmitter secretion" evidence=NAS] [GO:0016183 "synaptic vesicle coating" evidence=TAS] [GO:0006901 "vesicle coating" evidence=TAS] [GO:0030135 "coated vesicle" evidence=TAS] [GO:0008021 "synaptic vesicle" evidence=TAS] Pfam:PF01602 InterPro:IPR011989 InterPro:IPR008153 InterPro:IPR008152 InterPro:IPR002553 Pfam:PF02883 EMBL:AE003446 HS…	APL4	1e-08	YPR029C	ref|NP_015354.1|	Gamma-adaptin, large subunit of the clathrin-associated protein (AP-1) complex; binds clathrin; involved in vesicle mediated transport; Apl4p [Saccharomyces cerevisiae]	4.16627	2.92641	1.62728	1.20557	1.02457	0.731336	1.5765	0.802866	0.50358	0.550817	0.0482671	0.0957301	0.586977	0.72385	NaN	0.700122
F5_024b_43	DW693098	I	15	16	7	MGI|MGI:1349390	Pclo	SPTR:Q9QYX7 symbol:Pclo "piccolo (presynaptic cytomatrix protein)" [GO:0005515 "protein binding" evidence=IPI] [GO:0005522 "profilin binding" evidence=IDA] [GO:0030073 "insulin secretion" evidence=IDA] [GO:0007010 "cytoskeleton organization and biogenesis" evidence=IDA] [GO:0019933 "cAMP-mediated signaling" evidence=IDA] [GO:0017157 "regulation of exocytosis" evidence=IDA] Pfam:PF00595 InterPro:I…	HOC1	1e-08	YJR075W	ref|NP_012609.1|	Alpha-1,6-mannosyltransferase involved in cell wall mannan biosynthesis; subunit of a Golgi-localized complex that also contains Anp1p, Mnn9p, Mnn11p, and Mnn10p; identified as a suppressor of a cell lysis sensitive pkc1-371 allele; Hoc1p [Saccharomyces cerevisiae]	1.58584	0.956603	0.238794	0.4261	0.411211	0.116856	0.484164	-0.0326012	0.0517062	0.193461	0.0369121	-0.0058158	0.327526	0.241318	0.152296	0.241826
F1_026b_96	DW680479	I	2	21	25	SGD|S000001543	FBA1	SPTR:P14540 symbol:FBA1 "aldolase" [GO:0005737 "cytoplasm" evidence=IDA] [GO:0004332 "fructose-bisphosphate aldolase activity" evidence=IMP;IDA] [GO:0006094 "gluconeogenesis" evidence=IMP] [GO:0006096 "glycolysis" evidence=IMP] InterPro:IPR000771 SGD:S000001543 Pfam:PF01116 GO:GO:0005737 EMBL:X75781 EMBL:X15003 EMBL:M32026 EMBL:Z28060 PIR:S07855 HSSP:P11604 GermOnline:139816 SWISS-2DPAGE:P14540 C…	FBA1	1e-08	YKL060C	ref|NP_012863.1|	Fructose 1,6-bisphosphate aldolase, a cytosolic enzyme required for glycolysis and gluconeogenesis; catalyzes the conversion of fructose 1,6 bisphosphate into two 3-carbon products: glyceraldehyde-3-phosphate and dihydroxyacetone phosphate; Fba1p [Saccharomyces cerevisiae]	1.91502	0.27628	1.52663	1.33527	1.44405	2.47854	1.86315	1.70701	2.09415	2.50077	2.18147	2.06902	2.67027	2.71822	2.5633	2.74001
F3_059b_89	DW684283	I	15	1	3	UNIPROT|Q14883	Q14883	SPTR:Q14883 symbol:Q14883 "Intestinal mucin" [GO:0005201 "extracellular matrix structural constituent" evidence=NAS] [GO:0000004 "biological process unknown" evidence=ND] [GO:0005576 "extracellular region" evidence=NAS] EMBL:M22404 PIR:A33532 SPTR:Q14883	DAN4	1e-08	YJR151C	ref|NP_012685.1|	Cell wall mannoprotein with similarity to Tir1p, Tir2p, Tir3p, and Tir4p; expressed under anaerobic conditions, completely repressed during aerobic growth; Dan4p [Saccharomyces cerevisiae]	4.31054	3.21565	1.93344	1.62144	1.41469	1.18621	1.89081	1.23044	1.02789	0.876543	0.648893	0.716567	0.955169	1.08496	1.11838	1.10631
F4_008b_47	DW687762	I	13	7	4	TIGR_CMR|PSPTO0239	PSPTO0239	SPTR:Q88AZ4 symbol:PSPTO0239 "phosphoenolpyruvate carboxykinase" [GO:0004612 "phosphoenolpyruvate carboxykinase (ATP) activity" evidence=ISS] [GO:0006094 "gluconeogenesis" evidence=ISS] HAMAP:MF_00453 InterPro:IPR001272 ProDom:PD004738 Pfam:PF01293 TIGRFAMs:TIGR00224 PROSITE:PS00532 HSSP:P22259 EMBL:AE016856 TIGR:PSPTO0239 SPTR:Q88AZ4	PCK1	2e-08	YKR097W	ref|NP_013023.1|	Phosphoenolpyruvate carboxykinase, key enzyme in gluconeogenesis, catalyzes early reaction in carbohydrate biosynthesis, glucose represses transcription and accelerates mRNA degradation, regulated by Mcm1p and Cat8p, located in the cytosol; Pck1p [Saccharomyces cerevisiae]	2.70004	1.9762	1.6666	1.67346	1.56826	1.97598	1.65868	1.53376	1.84407	1.55122	1.72947	1.73266	1.91619	1.65987	1.52481	1.50569
F9_086b_73	DW704681	I	6	5	7	SGD|S000005327	AGA1	SPTR:P32323 symbol:AGA1 "a-agglutinin anchorage subunit" [GO:0009277 "cell wall (sensu Fungi)" evidence=IDA] [GO:0050839 "cell adhesion molecule binding" evidence=ISS;IMP;TAS] [GO:0000752 "agglutination during conjugation with cellular fusion" evidence=IMP] SGD:S000005327 EMBL:M60590 EMBL:Z71659 PIR:A41258 GermOnline:143389 SPTR:P32323	AGA1	4e-08	YNR044W	ref|NP_014442.1|	Anchorage subunit of a-agglutinin of a-cells, highly O-glycosylated protein with N-terminal secretion signal and C-terminal signal for addition of GPI anchor to cell wall, linked to adhesion subunit Aga2p via two disulfide bonds; Aga1p [Saccharomyces cerevisiae]	3.06842	2.32178	2.13723	1.97461	1.95447	2.21125	2.17684	1.65145	2.00633	1.87473	1.78577	1.85081	2.03845	1.97947	1.87427	1.89571
F4_062b_42	DW690510	I	12	6	7	TAIR|gene:2131963	AT4G30660.1	SPTR:Q9SUI0 symbol:AT4G30660.1 [GO:0009409 "response to cold" evidence=ISS] [GO:0042538 "hyperosmotic salinity response" evidence=ISS] InterPro:IPR000612 Pfam:PF01679 PROSITE:PS01309 EMBL:AL161577 EMBL:AL109787 PIR:G85358 SPTR:Q9SUI0	PMP3	4e-08	YDR276C	ref|NP_010562.1|	Small plasma membrane protein related to a family of plant polypeptides that are overexpressed under high salt concentration or low temperature, not essential for viability, deletion causes hyperpolarization of the plasma membrane potential; Pmp3p [Saccharomyces cerevisiae]	1.74451	0.307392	0.72021	0.791254	0.556025	0.546522	0.99769	0.981557	1.13857	0.612974	0.7538	0.901449	0.713319	0.841445	0.545621	0.933995
F4_005b_46	DW687565	I	3	14	3	MGI|MGI:1355272	Csnk1d	SPTR:Q9DC28 symbol:Csnk1d "casein kinase 1, delta" [GO:0004713 "protein-tyrosine kinase activity" evidence=RCA] InterPro:IPR000719 InterPro:IPR008271 Pfam:PF00069 Prosite:PS00108 MGI:MGI:1355272 Prosite:PS00107 ProDom:PD000001 SMART:SM00219 PROSITE:PS50011 SMART:SM00220 HSSP:Q06486 PIR:S47616 EMBL:AK004606 EMBL:AK088642 EMBL:BC004604 SMR:Q9DC28 SPTR:Q9DC28	HRR25	5e-08	YPL204W	ref|NP_015120.1|	Protein kinase involved in regulating diverse events including vesicular trafficking, gene expression, DNA repair, and chromosome segregation; binds the CTD of RNA pol II; homolog of mammalian casein kinase 1delta (CK1delta); Hrr25p [Saccharomyces cerevisiae]	2.18517	1.2073	1.21039	1.43948	1.6985	1.43286	1.38059	0.805628	1.35612	1.12177	1.26411	1.17213	1.50255	1.33412	1.47623	1.40392
F4_005b_06	DW687544	I	8	14	11	UNIPROT|Q9HC84	MUC5B_HUMAN	SPTR:Q9HC84 symbol:MUC5B_HUMAN "Mucin-5B precursor" [GO:0005201 "extracellular matrix structural constituent" evidence=NAS] [GO:0005515 "protein binding" evidence=IPI] [GO:0007155 "cell adhesion" evidence=NAS] [GO:0005576 "extracellular region" evidence=NAS] InterPro:IPR001007 InterPro:IPR002919 Pfam:PF01826 InterPro:IPR006207 PROSITE:PS01185 PROSITE:PS01225 Pfam:PF00093 PROSITE:PS50184 PROSITE:P…	SNA2	8e-08	YDR525W-A	ref|NP_010814.1|	Protein of unknown function, has similarity to Pmp3p, which is involved in cation transport; green fluorescent protein (GFP)-fusion protein localizes to the cytoplasm in a punctate pattern; Sna2p [Saccharomyces cerevisiae]	3.65142	2.70085	2.96409	2.89446	2.5333	3.14911	2.92081	2.3247	2.45922	2.42439	2.13222	2.19012	2.18142	2.45281	2.39516	2.45568
F3_064b_95	DW684573	I	2	23	9	TAIR|gene:3440128	AT4G09200.1	SPTR:Q8RX25 symbol:AT4G09200.1 [GO:0000004 "biological process unknown" evidence=ND] [GO:0005554 "molecular function unknown" evidence=ND] [GO:0008372 "cellular component unknown" evidence=ND] InterPro:IPR003877 Pfam:PF00622 InterPro:IPR006594 SMART:SM00667 PROSITE:PS50896 InterPro:IPR006595 SMART:SM00668 PROSITE:PS50897 EMBL:AY090940 EMBL:AY117341 SPTR:Q8RX25	GID8	2e-07	YMR135C	ref|NP_013854.1|	Protein of unknown function, involved in proteasome-dependent catabolite inactivation of fructose-1,6-bisphosphatase; contains LisH and CTLH domains, like Vid30p; dosage-dependent regulator of START; Gid8p [Saccharomyces cerevisiae]	2.92005	2.65314	2.54593	2.81426	2.58953	2.13251	2.08215	2.38637	2.57889	2.17082	2.59994	2.39496	1.97744	2.03614	2.066	1.97274
F9_090b_82	DW705027	I	9	18	6	SGD|S000002457	TPI1	SPTR:P00942 symbol:TPI1 "triosephosphate isomerase" [GO:0005737 "cytoplasm" evidence=IDA] [GO:0004807 "triose-phosphate isomerase activity" evidence=ISS;IMP] [GO:0006096 "glycolysis" evidence=IMP] SGD:S000002457 InterPro:IPR000652 Pfam:PF00121 GO:GO:0005737 ProDom:PD001005 TIGRFAMs:TIGR00419 PROSITE:PS00171 EMBL:Z49209 EMBL:J01366 EMBL:AY557654 PIR:A01168 PDB:1I45 PDB:1NEY PDB:1NF0 PDB:1YPI PDB:2…	TPI1	3e-07	YDR050C	ref|NP_010335.1|	Triose phosphate isomerase, abundant glycolytic enzyme; mRNA half-life is regulated by iron availability; transcription is controlled by activators Reb1p, Gcr1p, and Rap1p through binding sites in the 5' non-coding region; Tpi1p [Saccharomyces cerevisiae]	1.79278	1.61867	0.688885	0.633074	0.512971	0.74384	0.983776	0.533311	0.379481	-0.00252945	0.451526	0.307686	0.796867	0.750334	0.250312	1.0976
F3_023b_76	DW682291	I	2	18	1	TIGR_CMR|SO1857	SO1857	SPTR:Q8EFV8 symbol:SO1857 "conserved hypothetical protein" [GO:0000004 "biological process unknown" evidence=ND] [GO:0005554 "molecular function unknown" evidence=ND] INTERPRO:IPR001984 PRINTS:PR00830 EMBL:AE015629 TIGR:SO1857 SPTR:Q8EFV8	TIR4	3e-07	YOR009W	ref|NP_014652.1|	Cell wall mannoprotein of the Srp1p/Tip1p family of serine-alanine-rich proteins; expressed under anaerobic conditions and required for anaerobic growth; transcription is also induced by cold shock; Tir4p [Saccharomyces cerevisiae]	2.60692	2.53459	2.76133	2.06394	1.74136	2.53248	2.527	1.49366	1.84328	1.94185	2.1535	1.85263	2.01777	1.97959	2.04864	1.97897
F8_007b_35	EB801635	I	14	8	4	UNIPROT|P30084	ECHM_HUMAN	SPTR:P30084 symbol:ECHM_HUMAN "Enoyl-CoA hydratase, mitochondrial precursor" [GO:0004300 "enoyl-CoA hydratase activity" evidence=TAS] [GO:0006091 "generation of precursor metabolites and energy" evidence=NR] [GO:0006635 "fatty acid beta-oxidation" evidence=TAS] InterPro:IPR001753 Pfam:PF00378 PROSITE:PS00166 HSSP:P14604 EMBL:D13900 EMBL:X98126 EMBL:X98127 EMBL:X98128 EMBL:X98129 EMBL:BT007123 EMB…	EHD3	3e-07	YDR036C	ref|NP_010321.1|	Protein of unconfirmed function, plays an indirect role in endocytic membrane trafficking, member of a family of enoyl-CoA hydratase/isomerases; Ehd3p [Saccharomyces cerevisiae]	1.54652	1.1072	0.728228	0.779245	0.446698	0.466491	0.555884	0.107478	-0.363351	0.917636	NaN	1.94349	3.01309	2.68855	2.75853	2.66611
F10_007b_42	DW707940	I	8	10	10				-	3e-07	YLR363W-A	ref|NP_076903.1|	hypothetical protein identified by homology. See FEBS Letters [2000] 487:31-36.; Ylr363w-ap [Saccharomyces cerevisiae]	2.39774	2.11075	1.45632	2.0153	1.84742	1.34782	1.42408	1.52029	1.39429	0.991831	1.64978	1.41384	1.38273	1.22382	1.36732	1.2421
F9_052b_30	DW702192	I	12	10	15	MGI|MGI:1916465	Sat2	SPTR:Q6P8J2 symbol:Sat2 "spermidine/spermine N1-acetyl transferase 2" [GO:0004145 "diamine N-acetyltransferase activity" evidence=ISS] [GO:0008216 "spermidine metabolism" evidence=ISS] [GO:0008215 "spermine metabolism" evidence=ISS] InterPro:IPR000182 Pfam:PF00583 MGI:MGI:1916465 EMBL:BC061227 SPTR:Q6P8J2	HPA2	4e-07	YPR193C	ref|NP_015519.1|	Tetrameric histone acetyltransferase with similarity to Gcn5p, Hat1p, Elp3p, and Hpa3p; acetylates histones H3 and H4 in vitro and exhibits autoacetylation activity; Hpa2p [Saccharomyces cerevisiae]	1.62949	1.01314	0.732384	0.912271	0.310983	0.566832	0.793728	0.648195	0.348149	-0.0404435	0.257379	0.244268	0.559696	0.469415	0.221632	0.556152
F2_001b_37	EB801545	I	8	13	5	UNIPROT|Q9HC84	MUC5B_HUMAN	SPTR:Q9HC84 symbol:MUC5B_HUMAN "Mucin-5B precursor" [GO:0005201 "extracellular matrix structural constituent" evidence=NAS] [GO:0005515 "protein binding" evidence=IPI] [GO:0007155 "cell adhesion" evidence=NAS] [GO:0005576 "extracellular region" evidence=NAS] InterPro:IPR001007 InterPro:IPR002919 Pfam:PF01826 InterPro:IPR006207 PROSITE:PS01185 PROSITE:PS01225 Pfam:PF00093 PROSITE:PS50184 PROSITE:P…	DAN4	4e-07	YJR151C	ref|NP_012685.1|	Cell wall mannoprotein with similarity to Tir1p, Tir2p, Tir3p, and Tir4p; expressed under anaerobic conditions, completely repressed during aerobic growth; Dan4p [Saccharomyces cerevisiae]	1.77455	-0.332479	0.133859	-0.0449374	-0.34565	-0.0779036	0.197479	0.903184	0.845272	0.64766	0.304932	0.48149	0.658815	0.596908	0.572726	0.788349
F9_107b_61	DW706438	I	5	1	13	SGD|S000006239	GLN1	SPTR:P32288 symbol:GLN1 "glutamine synthetase" [GO:0005737 "cytoplasm" evidence=IDA] [GO:0004356 "glutamate-ammonia ligase activity" evidence=ISS;IMP] [GO:0006542 "glutamine biosynthesis" evidence=TAS] [GO:0006807 "nitrogen compound metabolism" evidence=IEP;ISS] InterPro:IPR008146 SGD:S000006239 InterPro:IPR008147 Pfam:PF03951 Pfam:PF00120 GO:GO:0005737 ProDom:PD001057 PROSITE:PS00180 PROSITE:PS0…	GLN1	6e-07	YPR035W	ref|NP_015360.1|	Glutamine synthetase (GS), synthesizes glutamine from glutamate and ammonia; with Glt1p, forms the secondary pathway for glutamate biosynthesis from ammonia; expression regulated by nitrogen source and by amino acid limitation; Gln1p [Saccharomyces cerevisiae]	2.88625	2.63906	2.44519	2.31531	2.13734	2.48973	2.59246	2.06808	2.14842	2.5288	2.46607	2.25658	2.66875	2.63016	2.40393	2.59666
F5_003b_33	DW692074	I	12	5	8	TAIR|gene:2177032	AT5G12190.1	SPTR:Q9FMP4 symbol:AT5G12190.1 [GO:0000004 "biological process unknown" evidence=ND] [GO:0003723 "RNA binding" evidence=ISS] InterPro:IPR000504 Pfam:PF00076 PROSITE:PS50102 HSSP:P19339 EMBL:AB007727 EMBL:BT002829 EMBL:BT004430 EMBL:AY088716 SPTR:Q9FMP4	MRD1	7e-07	YPR112C	ref|NP_015437.1|	Essential conserved protein that associates with 35S precursor rRNA and is required for its initial processing at the A(0)-A(2) cleavage sites, shows partial nucleolar localization, contains five consensus RNA-binding domains; Mrd1p [Saccharomyces cerevisiae]	1.96177	1.55646	1.62063	1.54441	0.908474	1.50973	1.57835	1.44955	1.36718	1.08176	1.19707	1.03729	1.37595	1.2873	0.970444	1.40142
F3_017b_08	DW681899	I	1	7	1	TIGR_CMR|CBU0326	CBU0326	SPTR:Q83EJ4 symbol:CBU0326 "phosphoribosylamine--glycine ligase" [GO:0004637 "phosphoribosylamine-glycine ligase activity" evidence=ISS] [GO:0009152 "purine ribonucleotide biosynthesis" evidence=ISS] InterPro:IPR011761 InterPro:IPR000115 Pfam:PF02844 Pfam:PF02843 Pfam:PF01071 Pfam:PF02842 TIGRFAMs:TIGR00877 PROSITE:PS50975 PROSITE:PS00184 HSSP:P15640 EMBL:AE016960 TIGR:CBU0326 SPTR:Q83EJ4	ADE5,7	8e-07	YGL234W	ref|NP_011280.1|	Bifunctional enzyme of the 'de novo' purine nucleotide biosynthetic pathway, contains aminoimidazole ribotide synthetase and glycinamide ribotide synthetase activities; Ade5,7p [Saccharomyces cerevisiae]	2.91638	1.9102	2.00797	1.41253	1.35134	1.93909	1.85396	1.6856	2.20137	2.18958	2.36699	2.35821	2.5911	2.41399	2.37236	2.74059
F9_088b_47	DW704833	I	3	6	18	TAIR|gene:3702788	AT3G54830.1	SPTR:Q9SV32 symbol:AT3G54830.1 [GO:0015359 "amino acid permease activity" evidence=ISS] [GO:0005279 "amino acid-polyamine transporter activity" evidence=ISS] [GO:0006865 "amino acid transport" evidence=ISS] [GO:0016020 "membrane" evidence=ISS] InterPro:IPR002422 GO:GO:0016020 GO:GO:0006810 Pfam:PF01490 EMBL:AL049655 PIR:T06737 SPTR:Q9SV32	AVT4	1e-06	YNL101W	ref|NP_014298.1|	Vacuolar transporter, exports large neutral amino acids from the vacuole; member of a family of seven S. cerevisiae genes (AVT1-7) related to vesicular GABA-glycine transporters; Avt4p [Saccharomyces cerevisiae]	2.51071	1.39367	0.174791	0.524089	0.649486	0.0105265	0.27599	-0.337306	-0.134657	-0.522351	-0.395743	-0.356558	-0.378757	-0.382882	-0.291274	-0.340726
F9_093b_39	DW705233	I	10	16	7	ZFIN|ZDB-GENE-050320-9	zgc:113054	SPTR:Q5BLE6 symbol:zgc:113054 "zgc:113054" [GO:0008372 "cellular component unknown" evidence=ND] InterPro:IPR002935 InterPro:IPR002347 InterPro:IPR002198 Interpro:IPR000051 Pfam:PF00106 InterPro:IPR001093 InterPro:IPR011992 InterPro:IPR012282 Pfam:PF01596 PRINTS:PR00080 InterPro:IPR011991 PRINTS:PR00081 EMBL:BC090471 SPTR:Q5BLE6	-	1e-06	YIR036C	ref|NP_012302.1|	hypothetical protein; Yir036cp [Saccharomyces cerevisiae]	1.40896	-0.440177	-0.860577	-1.23311	-1.01225	-0.630262	-0.442771	-1.33004	-1.88826	-1.87412	-2.29468	-2.28456	-2.2502	-1.94077	-1.97629	-1.77904
F7_034b_46		I	4	7	11	UNIPROT|Q9HC84	MUC5B_HUMAN	SPTR:Q9HC84 symbol:MUC5B_HUMAN "Mucin-5B precursor" [GO:0005201 "extracellular matrix structural constituent" evidence=NAS] [GO:0005515 "protein binding" evidence=IPI] [GO:0007155 "cell adhesion" evidence=NAS] [GO:0005576 "extracellular region" evidence=NAS] InterPro:IPR001007 InterPro:IPR002919 Pfam:PF01826 InterPro:IPR006207 PROSITE:PS01185 PROSITE:PS01225 Pfam:PF00093 PROSITE:PS50184 PROSITE:P…	-	2e-06	YOL155C	ref|NP_014487.1|	ORF; Yol155cp [Saccharomyces cerevisiae]	-1.32898	-1.43785	-2.02336	-2.1513	-2.10094	-2.02745	-2.03251	-1.60795	-1.85742	0.175293	0.899463	1.24724	3.13191	2.62598	2.85064	3.03624
F4_058b_61	DW690256	I	5	5	6	TIGR_CMR|BA4662	BA4662	SPTR:Q81LF9 symbol:BA4662 "L-aspartate oxidase" [GO:0006734 "NADH metabolism" evidence=ISS] [GO:0008734 "L-aspartate oxidase activity" evidence=ISS] InterPro:IPR003953 Pfam:PF00890 InterPro:IPR001412 InterPro:IPR002355 InterPro:IPR005288 InterPro:IPR004112 GO:GO:0005737 PROSITE:PS00178 PROSITE:PS00079 Pfam:PF02910 HSSP:P10902 PIRSF:PIRSF500076 TIGRFAMs:TIGR00551 EMBL:AE017334 EMBL:AE017225 EMBL:A…	SDH1	3e-06	YKL148C	ref|NP_012774.1|	Flavoprotein subunit of succinate dehydrogenase (Sdh1p, Sdh2p, Sdh3p, Sdh4p), which couples the oxidation of succinate to the transfer of electrons to ubiquinone; Sdh1p [Saccharomyces cerevisiae]	2.31953	2.10218	1.43674	1.48872	1.37982	1.43521	1.38119	0.894931	1.07965	1.33018	1.47308	1.31709	1.73539	1.6487	1.56944	1.31693
F3_069b_71	DW684821	I	3	14	2	TIGR_CMR|PSPTO4365	PSPTO4365	SPTR:Q87X25 symbol:PSPTO4365 "GGDEF domain/EAL domain protein" [GO:0000004 "biological process unknown" evidence=ND] [GO:0005554 "molecular function unknown" evidence=ND] Pfam:PF00990 InterPro:IPR001633 InterPro:IPR000160 Pfam:PF00563 SMART:SM00267 SMART:SM00052 TIGRFAMs:TIGR00254 PROSITE:PS50883 PROSITE:PS50887 EMBL:AE016871 TIGR:PSPTO4365 SPTR:Q87X25	MUC1	4e-06	YIR019C	ref|NP_012284.1|	GPI-anchored cell surface glycoprotein required for diploid pseudohyphal formation and haploid invasive growth, transcriptionally regulated by the MAPK pathway (via Ste12p and Tec1p) and the cAMP pathway (via Flo8p); Muc1p [Saccharomyces cerevisiae]	1.83631	1.11306	0.830751	0.981052	0.857125	1.02672	1.00049	0.681742	0.979815	0.958171	1.02534	0.978707	1.13542	1.08605	0.796107	0.908687
F10_004b_62	DW707730	I	3	4	10	SGD|S000004329	VRP1	SPTR:P37370 symbol:VRP1 "proline-rich protein verprolin" [GO:0030479 "actin cortical patch" evidence=IDA] [GO:0003779 "actin binding" evidence=IDA] [GO:0006897 "endocytosis" evidence=IMP] [GO:0006970 "response to osmotic stress" evidence=IMP] [GO:0007015 "actin filament organization" evidence=IPI] [GO:0007121 "bipolar bud site selection" evidence=IMP] InterPro:IPR003124 SGD:S000004329 Pfam:PF0220…	VRP1	5e-06	YLR337C	ref|NP_013441.1|	Proline-rich, actin-associated protein involved in cytoskeletal organization and cytokinesis; related to mammalian Wiskott-Aldrich syndrome protein (WASP)-interacting protein (WIP); Vrp1p [Saccharomyces cerevisiae]	1.87116	1.93146	0.75952	1.07123	1.45923	0.693107	0.987024	0.304477	0.406082	0.536743	0.563582	0.471833	0.517287	0.569553	0.772527	0.361716
F6_018b_55	DW694940	I	10	22	3	TAIR|gene:2017788	AT1G23020.1	SPTR:O23122 symbol:AT1G23020.1 [GO:0000293 "ferric-chelate reductase activity" evidence=ISS] [GO:0006118 "electron transport" evidence=ISS] [GO:0016020 "membrane" evidence=ISS] InterPro:IPR002916 InterPro:IPR000778 GO:GO:0016020 Pfam:PF01794 PRINTS:PR00466 EMBL:AF000657 PIR:C86364 SPTR:O23122	FRE4	5e-06	YNR060W	ref|NP_014458.1|	Ferric reductase, reduces a specific subset of siderophore-bound iron prior to uptake by transporters; expression induced by low iron levels; Fre4p [Saccharomyces cerevisiae]	1.79965	-0.00604425	-1.25171	-1.13998	-0.776025	-1.2594	-1.26568	-1.64536	-1.87852	-1.79764	-1.98361	-1.56619	-1.81479	-1.71689	-1.46472	-1.90803
F4_008b_76	DW687782	I	15	23	4	SGD|S000004851	DFG5	SPTR:Q05031 symbol:DFG5 [GO:0046658 "anchored to plasma membrane" evidence=IDA] [GO:0015923 "mannosidase activity" evidence=ISS] [GO:0007117 "budding cell bud growth" evidence=IGI] [GO:0007124 "pseudohyphal growth" evidence=IMP] [GO:0009272 "cell wall biosynthesis (sensu Fungi)" evidence=IDA] Pfam:PF03663 SGD:S000004851 InterPro:IPR005198 EMBL:Z49939 PIR:S57605 IntAct:Q05031 GermOnline:142913 SPT…	DFG5	6e-06	YMR238W	ref|NP_013965.1|	Putative mannosidase, essential glycosylphosphatidylinositol (GPI)-anchored membrane protein required for cell wall biogenesis in bud formation, involved in filamentous growth, homologous to Dcw1p; Dfg5p [Saccharomyces cerevisiae]	4.23742	2.47613	1.71868	2.60341	2.03243	2.26684	1.91589	2.16182	2.7359	1.58541	2.14932	2.17894	2.93778	2.16363	1.72691	2.01016
F8_026b_46	DW699138	I	1	7	16	ZFIN|ZDB-GENE-050309-7	im:6893299	SPTR:Q5CZR4 symbol:im:6893299 "im:6893299" [GO:0000004 "biological process unknown" evidence=ND] [GO:0005554 "molecular function unknown" evidence=ND] [GO:0008372 "cellular component unknown" evidence=ND] InterPro:IPR001678 Pfam:PF01189 PROSITE:PS01153 InterPro:IPR011023 TIGRFAMs:TIGR00446 InterPro:IPR006174 ProDom:PD005242 EMBL:BC090742 SPTR:Q5CZR4	PXR1	6e-06	YGR280C	ref|NP_011796.1|	Essential protein involved in rRNA and snoRNA maturation; competes with TLC1 RNA for binding to Est2p, suggesting a role in regulation of telomerase; human homolog inhibits telomerase; contains a G-patch RNA interacting domain; Pxr1p [Saccharomyces cerevisiae]	4.21512	3.67336	3.4419	3.52963	2.61018	3.48251	3.38184	3.10507	3.18048	2.84657	3.64475	3.51255	3.18822	3.18941	3.01724	2.84537
F10_009b_68	DW708098	I	8	11	2	TIGR_CMR|PSPTO4943	PSPTO4943	SPTR:Q87VJ3 symbol:PSPTO4943 "tRNA delta(2)-isopentenylpyrophosphate transferase" [GO:0004811 "tRNA isopentenyltransferase activity" evidence=ISS] [GO:0006400 "tRNA modification" evidence=ISS] HAMAP:MF_00185 Pfam:PF01715 InterPro:IPR002627 TIGRFAMs:TIGR00174 ProDom:PD004674 ProDom:PD005388 EMBL:AE016873 TIGR:PSPTO4943 SPTR:Q87VJ3	MOD5	9e-06	YOR274W	ref|NP_014917.1|	Delta 2-isopentenyl pyrophosphate:tRNA isopentenyl transferase, required for biosynthesis of the modified base isopentenyladenosine in mitochondrial and cytoplasmic tRNAs; gene is nuclear and encodes two isozymic forms; Mod5p [Saccharomyces cerevisiae]	2.35981	1.48236	2.33937	1.99555	1.7578	2.44086	2.15944	2.14938	2.07178	2.83656	2.38929	2.37334	2.49333	2.61947	2.69633	2.62449
F9_090b_38	DW704993	I	16	12	18	MGI|MGI:1917097	Wnk4	SPTR:Q80UE6 symbol:Wnk4 "WNK lysine deficient protein kinase 4" [GO:0005737 "cytoplasm" evidence=IDA] [GO:0005923 "tight junction" evidence=IDA] [GO:0005515 "protein binding" evidence=IPI] [GO:0008104 "protein localization" evidence=IDA] [GO:0006821 "chloride transport" evidence=IDA] [GO:0030644 "chloride ion homeostasis" evidence=TAS] InterPro:IPR000719 InterPro:IPR008271 Pfam:PF00069 Prosite:PS…	-	1e-05	YGL079W	ref|NP_011436.1|	hypothetical protein; Ygl079wp [Saccharomyces cerevisiae]	1.25631	-0.847872	-1.20139	-1.27801	-1.19	-1.27282	-1.16344	-1.44191	-1.24628	-1.24068	-1.29717	-1.07964	-0.811498	-0.660366	-1.00299	-0.652918
F10_022b_70	DW709077	I	7	13	11	TAIR|gene:2168219	AT5G65390.1	SPTR:Q9FKQ0 symbol:AT5G65390.1 [GO:0005554 "molecular function unknown" evidence=TAS] [GO:0031225 "anchored to membrane" evidence=TAS] InterPro:IPR000480 PRINTS:PR00211 EMBL:AB011479 EMBL:AY050361 EMBL:AY094049 SPTR:Q9FKQ0	CCW14	1e-05	YLR390W-A	ref|NP_013495.1|	Covalently linked cell wall glycoprotein, present in the inner layer of the cell wall; Ccw14p [Saccharomyces cerevisiae]	4.5122	3.16432	1.78475	1.365	1.32851	0.876144	1.89294	0.594716	0.449237	0.470446	0.671435	0.787888	1.19418	1.04729	0.999519	1.25283
F9_059b_14	DW702650	I	6	16	17	UNIPROT|P07199	CENPB_HUMAN	SPTR:P07199 symbol:CENPB_HUMAN "Major centromere autoantigen B" [GO:0003682 "chromatin binding" evidence=NAS] [GO:0003696 "satellite DNA binding" evidence=NAS] [GO:0000069 "centromere and kinetochore complex maturation" evidence=NAS] [GO:0000775 "chromosome, pericentric region" evidence=NAS] Interpro:IPR009057 Interpro:IPR004875 PROSITE:PS50960 InterPro:IPR006600 SMART:SM00674 InterPro:IPR006695 …	NOP58	1e-05	YOR310C	ref|NP_014955.1|	Protein involved in pre-rRNA processing, 18S rRNA synthesis, and snoRNA synthesis; component of the small subunit processome complex, which is required for processing of pre-18S rRNA; Nop58p [Saccharomyces cerevisiae]	1.73139	1.28987	0.248895	1.27753	0.943322	0.239478	0.549098	-0.512223	-0.287213	-1.07622	-0.272846	-0.406908	-0.226923	-0.613315	-0.868574	-0.434261
F1_019b_55	DW679821	I	3	15	24	UNIPROT|Q15415	Q15415	SPTR:Q15415 symbol:Q15415 "YRRM2" [GO:0003723 "RNA binding" evidence=NAS] [GO:0007283 "spermatogenesis" evidence=NAS] [GO:0008372 "cellular component unknown" evidence=ND] InterPro:IPR000504 Pfam:PF00076 GO:GO:0007283 SMART:SM00360 PROSITE:PS50102 HSSP:Q14103 EMBL:X76060 PIR:B49418 SPTR:Q15415	YRA1	1e-05	YDR381W	ref|NP_010669.1|	Nuclear protein that binds to RNA and to Mex67p, required for export of poly(A)+ mRNA from the nucleus; member of the REF (RNA and export factor binding proteins) family; another family member, Yra2p, can substitute for Yra1p function; Yra1p [Saccharomyces cerevisiae]	1.9238	1.22662	0.463024	0.790166	0.873286	0.351181	0.672717	0.446392	0.576115	0.361065	0.420999	0.556418	0.509083	0.467057	0.457177	0.340701
F6_024b_92	DW695387	I	12	12	9	FB|FBgn0035720	CG10077	SPTR:Q8MZI3 symbol:CG10077 "CG10077" [GO:0003724 "RNA helicase activity" evidence=ISS] InterPro:IPR001650 InterPro:IPR001410 InterPro:IPR000629 Pfam:PF00271 Pfam:PF00270 InterPro:IPR011545 HSSP:P10081 SMART:SM00487 SMART:SM00490 PROSITE:PS00039 EMBL:AE003560 EMBL:AY102660 FlyBase:FBgn0035720 SPTR:Q8MZI3	DBP2	2e-05	YNL112W	ref|NP_014287.1|	Essential ATP-dependent RNA helicase of the DEAD-box protein family, involved in nonsense-mediated mRNA decay and rRNA processing; Dbp2p [Saccharomyces cerevisiae]	1.83387	1.77254	0.646764	0.910405	1.13065	0.963671	0.947203	0.478019	0.03561	0.592586	0.191817	0.341046	0.486553	0.624668	1.02585	0.344395
F1_030b_09	DW680756	I	12	17	25	SGD|S000002224	IDP1	SPTR:P21954 symbol:IDP1 "NADP-dependent isocitrate dehydrogenase" [GO:0005739 "mitochondrion" evidence=IDA] [GO:0042645 "mitochondrial nucleoid" evidence=IDA] [GO:0004450 "isocitrate dehydrogenase (NADP+) activity" evidence=TAS] [GO:0006102 "isocitrate metabolism" evidence=TAS] [GO:0006537 "glutamate biosynthesis" evidence=TAS] InterPro:IPR004790 InterPro:IPR001804 SGD:S000002224 GO:GO:0005739 Pf…	IDP2	2e-05	YLR174W	ref|NP_013275.1|	Cytosolic NADP-specific isocitrate dehydrogenase, catalyzes oxidation of isocitrate to alpha-ketoglutarate; levels are elevated during growth on non-fermentable carbon sources and reduced during growth on glucose; Idp2p [Saccharomyces cerevisiae]	2.27843	0.939292	0.229057	0.357921	0.397734	0.347961	0.452464	0.0697133	-0.105384	0.158573	-0.290845	-0.282374	-0.109786	-0.0901016	-0.0553906	0.0430648
F9_023b_14	DW700971	I	16	19	8	TIGR_CMR|PSPTO2421	PSPTO2421	SPTR:Q883E3 symbol:PSPTO2421 "amidase" [GO:0004040 "amidase activity" evidence=ISS] Pfam:PF01425 InterPro:IPR000120 PANTHER:PTHR11895 PROSITE:PS00571 EMBL:AE016864 TIGR:PSPTO2421 SPTR:Q883E3	MUC1	2e-05	YIR019C	ref|NP_012284.1|	GPI-anchored cell surface glycoprotein required for diploid pseudohyphal formation and haploid invasive growth, transcriptionally regulated by the MAPK pathway (via Ste12p and Tec1p) and the cAMP pathway (via Flo8p); Muc1p [Saccharomyces cerevisiae]	2.5324	2.49523	1.32582	1.26804	0.791656	0.948178	1.30813	0.902043	1.182	0.88036	0.965079	1.01939	1.0517	1.13306	1.17724	1.55554
F4_057b_31	DW690166	I	11	10	3	FB|FBgn0003373	Sgs3	SPTR:P02840 symbol:Sgs3 "Salivary gland secretion 3" [GO:0007594 "puparial adhesion" evidence=TAS] [GO:0005198 "structural molecule activity" evidence=TAS] [GO:0005576 "extracellular region" evidence=NAS;TAS] EMBL:AE003544 EMBL:X01918 EMBL:X78392 PIR:A03329 FlyBase:FBgn0003373 SPTR:P02840	MUC1	3e-05	YIR019C	ref|NP_012284.1|	GPI-anchored cell surface glycoprotein required for diploid pseudohyphal formation and haploid invasive growth, transcriptionally regulated by the MAPK pathway (via Ste12p and Tec1p) and the cAMP pathway (via Flo8p); Muc1p [Saccharomyces cerevisiae]	2.10835	1.31348	1.59532	1.00883	0.76798	1.15312	NaN	0.742219	1.07447	1.21922	1.06369	1.07519	1.28419	1.22719	1.18599	1.19973
F7_034b_29	DW697165	I	5	16	8	SGD|S000003406	CBP4	SPTR:P37267 symbol:CBP4 [GO:0005740 "mitochondrial membrane" evidence=TAS] [GO:0005554 "molecular function unknown" evidence=TAS] [GO:0006461 "protein complex assembly" evidence=TAS] SGD:S000003406 EMBL:U10700 EMBL:Z72959 EMBL:AY693162 PIR:S64488 GermOnline:141486 SPTR:P37267	CBP4	3e-05	YGR174C	ref|NP_011690.1|	Mitochondrial protein required for assembly of ubiquinol cytochrome-c reductase complex (cytochrome bc1 complex); interacts with Cbp3p and function is partially redundant with that of Cbp3p; Cbp4p [Saccharomyces cerevisiae]	2.62919	2.49249	2.1193	2.18727	2.07009	2.45862	2.35733	2.18089	2.22659	2.19418	2.42224	2.35864	2.10358	2.17836	2.16309	2.15845
F9_076b_26		I	4	1	16	SGD|S000003557	BBC1	SPTR:P47068 symbol:BBC1 [GO:0030479 "actin cortical patch" evidence=IDA] [GO:0017024 "myosin I binding" evidence=IDA] [GO:0030036 "actin cytoskeleton organization and biogenesis" evidence=IGI;IPI] Pfam:PF00018 SGD:S000003557 InterPro:IPR001452 ProDom:PD000066 SMART:SM00326 PROSITE:PS50002 EMBL:Z49295 EMBL:Z49296 EMBL:AF373805 HSSP:P19878 IntAct:P47068 GermOnline:141636 SPTR:P47068	SEC31	3e-05	YDL195W	ref|NP_010086.1|	Essential phosphoprotein component (p150) of the COPII coat of secretory pathway vesicles, in complex with Sec13p; required for ER-derived transport vesicle formation; Sec31p [Saccharomyces cerevisiae]	1.53338	0.669873	0.184905	0.517983	0.135159	0.187528	0.146263	-0.271026	-0.81118	0.55441	1.58597	1.83808	3.10093	2.75097	2.75335	2.67802
F4_010b_79	DW687931	I	16	25	3	UNIPROT|Q07283	TRHY_HUMAN	SPTR:Q07283 symbol:TRHY_HUMAN "Trichohyalin" [GO:0005509 "calcium ion binding" evidence=TAS] [GO:0000004 "biological process unknown" evidence=ND] [GO:0005856 "cytoskeleton" evidence=NAS] InterPro:IPR002048 Pfam:PF00036 InterPro:IPR002017 InterPro:IPR001751 Prosite:PS00018 PROSITE:PS50222 GO:GO:0005856 InterPro:IPR010983 ProDom:PD003407 Pfam:PF01023 PROSITE:PS00303 HSSP:P02633 EMBL:L09190 PIR:A45…	FUN12	3e-05	YAL035W	ref|NP_009365.1|	GTPase, required for general translation initiation by promoting Met-tRNAiMet binding to ribosomes and ribosomal subunit joining; homolog of bacterial IF2; Fun12p [Saccharomyces cerevisiae]	1.76044	1.37741	1.00189	0.8981	0.854451	1.09874	1.11508	0.592394	0.276083	0.682472	0.417732	0.412723	0.563056	0.576511	0.74335	0.691842
F4_065b_90	DW690762	I	5	10	6	TAIR|gene:2159872	AT5G38560.1	SPTR:Q9FFW5 symbol:AT5G38560.1 [GO:0016301 "kinase activity" evidence=ISS] InterPro:IPR000719 InterPro:IPR008271 Pfam:PF00069 Prosite:PS00108 InterPro:IPR003882 Prosite:PS00107 ProDom:PD000001 PROSITE:PS50011 HSSP:P36897 PRINTS:PR01218 EMBL:AB005231 EMBL:AY075681 EMBL:AY113039 EMBL:AF424623 SPTR:Q9FFW5	BBC1	4e-05	YJL020C	ref|NP_012514.2|	Protein possibly involved in assembly of actin patches; interacts with an actin assembly factor Las17p and with the SH3 domains of Type I myosins Myo3p and Myo5p; localized predominantly to cortical actin patches; Bbc1p [Saccharomyces cerevisiae]	2.06415	1.54632	1.04037	1.06175	1.0054	1.15738	0.941754	0.910945	0.559842	1.11886	1.21256	1.19146	0.753476	0.770568	1.30358	0.669212
F10_041b_69	DW710352	I	2	3	21	TIGR_CMR|SO2597	SO2597	SPTR:Q8EDZ3 symbol:SO2597 "conserved hypothetical protein" [GO:0000004 "biological process unknown" evidence=ND] [GO:0005554 "molecular function unknown" evidence=ND] EMBL:AE015701 TIGR:SO2597 InterPro:IPR010727 Pfam:PF06980 SPTR:Q8EDZ3	MUC1	4e-05	YIR019C	ref|NP_012284.1|	GPI-anchored cell surface glycoprotein required for diploid pseudohyphal formation and haploid invasive growth, transcriptionally regulated by the MAPK pathway (via Ste12p and Tec1p) and the cAMP pathway (via Flo8p); Muc1p [Saccharomyces cerevisiae]	2.44017	1.0403	0.928717	0.64463	0.559924	0.832163	0.911074	0.443729	0.243925	0.188965	0.108655	0.0602174	0.0244067	0.131908	0.214918	0.309672
F3_056b_72	DW684172	I	10	20	9	UNIPROT|O60841	IF2P_HUMAN	SPTR:O60841 symbol:IF2P_HUMAN "Eukaryotic translation initiation factor 5B" [GO:0003743 "translation initiation factor activity" evidence=NAS] [GO:0006446 "regulation of translational initiation" evidence=NAS] InterPro:IPR000795 Pfam:PF00009 Interpro:IPR005225 InterPro:IPR000178 InterPro:IPR004161 TIGRFAMs:TIGR00231 Pfam:PF03144 PRINTS:PR00315 ProDom:PD186100 HSSP:O26359 PROSITE:PS01176 EMBL:AB01…	MNN4	4e-05	YKL201C	ref|NP_012721.1|	Putative positive regulator of mannosylphosphate transferase (Mnn6p), involved in mannosylphosphorylation of N-linked oligosaccharides; expression increases in late-logarithmic and stationary growth phases; Mnn4p [Saccharomyces cerevisiae]	1.57966	0.182821	-0.431357	-0.336818	-0.139073	-0.597144	0.0262105	-0.0335703	0.158188	-1.23996	0.45328	0.238401	-0.026098	-0.0530826	-0.667924	0.0667382
F10_017b_87	DW708703	I	6	18	11	UNIPROT|Q8IZD1	Q8IZD1	SPTR:Q8IZD1 symbol:Q8IZD1 "Lung cancer metastasis-related protein" [GO:0005515 "protein binding" evidence=IPI] InterPro:IPR002453 PROSITE:PS00228 EMBL:AY148462 IntAct:Q8IZD1 SPTR:Q8IZD1	FUN12	4e-05	YAL035W	ref|NP_009365.1|	GTPase, required for general translation initiation by promoting Met-tRNAiMet binding to ribosomes and ribosomal subunit joining; homolog of bacterial IF2; Fun12p [Saccharomyces cerevisiae]	2.30695	1.04004	0.427747	0.16473	-0.178231	-0.080084	0.712948	-0.270805	0.173525	-0.200682	0.0735699	-0.0547117	0.158135	0.00661658	-0.0791406	0.122924
F10_012b_28	DW708286	I	5	8	4	FB|FBgn0030093	dalao	SPTR:Q9W384 symbol:dalao "dalao" [GO:0045893 "positive regulation of transcription, DNA-dependent" evidence=IDA] [GO:0003713 "transcription coactivator activity" evidence=IC] [GO:0005515 "protein binding" evidence=IPI] [GO:0035060 "brahma complex" evidence=NAS;IDA;IPI] [GO:0006338 "chromatin remodeling" evidence=IGI;IPI] [GO:0003677 "DNA binding" evidence=ISS] [GO:0005634 "nucleus" evidence=IDA] …	MUC1	5e-05	YIR019C	ref|NP_012284.1|	GPI-anchored cell surface glycoprotein required for diploid pseudohyphal formation and haploid invasive growth, transcriptionally regulated by the MAPK pathway (via Ste12p and Tec1p) and the cAMP pathway (via Flo8p); Muc1p [Saccharomyces cerevisiae]	3.96189	2.94029	3.10304	3.14406	2.77073	3.46227	3.19735	2.5082	2.7785	2.8566	2.8501	2.70126	2.7615	2.98589	2.77812	2.93691
F4_067b_60	DW690882	I	3	24	4	TIGR_CMR|SO2545	SO2545	SPTR:Q8EE45 symbol:SO2545 "sensor histidine kinase" [GO:0000155 "two-component sensor molecule activity" evidence=ISS] [GO:0000160 "two-component signal transduction system (phosphorelay)" evidence=ISS] InterPro:IPR000014 InterPro:IPR003594 PFAM:PF02518 InterPro:IPR003661 InterPro:IPR004358 InterPro:IPR005467 GO:GO:0016020 SMART:SM00091 SMART:SM00387 PROSITE:PS50109 PRINTS:PR00344 SMART:SM00388 E…	SLN1	5e-05	YIL147C	ref|NP_012119.1|	Histidine kinase osmosensor that regulates a MAP kinase cascade; transmembrane protein with an intracellular kinase domain that signals to Ypd1p and Ssk1p, thereby forming a phosphorelay system similar to bacterial two-component regulators; Sln1p [Saccharomyces cerevisiae]	3.14493	2.22849	1.98033	0.924373	0.837752	2.39142	2.44692	2.78056	3.2606	2.82395	2.54583	2.72094	3.12601	3.33095	2.87198	3.50873
F0_013b_38	DW406579	I	1	1	24	SGD|S000000557	PBN1	SPTR:P25580 symbol:PBN1 "protease B nonderepressible form" [GO:0005783 "endoplasmic reticulum" evidence=IDA] [GO:0000030 "mannosyltransferase activity" evidence=IMP] [GO:0006506 "GPI anchor biosynthesis" evidence=IMP] [GO:0016485 "protein processing" evidence=IMP] SGD:S000000557 EMBL:X59720 EMBL:AY692756 PIR:S19382 GermOnline:138888 SPTR:P25580	PBN1	6e-05	YCL052C	ref|NP_009878.1|	Essential component of glycosylphosphatidylinositol-mannosyltransferase I, required for the autocatalytic post-translational processing of the protease B precursor Prb1p, localizes to ER in lumenal orientation; homolog of mammalian PIG-X; Pbn1p [Saccharomyces cerevisiae]	1.97539	0.300914	-0.0904955	0.111345	-0.3501	-0.516254	-0.228122	-0.241043	-0.378691	-0.753684	-0.226082	-0.065626	-0.320105	-0.6134	-0.742724	-0.523871
F1_006b_85	DW678739	I	16	7	23	SGD|S000001273	TIR3	SPTR:P40552 symbol:TIR3 "cell wall mannoprotein" [GO:0009277 "cell wall (sensu Fungi)" evidence=IDA] [GO:0005554 "molecular function unknown" evidence=ND] [GO:0000004 "biological process unknown" evidence=ND] SGD:S000001273 InterPro:IPR000992 Pfam:PF00660 PROSITE:PS00724 EMBL:Z38113 PIR:S48444 GermOnline:139548 SPTR:P40552	PEX14	6e-05	YGL153W	ref|NP_011362.1|	Peroxisomal membrane protein that is a central component of the peroxisomal protein import machinery, interacts with PTS1 (Pex5p) and PTS2 (Pex7p) peroxisomal matrix protein signal recognition factors and membrane receptor Pex13p; Pex14p [Saccharomyces cerevisiae]	2.45852	1.26057	1.43593	1.63942	1.1024	1.353	1.40829	0.945711	1.34931	1.76647	1.80939	1.67176	NaN	2.1704	1.74856	2.51677
F3_064b_20	DW684521	I	4	23	3	TAIR|gene:2027512	AT1G56660.1	SPTR:Q9FXB5 symbol:AT1G56660.1 [GO:0000004 "biological process unknown" evidence=ND] [GO:0005554 "molecular function unknown" evidence=ND] [GO:0008372 "cellular component unknown" evidence=ND] EMBL:AC009323 PIR:C96608 SPTR:Q9FXB5	MNN4	6e-05	YKL201C	ref|NP_012721.1|	Putative positive regulator of mannosylphosphate transferase (Mnn6p), involved in mannosylphosphorylation of N-linked oligosaccharides; expression increases in late-logarithmic and stationary growth phases; Mnn4p [Saccharomyces cerevisiae]	1.46032	0.514952	-0.460521	-0.107176	-0.461614	-0.643988	-0.252511	-0.899941	-0.774357	-1.37594	-0.691651	-0.678865	-0.943638	-1.09392	-1.0805	-0.951791
F3_020b_48	DW682106	I	11	7	1	MGI|MGI:1860776	Chdh	SPTR:Q8BJ64 symbol:Chdh "choline dehydrogenase" [GO:0008372 "cellular component unknown" evidence=ND] [GO:0005554 "molecular function unknown" evidence=ND] [GO:0000004 "biological process unknown" evidence=ND] InterPro:IPR000172 InterPro:IPR007867 MGI:MGI:1860776 Pfam:PF00732 Pfam:PF05199 PIRSF:PIRSF000137 PROSITE:PS00624 PROSITE:PS00623 EMBL:AK030900 EMBL:BC039186 TIGRFAMs:TIGR01810 SPTR:Q8BJ64	MUC1	7e-05	YIR019C	ref|NP_012284.1|	GPI-anchored cell surface glycoprotein required for diploid pseudohyphal formation and haploid invasive growth, transcriptionally regulated by the MAPK pathway (via Ste12p and Tec1p) and the cAMP pathway (via Flo8p); Muc1p [Saccharomyces cerevisiae]	2.04649	1.43167	1.27022	1.06099	0.826743	0.93496	1.0835	1.37171	1.54233	1.49368	1.282	1.40326	1.3171	1.46938	1.65908	1.45191
F3_080b_52	DW685410	I	3	23	2	TIGR_CMR|BA0272	BA0272	SPTR:Q81VD7 symbol:BA0272 "sensor histidine kinase" [GO:0000155 "two-component sensor molecule activity" evidence=ISS] [GO:0000160 "two-component signal transduction system (phosphorelay)" evidence=ISS] InterPro:IPR003594 PFAM:PF02518 InterPro:IPR003661 InterPro:IPR004358 InterPro:IPR005467 Pfam:PF00512 Pfam:PF00672 GO:GO:0016020 SMART:SM00387 PROSITE:PS50109 PRINTS:PR00344 SMART:SM00388 InterPro…	SLN1	7e-05	YIL147C	ref|NP_012119.1|	Histidine kinase osmosensor that regulates a MAP kinase cascade; transmembrane protein with an intracellular kinase domain that signals to Ypd1p and Ssk1p, thereby forming a phosphorelay system similar to bacterial two-component regulators; Sln1p [Saccharomyces cerevisiae]	3.16944	2.39072	2.41452	1.44755	1.06726	2.49364	2.64033	2.81777	3.2749	3.15484	2.94334	3.10833	3.11889	3.27469	2.99674	3.44402
F8_014b_90	DW698113	I	14	13	15	FB|FBgn0053224	CG33224	SPTR:Q9W3A2 symbol:CG33224 "CG33224" [GO:0000004 "biological process unknown" evidence=ND] [GO:0005554 "molecular function unknown" evidence=ND] [GO:0008372 "cellular component unknown" evidence=ND] Pfam:PF00018 InterPro:IPR001452 PRINTS:PR00452 SMART:SM00326 PROSITE:PS50002 EMBL:AE003446 HSSP:P29355 EMBL:AY069450 IntAct:Q9W3A2 FlyBase:FBgn0053224 SPTR:Q9W3A2	SNF5	8e-05	YBR289W	ref|NP_009848.1|	One of 11 subunits of the SWI/SNF chromatin remodeling complex involved in transcriptional regulation; functions interdependently in transcriptional activation with Snf2p and Snf6p; Snf5p [Saccharomyces cerevisiae]	1.68041	-0.0666795	-0.927836	-1.23785	-0.880766	-0.934255	-0.563737	-1.32393	-1.17376	-1.38931	-1.72524	-1.62773	-1.33508	-1.3791	-1.32842	-1.21019
F1_019b_12	DW679780	I	5	21	24	MGI|MGI:104820	Hnrpa1	SPTR:P49312 symbol:Hnrpa1 "heterogeneous nuclear ribonucleoprotein A1" [GO:0005634 "nucleus" evidence=IDA] InterPro:IPR000504 Pfam:PF00076 MGI:MGI:104820 PROSITE:PS50102 HSSP:P09651 EMBL:M99167 EMBL:D86729 EMBL:D86728 EMBL:AK007802 EMBL:AK088308 EMBL:BC080675 EMBL:BC083136 PIR:A44485 SMR:P49312 SPTR:P49312	HRP1	9e-05	YOL123W	ref|NP_014518.1|	Subunit of cleavage factor I, a five-subunit complex required for the cleavage and polyadenylation of pre-mRNA 3' ends; RRM-containing heteronuclear RNA binding protein and hnRNPA/B family member that binds to poly (A) signal sequences; Hrp1p [Saccharomyces cerevisiae]	2.93071	2.39591	1.52891	1.41582	1.48718	1.4685	1.46775	1.25964	1.02442	0.615356	1.16344	1.13172	1.327	1.04596	1.12115	1.43165
F1_032b_95	DW681010	I	16	4	26	SGD|S000005008	YDJ1	SPTR:P25491 symbol:YDJ1 "heat shock protein, yeast dnaJ homolog (nuclear envelope protein)" [GO:0005829 "cytosol" evidence=IDA] [GO:0001671 "ATPase stimulator activity" evidence=IDA] [GO:0030188 "chaperone regulator activity" evidence=IGI;IPI] [GO:0030192 "Hsp70/Hsc70 protein regulator activity" evidence=IDA] [GO:0006626 "protein targeting to mitochondrion" evidence=IMP] [GO:0030433 "ER-associate…	SIS1	9e-05	YNL007C	ref|NP_014391.1|	Type II HSP40 co-chaperone that interacts with the HSP70 protein Ssa1p; not functionally redundant with Ydj1p due to due to substrate specificity; shares similarity with bacterial DnaJ proteins; Sis1p [Saccharomyces cerevisiae]	2.23821	2.03799	1.33976	1.52618	1.37213	1.38175	1.50221	0.688703	0.887137	0.759841	0.733262	0.593673	0.794718	0.976875	0.822218	0.824187
F10_013b_43	DW708366	I	9	13	2	TIGR_CMR|BA4273	BA4273	SPTR:Q81MH5 symbol:BA4273 "glucosamine-6-phosphate isomerase" [GO:0004342 "glucosamine-6-phosphate deaminase activity" evidence=ISS] [GO:0006044 "N-acetylglucosamine metabolism" evidence=ISS] HAMAP:MF_01241 InterPro:IPR006148 Interpro:IPR004547 Pfam:PF01182 TIGRFAMs:TIGR00502 PROSITE:PS01161 HSSP:P09375 EMBL:AE017334 EMBL:AE017225 EMBL:AE017037 TIGR:BA4273 TIGR:GBAA4273 SPTR:Q81MH5	MUC1	9e-05	YIR019C	ref|NP_012284.1|	GPI-anchored cell surface glycoprotein required for diploid pseudohyphal formation and haploid invasive growth, transcriptionally regulated by the MAPK pathway (via Ste12p and Tec1p) and the cAMP pathway (via Flo8p); Muc1p [Saccharomyces cerevisiae]	1.45461	-0.666771	-1.72829	-1.50958	-1.61027	-1.50652	-1.467	-1.60993	-1.37143	-1.83412	-1.82547	-1.76821	-1.8557	-2.19011	-2.13481	-2.05765
F9_069b_58	DW703366	I	16	21	17	UNIPROT|O75690	KRA58_HUMAN	SPTR:O75690 symbol:KRA58_HUMAN "Keratin associated protein 5-8" [GO:0030280 "structural constituent of epidermis" evidence=NAS] [GO:0000004 "biological process unknown" evidence=ND] [GO:0005576 "extracellular region" evidence=NAS] EMBL:AJ006692 EMBL:AB126077 EMBL:AY360461 HSSP:P01055 Genew:HGNC:23603 SPTR:O75690	MYO5	9e-05	YMR109W	ref|NP_013827.1|	One of two type I myosins; contains proline-rich tail homology 2 (TH2) and SH3 domains; MYO5 deletion has little effect on growth, but myo3 myo5 double deletion causes severe defects in growth and actin cytoskeleton organization; Myo5p [Saccharomyces cerevisiae]	2.63329	2.29902	1.66392	1.84916	1.71736	1.69722	1.61535	1.55262	1.33604	1.3245	1.19012	1.16286	1.13274	0.988589	1.05129	0.995053
F3_009b_32	DW681454	I	6	20	3	FB|FBgn0030532	CG11071	SPTR:Q9VY73 symbol:CG11071 "CG11071" [GO:0003700 "transcription factor activity" evidence=ISS] InterPro:IPR007087 Prosite:PS00028 Pfam:PF00096 GO:GO:0005634 SMART:SM00355 PROSITE:PS50157 HSSP:P07248 EMBL:AE003493 FlyBase:FBgn0030532 SPTR:Q9VY73	-	0.0001	YER130C	ref|NP_011056.1|	hypothetical protein; Yer130cp [Saccharomyces cerevisiae]	3.47626	2.83572	1.74065	2.23083	2.2343	1.52454	2.03655	0.931635	1.35443	1.35792	1.66071	1.56496	1.74003	1.6713	1.62009	1.76498
F8_009b_74	DW697707	I	14	10	4	MGI|MGI:98254	Scp2	SPTR:P32020 symbol:Scp2 "sterol carrier protein 2, liver" [GO:0005739 "mitochondrion" evidence=IDA] [GO:0005777 "peroxisome" evidence=TAS] [GO:0004770 "sterol carrier protein X-related thiolase activity" evidence=TAS] [GO:0007031 "peroxisome organization and biogenesis" evidence=IMP] [GO:0006637 "acyl-CoA metabolism" evidence=TAS] MGI:MGI:98254 InterPro:IPR002155 InterPro:IPR003033 Pfam:PF00108 P…	WSC4	0.0001	YHL028W	ref|NP_011835.1|	ER membrane protein involved in the translocation of soluble secretory proteins and insertion of membrane proteins into the ER membrane; may also have a role in the stress response but has only partial functional overlap with WSC1-3; Wsc4p [Saccharomyces cerevisiae]	1.59199	1.23835	1.15024	0.534845	0.39892	0.616167	1.0996	0.577538	0.338644	0.245999	0.188327	0.0743404	0.243111	0.25026	0.0909541	0.273203
F9_099b_87	DW705781	I	4	7	17	SGD|S000004936	YMR317W	SPTR:Q04893 symbol:YMR317W [GO:0008372 "cellular component unknown" evidence=ND] [GO:0005554 "molecular function unknown" evidence=ND] [GO:0000004 "biological process unknown" evidence=ND] SGD:S000004936 EMBL:Z54141 GermOnline:142998 SPTR:Q04893	-	0.0001	YMR317W	ref|NP_014050.1|	hypothetical protein; Ymr317wp [Saccharomyces cerevisiae]	2.57241	1.86848	0.645216	1.55482	1.13729	0.920308	1.07771	0.825944	0.422026	-0.61078	0.952229	0.546232	0.257906	0.259978	0.152646	0.154404
F0_019b_67	DW407081	I	14	11	24	TAIR|gene:2076095	AT3G23830.1	SPTR:Q9LIS2 symbol:AT3G23830.1 [GO:0000004 "biological process unknown" evidence=ND] [GO:0003723 "RNA binding" evidence=ISS] InterPro:IPR000504 Pfam:PF00076 SMART:SM00360 PROSITE:PS50102 HSSP:Q14103 EMBL:AP001297 EMBL:AY070755 EMBL:AY097374 SPTR:Q9LIS2	HRP1	0.0001	YOL123W	ref|NP_014518.1|	Subunit of cleavage factor I, a five-subunit complex required for the cleavage and polyadenylation of pre-mRNA 3' ends; RRM-containing heteronuclear RNA binding protein and hnRNPA/B family member that binds to poly (A) signal sequences; Hrp1p [Saccharomyces cerevisiae]	2.9697	2.28142	1.4572	1.51193	1.50427	1.40779	1.45546	1.22386	1.08643	0.584012	1.05801	1.07966	1.24311	1.25001	1.20695	1.47648
F3_039b_27	DW683269	I	12	19	2	TIGR_CMR|PSPTO3698	PSPTO3698	SPTR:Q87YU4 symbol:PSPTO3698 "transcriptional regulator, TetR family" [GO:0003700 "transcription factor activity" evidence=ISS] [GO:0006355 "regulation of transcription, DNA-dependent" evidence=ISS] InterPro:IPR012287 Pfam:PF00440 InterPro:IPR001647 PROSITE:PS50977 PRINTS:PR00455 EMBL:AE016869 HSSP:P75899 TIGR:PSPTO3698 SPTR:Q87YU4	ECM25	0.0001	YJL201W	ref|NP_012334.1|	Non-essential protein of unknown function; promoter contains a consensus binding sequence for factor Abf1p; Ecm25p [Saccharomyces cerevisiae]	1.92962	1.77383	1.62352	1.28317	1.06816	1.13716	1.49802	1.37322	1.1534	1.31056	0.992214	1.09416	0.873505	1.00434	1.13715	0.978628
F9_119b_71	DW707355	I	10	22	7	MGI|MGI:1929882	As3mt	SPTR:Q91WU5 symbol:As3mt "arsenic (+3 oxidation state) methyltransferase" [GO:0005625 "soluble fraction" evidence=ISS] [GO:0005829 "cytosol" evidence=ISS] [GO:0008168 "methyltransferase activity" evidence=RCA] [GO:0008757 "S-adenosylmethionine-dependent methyltransferase activity" evidence=RCA] [GO:0046685 "response to arsenic" evidence=ISS] [GO:0030791 "arsenite methyltransferase activity" evide…	ERG6	0.0002	YML008C	ref|NP_013706.1|	Delta(24)-sterol C-methyltransferase, converts zymosterol to fecosterol in the ergosterol biosynthetic pathway by methylating position C-24; Erg6p [Saccharomyces cerevisiae]	3.88684	3.65825	3.00781	3.12806	2.95907	2.84471	3.13124	3.00311	2.82119	2.3785	2.0257	2.045	2.43067	2.43052	2.58688	2.88265
F2_001b_12	DW686391	I	6	15	7	SGD|S000001458	MUC1	SPTR:P08640 symbol:MUC1 "cell surface flocculin with structure similar to serine/threonine-rich GPI-anchored cell wall proteins" [GO:0005886 "plasma membrane" evidence=IDA] [GO:0005554 "molecular function unknown" evidence=ND] [GO:0001403 "invasive growth (sensu Saccharomyces)" evidence=IMP] [GO:0007124 "pseudohyphal growth" evidence=IMP] [GO:0016337 "cell-cell adhesion" evidence=TAS] [GO:0030447…	MUC1	0.0002	YIR019C	ref|NP_012284.1|	GPI-anchored cell surface glycoprotein required for diploid pseudohyphal formation and haploid invasive growth, transcriptionally regulated by the MAPK pathway (via Ste12p and Tec1p) and the cAMP pathway (via Flo8p); Muc1p [Saccharomyces cerevisiae]	3.34546	1.57212	0.701996	0.657848	0.364694	0.421437	1.06375	0.0686235	0.372978	0.0350328	0.400157	0.310419	0.323429	0.297121	0.0649086	0.440229
F4_010b_76	DW687928	I	4	21	6	TAIR|gene:2161202	AT5G58160.1	SPTR:Q9LVN1 symbol:AT5G58160.1 [GO:0003779 "actin binding" evidence=ISS] InterPro:IPR003104 Pfam:PF02181 SMART:SM00498 EMBL:AB019228 SPTR:Q9LVN1	VRP1	0.0002	YLR337C	ref|NP_013441.1|	Proline-rich, actin-associated protein involved in cytoskeletal organization and cytokinesis; related to mammalian Wiskott-Aldrich syndrome protein (WASP)-interacting protein (WIP); Vrp1p [Saccharomyces cerevisiae]	2.56661	2.25722	1.97937	2.02837	1.6842	2.0874	2.16883	1.74355	1.82728	1.8117	1.74639	1.76101	1.71919	1.71638	1.72396	1.71315
F9_079b_62	DW704128	I	14	15	18	MGI|MGI:88436	Cnga1	SPTR:P29974 symbol:Cnga1 "cyclic nucleotide gated channel alpha 1" [GO:0016021 "integral to membrane" evidence=RCA] [GO:0005267 "potassium channel activity" evidence=RCA] [GO:0006813 "potassium ion transport" evidence=RCA] InterPro:IPR005821 InterPro:IPR000595 InterPro:IPR003938 InterPro:IPR001622 MGI:MGI:88436 Pfam:PF00520 Pfam:PF00027 PROSITE:PS50042 PROSITE:PS00888 PROSITE:PS00889 EMBL:M84742 …		0.0003				2.49523	1.16771	0.637592	0.768668	0.690019	0.544177	0.856043	0.822299	1.28303	0.452299	1.2428	1.19604	0.833511	0.796202	0.431352	0.9275
F3_019b_50	DW682044	I	10	7	1	TAIR|gene:2089372	AT3G16700.1	SPTR:Q9LUR3 symbol:AT3G16700.1 [GO:0008372 "cellular component unknown" evidence=ND] [GO:0003824 "catalytic activity" evidence=ISS] [GO:0008152 "metabolism" evidence=ISS] Pfam:PF01557 InterPro:IPR002529 GO:GO:0008152 HSSP:P37352 EMBL:AB022217 EMBL:AY087490 SPTR:Q9LUR3	FMP41	0.0003	YNL168C	ref|NP_014231.1|	The authentic, non-tagged protein was localized to mitochondria; Fmp41p [Saccharomyces cerevisiae]	1.86464	1.20075	1.31438	0.732113	0.626476	1.14757	1.13054	1.33113	1.50879	1.54587	1.37377	1.26517	1.71752	1.61721	1.5047	1.7821
F4_008b_46	DW687761	I	13	6	4	TIGR_CMR|PSPTO2984	PSPTO2984	SPTR:Q881B2 symbol:PSPTO2984 "xenobiotic compound monooxygenase, DszA family" [GO:0006805 "xenobiotic metabolism" evidence=ISS] [GO:0016646 "oxidoreductase activity, acting on the CH-NH group of donors, NAD or NADP as acceptor" evidence=ISS] InterPro:IPR006025 Prosite:PS00142 InterPro:IPR011251 EMBL:AE016866 TIGR:PSPTO2984 SPTR:Q881B2	AGA1	0.0003	YNR044W	ref|NP_014442.1|	Anchorage subunit of a-agglutinin of a-cells, highly O-glycosylated protein with N-terminal secretion signal and C-terminal signal for addition of GPI anchor to cell wall, linked to adhesion subunit Aga2p via two disulfide bonds; Aga1p [Saccharomyces cerevisiae]	2.76664	2.50141	2.28364	2.51654	2.37043	2.54957	2.31385	2.13982	2.34507	2.22776	2.53261	2.6389	2.72727	2.64495	2.4878	2.48718
F10_033b_54	DW709791	I	5	27	20	TIGR_CMR|SO3136	SO3136	SPTR:Q8ECK2 symbol:SO3136 "C4-dicarboxylate transport protein" [GO:0015556 "C4-dicarboxylate transporter activity" evidence=ISS] [GO:0015740 "C4-dicarboxylate transport" evidence=ISS] Pfam:PF00597 Pfam:PF06808 GO:GO:0016020 InterPro:IPR000252 InterPro:IPR010656 EMBL:AE015750 TIGR:SO3136 InterPro:IPR004681 TIGRFAMs:TIGR00786 SPTR:Q8ECK2	SNF5	0.0003	YBR289W	ref|NP_009848.1|	One of 11 subunits of the SWI/SNF chromatin remodeling complex involved in transcriptional regulation; functions interdependently in transcriptional activation with Snf2p and Snf6p; Snf5p [Saccharomyces cerevisiae]	3.24912	2.97833	2.52303	2.20235	1.65118	2.54149	2.76723	2.99014	3.39958	2.61516	2.37294	2.38957	2.71838	2.38683	1.9791	2.08389
F9_070b_53	DW703438	I	15	13	13	UNIPROT|P02452	CO1A1_HUMAN	SPTR:P02452 symbol:CO1A1_HUMAN "AlphA 1 type I collAgen preproprotein" [GO:0008147 "structural constituent of bone" evidence=NR] [GO:0001501 "skeletal development" evidence=TAS] [GO:0008544 "epidermis development" evidence=TAS] [GO:0005584 "collagen type I" evidence=NR] InterPro:IPR001007 Interpro:IPR008160 SMART:SM00214 PROSITE:PS50184 PROSITE:PS01208 Pfam:PF01391 InterPro:IPR008161 ProDom:PD000…	VRP1	0.0003	YLR337C	ref|NP_013441.1|	Proline-rich, actin-associated protein involved in cytoskeletal organization and cytokinesis; related to mammalian Wiskott-Aldrich syndrome protein (WASP)-interacting protein (WIP); Vrp1p [Saccharomyces cerevisiae]	2.029	1.72479	1.66929	1.28302	0.980882	1.08283	1.40379	0.990867	0.989077	1.34841	0.896778	0.757548	0.905613	1.00183	1.15973	0.937157
F4_070b_65	DW691107	I	14	4	3	TIGR_CMR|BA2547	BA2547	SPTR:Q81Q86 symbol:BA2547 "acyl-CoA dehydrogenase" [GO:0003995 "acyl-CoA dehydrogenase activity" evidence=ISS] [GO:0009062 "fatty acid catabolism" evidence=ISS] [GO:0009395 "phospholipid catabolism" evidence=ISS] InterPro:IPR006090 InterPro:IPR006091 InterPro:IPR006092 InterPro:IPR006089 Pfam:PF02771 Pfam:PF00441 Pfam:PF02770 HSSP:P15651 PROSITE:PS00072 PROSITE:PS00073 EMBL:AE017334 EMBL:AE017032…	AGA1	0.0004	YNR044W	ref|NP_014442.1|	Anchorage subunit of a-agglutinin of a-cells, highly O-glycosylated protein with N-terminal secretion signal and C-terminal signal for addition of GPI anchor to cell wall, linked to adhesion subunit Aga2p via two disulfide bonds; Aga1p [Saccharomyces cerevisiae]	2.1471	0.637629	-0.496768	-0.283542	-0.617394	-0.726757	-0.224185	-0.829984	-0.705743	-1.37391	-1.134	-0.957942	-1.27368	-1.19787	-1.09311	-1.21624
F9_045b_19	DW702054	I	4	27	14	UNIPROT|Q12796	PNRC1_HUMAN	SPTR:Q12796 symbol:PNRC1_HUMAN "Proline-rich nuclear receptor coactivator 1" [GO:0005515 "protein binding" evidence=TAS] [GO:0005634 "nucleus" evidence=TAS] GO:GO:0005634 EMBL:U03105 EMBL:AL353135 EMBL:BC018112 PIR:S59960 Genew:HGNC:17278 H-InvDB:HIX0006060 MIM:606714 SPTR:Q12796	-	0.0004	YJR149W	ref|NP_012683.1|	hypothetical protein; Yjr149wp [Saccharomyces cerevisiae]	4.1808	3.27225	1.83728	1.68876	1.21867	1.1115	1.91119	1.08633	0.825682	0.736199	0.48277	0.587225	0.858763	0.860671	1.05459	0.804495
F5_023b_86	DW693068	I	4	13	9				MUC1	0.0004	YIR019C	ref|NP_012284.1|	GPI-anchored cell surface glycoprotein required for diploid pseudohyphal formation and haploid invasive growth, transcriptionally regulated by the MAPK pathway (via Ste12p and Tec1p) and the cAMP pathway (via Flo8p); Muc1p [Saccharomyces cerevisiae]	2.81704	2.35787	1.63781	2.27834	2.07139	1.31535	1.8491	1.24304	1.586	1.47643	1.80119	2.06575	1.99873	2.02689	1.79446	2.06483
F3_019b_26	DW682027	I	11	3	8	SGD|S000004322	CHS5	SPTR:Q12114 symbol:CHS5 [GO:0005737 "cytoplasm" evidence=IDA] [GO:0005554 "molecular function unknown" evidence=ND] [GO:0000747 "conjugation with cellular fusion" evidence=IMP] [GO:0006039 "cell wall chitin catabolism" evidence=IMP] [GO:0006893 "Golgi to plasma membrane transport" evidence=IMP] [GO:0030476 "spore wall assembly (sensu Fungi)" evidence=IMP] SGD:S000004322 Pfam:PF00533 Interpro:IPR0…	CHS5	0.0005	YLR330W	ref|NP_013434.1|	Protein of unknown function, involved in chitin biosynthesis by regulating Chs3p localization, also involved in cell fusion during mating; Chs5p [Saccharomyces cerevisiae]	2.72284	1.87765	1.91477	1.67509	1.63839	1.7931	1.69894	1.83873	1.72763	1.90539	1.67394	1.64077	1.46755	1.45712	1.60019	1.69065
F8_013b_94	DW698030	I	3	27	6	TAIR|gene:2122974	AT4G19600.1	SPTR:Q8GYM6 symbol:AT4G19600.1 [GO:0000074 "regulation of progression through cell cycle" evidence=ISS] [GO:0004693 "cyclin-dependent protein kinase activity" evidence=ISS] InterPro:IPR006671 GO:GO:0000910 InterPro:IPR006670 SMART:SM00385 Pfam:PF00134 InterPro:IPR012113 PIRSF:PIRSF036579 EMBL:AK117509 SPTR:Q8GYM6	CCL1	0.0005	YPR025C	ref|NP_015350.1|	Cyclin associated with protein kinase Kin28p, which is the TFIIH-associated carboxy-terminal domain (CTD) kinase involved in transcription initiation at RNA polymerase II promoters; Ccl1p [Saccharomyces cerevisiae]	4.07647	1.68111	2.93588	2.79247	2.81796	3.85464	3.05819	3.37385	3.97399	4.20458	3.79141	3.77586	4.04914	4.18834	4.09316	4.45013
F9_054b_01	DW702327	I	1	20	17	TAIR|gene:2184112	AT5G10060.1	SPTR:Q8GUK8 symbol:AT5G10060.1 [GO:0000004 "biological process unknown" evidence=ND] InterPro:IPR006569 SMART:SM00582 InterPro:IPR006903 Pfam:PF04818 EMBL:BT002418 EMBL:BT020375 SPTR:Q8GUK8	MUC1	0.0005	YIR019C	ref|NP_012284.1|	GPI-anchored cell surface glycoprotein required for diploid pseudohyphal formation and haploid invasive growth, transcriptionally regulated by the MAPK pathway (via Ste12p and Tec1p) and the cAMP pathway (via Flo8p); Muc1p [Saccharomyces cerevisiae]	1.47512	1.32022	0.107405	0.60675	0.554383	-0.102433	0.351715	-0.673977	-0.891322	-0.795532	-0.796001	-0.690723	-0.692372	-0.979123	-0.675228	-1.15356
F3_069b_11	DW684792	I	3	13	2	TIGR_CMR|PSPTO1490	PSPTO1490	SPTR:Q886T6 symbol:PSPTO1490 "sensory box histidine kinase/response regulator" [GO:0000156 "two-component response regulator activity" evidence=ISS] [GO:0000160 "two-component signal transduction system (phosphorelay)" evidence=ISS] InterPro:IPR000014 InterPro:IPR003594 PFAM:PF02518 InterPro:IPR003661 InterPro:IPR004358 InterPro:IPR001789 InterPro:IPR005467 Pfam:PF00072 Pfam:PF00989 Pfam:PF00512 …	SLN1	0.0005	YIL147C	ref|NP_012119.1|	Histidine kinase osmosensor that regulates a MAP kinase cascade; transmembrane protein with an intracellular kinase domain that signals to Ypd1p and Ssk1p, thereby forming a phosphorelay system similar to bacterial two-component regulators; Sln1p [Saccharomyces cerevisiae]	2.44915	1.60595	1.42642	1.66391	1.49362	1.79924	1.63602	1.23714	1.71594	1.40423	1.3122	1.50793	1.96887	1.67068	1.27312	1.54134
F9_082b_87	DW704403	I	2	4	18	SGD|S000002394	YPD1	SPTR:Q07688 symbol:YPD1 "two-component phosphorelay intermediate" [GO:0005737 "cytoplasm" evidence=TAS] [GO:0016772 "transferase activity, transferring phosphorus-containing groups" evidence=IDA] [GO:0006970 "response to osmotic stress" evidence=TAS] [GO:0007234 "osmosensory signaling pathway via two-component system" evidence=IMP;IDA] SGD:S000002394 Pfam:PF01627 InterPro:IPR008207 GO:GO:0005737 …	YPD1	0.0007	YDL235C	ref|NP_010046.1|	Phosphorelay intermediate protein, phosphorylated by the plasma membrane sensor Sln1p in response to osmotic stress and then in turn phosphorylates the response regulators Ssk1p in the cytosol and Skn7p in the nucleus; Ypd1p [Saccharomyces cerevisiae]	2.1362	1.72829	1.41162	1.35068	1.25156	1.63675	1.61038	1.20224	1.65797	1.30162	1.57583	1.47617	1.43236	1.59635	1.45699	1.56366
F5_026b_79	DW693262	I	4	19	9	TAIR|gene:2085888	AT3G19020.1	SPTR:Q9LJ64 symbol:AT3G19020.1 [GO:0005515 "protein binding" evidence=ISS] Pfam:PF00560 InterPro:IPR001611 InterPro:IPR007090 InterPro:IPR003882 InterPro:IPR001226 PRINTS:PR00019 PRINTS:PR01218 EMBL:AP000735 PROSITE:PS00201 SPTR:Q9LJ64	VRP1	0.0007	YLR337C	ref|NP_013441.1|	Proline-rich, actin-associated protein involved in cytoskeletal organization and cytokinesis; related to mammalian Wiskott-Aldrich syndrome protein (WASP)-interacting protein (WIP); Vrp1p [Saccharomyces cerevisiae]	1.82949	1.10111	0.761117	0.700043	1.05585	0.770247	0.966282	0.457208	0.879955	1.07701	0.673491	0.841555	0.995523	0.783802	0.955121	0.95588
F10_005b_92	DW707827	I	9	10	2	UNIPROT|Q92954	Q92954	SPTR:Q92954 symbol:Q92954 "Megakaryocyte stimulating factor" [GO:0008283 "cell proliferation" evidence=TAS] [GO:0005615 "extracellular space" evidence=NR] InterPro:IPR000585 InterPro:IPR001212 SMART:SM00201 PROSITE:PS50958 PROSITE:PS00024 Pfam:PF00045 SMART:SM00120 Pfam:PF01033 PROSITE:PS00524 PRINTS:PR00022 HSSP:P04004 EMBL:U70136 Genew:HGNC:9364 SPTR:Q92954	MUC1	0.0008	YIR019C	ref|NP_012284.1|	GPI-anchored cell surface glycoprotein required for diploid pseudohyphal formation and haploid invasive growth, transcriptionally regulated by the MAPK pathway (via Ste12p and Tec1p) and the cAMP pathway (via Flo8p); Muc1p [Saccharomyces cerevisiae]	3.31897	1.99913	1.38604	2.09756	1.70744	1.98843	1.52359	1.55365	2.04732	1.23682	1.85874	1.69461	2.21356	1.976	1.32717	1.71796
F10_050b_13	DW710922	I	12	25	20	FB|FBgn0036985	CG5847	SPTR:Q9VPG1 symbol:CG5847 "CG5847" [GO:0005214 "structural constituent of cuticle (sensu Insecta)" evidence=ISS] EMBL:AE003591 InterPro:IPR004019 Pfam:PF02757 InterPro:IPR001507 Pfam:PF00100 SMART:SM00241 HSSP:P01180 FlyBase:FBgn0036985 SPTR:Q9VPG1	COX1	0.001	Q0045	ref|NP_009305.1|	Subunit I of cytochrome c oxidase, which is the terminal member of the mitochondrial inner membrane electron transport chain; one of three mitochondrially-encoded subunits; Cox1p [Saccharomyces cerevisiae]	3.32242	0.464736	0.271786	0.888565	0.838451	1.13161	0.413181	0.958907	1.1608	0.981073	0.833253	0.955585	1.60442	1.68276	1.44239	1.57595
F3_002b_79	DW681101	I	4	5	1	MGI|MGI:1888520	Brd4	SPTR:Q9ESU6 symbol:Brd4 "bromodomain containing 4" [GO:0005634 "nucleus" evidence=RCA] Pfam:PF00439 InterPro:IPR001487 MGI:MGI:1888520 PRINTS:PR00503 SMART:SM00297 PROSITE:PS50014 PROSITE:PS00633 HSSP:Q92831 EMBL:AF273217 EMBL:AF461395 EMBL:AF461396 SPTR:Q9ESU6	TPO2	0.001	YGR138C	ref|NP_011654.1|	Polyamine transport protein specific for spermine; localizes to the plasma membrane; transcription of TPO2 is regulated by Haa1p; member of the major facilitator superfamily; Tpo2p [Saccharomyces cerevisiae]	2.33552	1.44801	-0.0602697	0.127494	0.244647	-0.557588	0.104221	-0.833132	-0.781816	-1.01512	-1.06563	-1.09989	-1.01175	-1.04392	NaN	-1.21165
F4_022b_51	DW688625	I	6	20	1	MGI|MGI:2151013	Rab6ip2	SPTR:Q99MI1 symbol:Rab6ip2 "Rab6 interacting protein 2" [GO:0005737 "cytoplasm" evidence=IDA] [GO:0005515 "protein binding" evidence=IPI] [GO:0017137 "Rab GTPase binding" evidence=IDA] [GO:0042147 "retrograde transport, endosome to Golgi" evidence=IDA] InterPro:IPR002017 MGI:MGI:2151013 GO:GO:0005737 HSSP:P01100 EMBL:AF340028 EMBL:AF340029 EMBL:AY316692 EMBL:AK048990 EMBL:AK053824 EMBL:AK122437 S…	NNF2	0.002	YGR089W	ref|NP_011603.1|	Protein that exhibits physical and genetic interactions with Rpb8p, which is a subunit of RNA polymerases I, II, and III; computational analysis of large-scale protein-protein interaction data suggests a role in chromosome segregation; Nnf2p [Saccharomyces cerevisiae]	2.7568	2.57734	2.29586	2.1435	1.87713	2.1906	2.38948	1.82345	2.14424	2.00942	1.98239	1.87775	2.272	2.09731	1.95897	2.02013
F5_005b_74	DW693481	I	5	23	15	TIGR_CMR|BA4729	BA4729	SPTR:Q81L97 symbol:BA4729 "bacterial extracellular solute-binding protein, family 5" [GO:0005215 "transporter activity" evidence=ISS] [GO:0006810 "transport" evidence=ISS] Pfam:PF00496 GO:GO:0006810 InterPro:IPR000914 EMBL:AE017334 EMBL:AE017225 EMBL:AE017038 HSSP:P75797 TIGR:BA4729 TIGR:GBAA4729 SPTR:Q81L97	MUC1	0.002	YIR019C	ref|NP_012284.1|	GPI-anchored cell surface glycoprotein required for diploid pseudohyphal formation and haploid invasive growth, transcriptionally regulated by the MAPK pathway (via Ste12p and Tec1p) and the cAMP pathway (via Flo8p); Muc1p [Saccharomyces cerevisiae]	2.78225	1.95776	1.72617	1.38256	1.31522	1.55224	1.6165	1.47287	1.53387	1.62949	1.53806	1.53166	1.43378	1.42588	1.63685	1.64934
F10_022b_17	DW709037	I	13	23	3	UNIPROT|Q9H461	FZD8_HUMAN	SPTR:Q9H461 symbol:FZD8_HUMAN "Frizzled 8 precursor" [GO:0042813 "Wnt receptor activity" evidence=TAS] [GO:0007222 "frizzled signaling pathway" evidence=NAS] [GO:0016021 "integral to membrane" evidence=TAS] InterPro:IPR000832 InterPro:IPR000024 Interpro:IPR000539 PROSITE:PS50261 Pfam:PF01392 PROSITE:PS50038 SMART:SM00063 HSSP:Q61091 Pfam:PF01534 PRINTS:PR00489 EMBL:AL121749 EMBL:AB043703 SMR:Q9H4…	MUC1	0.002	YIR019C	ref|NP_012284.1|	GPI-anchored cell surface glycoprotein required for diploid pseudohyphal formation and haploid invasive growth, transcriptionally regulated by the MAPK pathway (via Ste12p and Tec1p) and the cAMP pathway (via Flo8p); Muc1p [Saccharomyces cerevisiae]	2.45271	2.24575	1.53901	1.55329	1.90007	1.48513	1.87317	1.18086	1.45828	1.04124	1.44668	1.32513	NaN	1.71774	1.58398	1.7871
F8_036b_68	DW699833	I	1	23	21	UNIPROT|Q9P2S7	Q9P2S7	SPTR:Q9P2S7 symbol:Q9P2S7 "Cisplatin resistance-associated overexpressed protein" [GO:0008380 "RNA splicing" evidence=TAS] [GO:0005634 "nucleus" evidence=NR] InterPro:IPR004882 Pfam:PF03194 EMBL:AB034205 EMBL:DQ013876 SPTR:Q9P2S7	CAM1	0.002	YPL048W	ref|NP_015277.1|	Translational cofactor elongation factor-1 gamma, participates in the regulation of GTP-binding protein EF-1 alpha, may play a redundant role in the regulation of protein synthesis or another GTP-dependent process; Cam1p [Saccharomyces cerevisiae]	1.93048	1.479	0.0265669	-0.0732086	0.0496191	0.251263	0.443007	0.0069438	0.193447	-0.524384	-0.408504	-0.241704	0.190439	-0.082644	-0.250447	0.018334
F9_098b_72	DW705689	I	16	27	10	FB|FBgn0032487	Ski6	SPTR:Q9VK19 symbol:Ski6 "Ski6" [GO:0000176 "nuclear exosome (RNase complex)" evidence=ISS;IPI] [GO:0005700 "polytene chromosome" evidence=IDA] [GO:0000175 "3'-5'-exoribonuclease activity" evidence=ISS] [GO:0000177 "cytoplasmic exosome (RNase complex)" evidence=ISS] PFAM:PF01138 InterPro:IPR001247 EMBL:AE003639 IntAct:Q9VK19 FlyBase:FBgn0032487 SPTR:Q9VK19	MTR3	0.003	YGR158C	ref|NP_011674.1|	3'5' exoribonuclease, exosome subunit; nucleolar protein involved in export of mRNA and ribosomal subunits; homologous to the E. coli exonuclease RNase PH; Mtr3p [Saccharomyces cerevisiae]	3.63262	2.83901	2.83898	2.6171	2.50766	2.85203	2.92913	2.70417	2.4008	2.96315	2.73259	2.92658	2.96933	3.04911	NaN	NaN
F4_004b_54	DW687512	I	10	11	6	TAIR|gene:2173352	AT5G64210.1	SPTR:O22049 symbol:AT5G64210.1 [GO:0009916 "alternative oxidase activity" evidence=ISS] [GO:0005740 "mitochondrial membrane" evidence=IDA] [GO:0006118 "electron transport" evidence=TAS] InterPro:IPR002680 Pfam:PF01786 EMBL:AB008268 EMBL:AB003176 GeneFarm:1754 SPTR:O22049	FOX2	0.004	YKR009C	ref|NP_012934.1|	Multifunctional enzyme of the peroxisomal fatty acid beta-oxidation pathway; has 3-hydroxyacyl-CoA dehydrogenase and enoyl-CoA hydratase activities; Fox2p [Saccharomyces cerevisiae]	3.10511	1.0085	0.188428	0.619466	1.19905	0.885438	0.558376	0.587829	0.186053	0.644127	0.794681	0.901376	0.249918	0.535425	0.76524	0.240254
F1_021b_90	DW680022	I	1	19	25	TIGR_CMR|BA4968	BA4968	SPTR:Q81KM8 symbol:BA4968 "glucose 1-dehydrogenase" [GO:0008152 "metabolism" evidence=ISS] [GO:0030436 "sporulation (sensu Bacteria)" evidence=ISS] [GO:0047936 "glucose 1-dehydrogenase activity" evidence=ISS] InterPro:IPR002347 InterPro:IPR002198 Pfam:PF00106 Prosite:PS00061 GO:GO:0008152 PRINTS:PR00080 PRINTS:PR00081 HSSP:P40288 EMBL:AE017334 EMBL:AE017225 EMBL:AE017039 SMR:Q81KM8 TIGR:BA4968 TI…	AYR1	0.004	YIL124W	ref|NP_012142.1|	NADPH-dependent 1-acyl dihydroxyacetone phosphate reductase found in lipid particles and ER; involved in phosphatidic acid biosynthesis and required for spore germination; capable of metabolizing mammalian steroid hormones; Ayr1p [Saccharomyces cerevisiae]	3.1537	2.36834	2.38913	1.91983	1.67692	2.34454	2.25356	2.21281	2.44889	2.41074	2.30585	2.3616	2.72563	2.59669	2.22176	2.5328
F9_044b_41	DW702017	I	6	16	6	TIGR_CMR|PSPTO5151	PSPTO5151	SPTR:Q87UZ1 symbol:PSPTO5151 "conserved hypothetical protein" [GO:0000004 "biological process unknown" evidence=ND] [GO:0005554 "molecular function unknown" evidence=ND] InterPro:IPR010668 Pfam:PF06843 EMBL:AE016874 TIGR:PSPTO5151 SPTR:Q87UZ1	BBC1	0.004	YJL020C	ref|NP_012514.2|	Protein possibly involved in assembly of actin patches; interacts with an actin assembly factor Las17p and with the SH3 domains of Type I myosins Myo3p and Myo5p; localized predominantly to cortical actin patches; Bbc1p [Saccharomyces cerevisiae]	1.52619	0.914856	0.731199	0.693292	0.412576	0.569468	0.713673	0.81655	0.740347	1.25684	1.64346	1.77259	2.56254	2.40249	2.39437	2.50765
F3_019b_08	DW682017	I	11	1	8	UNIPROT|O76022	O76022	SPTR:O76022 symbol:O76022 "E1B-55kDa-associated protein" [GO:0003723 "RNA binding" evidence=TAS] [GO:0006396 "RNA processing" evidence=TAS] [GO:0009615 "response to virus" evidence=TAS] [GO:0030530 "heterogeneous nuclear ribonucleoprotein complex" evidence=TAS] InterPro:IPR003034 InterPro:IPR003877 Pfam:PF00622 SMART:SM00449 Pfam:PF02037 SMART:SM00513 PROSITE:PS50800 EMBL:AJ007509 PIR:T13159 Gene…	-	0.004	YOL155C	ref|NP_014487.1|	ORF; Yol155cp [Saccharomyces cerevisiae]	4.62492	2.9566	3.13303	2.98456	2.89043	3.29793	2.89964	1.92903	3.1136	3.08253	2.73842	2.7635	3.00156	3.13539	3.2205	3.18332
F2_004b_01	DW686579	I	4	7	18	UNIPROT|Q02817	MUC2_HUMAN	SPTR:Q02817 symbol:MUC2_HUMAN "Mucin-2 precursor" [GO:0005615 "extracellular space" evidence=NR] InterPro:IPR006209 InterPro:IPR001007 PROSITE:PS00022 InterPro:IPR002919 Pfam:PF01826 InterPro:IPR006207 PROSITE:PS01185 PROSITE:PS01225 Pfam:PF00093 SMART:SM00214 PROSITE:PS50184 PROSITE:PS01208 InterPro:IPR001846 Pfam:PF00094 SMART:SM00216 SMART:SM00041 InterPro:IPR006208 Pfam:PF00007 EMBL:L21998 EM…	SDS23	0.004	YGL056C	ref|NP_011459.1|	One of two S. cerevisiae homologs (Sds23p and Sds24p) of the Schizosaccharomyces pombe Sds23 protein, which genetic studies have implicated in APC/cyclosome regulation; Sds23p [Saccharomyces cerevisiae]	1.90371	0.202034	0.941893	0.742086	0.653795	1.04234	0.822423	1.12077	1.1316	1.07434	1.0505	1.1027	0.919507	0.882563	0.620738	1.01278
F3_021b_31	DW682151	I	4	17	1	MGI|MGI:892003	Tcof1	SPTR:O08784 symbol:Tcof1 "Treacher Collins Franceschetti syndrome 1, homolog" [GO:0005730 "nucleolus" evidence=ISS] [GO:0042790 "transcription of nuclear rRNA large RNA polymerase I transcript" evidence=IMP] InterPro:IPR003993 MGI:MGI:892003 InterPro:IPR006594 SMART:SM00667 PROSITE:PS50896 EMBL:AF001794 EMBL:U81030 EMBL:BC060105 PIR:JC5630 Pfam:PF03546 PRINTS:PR01503 SPTR:O08784	AGA1	0.005	YNR044W	ref|NP_014442.1|	Anchorage subunit of a-agglutinin of a-cells, highly O-glycosylated protein with N-terminal secretion signal and C-terminal signal for addition of GPI anchor to cell wall, linked to adhesion subunit Aga2p via two disulfide bonds; Aga1p [Saccharomyces cerevisiae]	2.29631	1.05573	0.756899	0.715308	0.55136	0.850348	0.734742	0.499913	0.54853	0.620659	0.500153	0.293875	NaN	0.356778	0.433482	0.405556
F3_021b_81	DW682185	I	14	7	1	TIGR_CMR|PSPTO3136	PSPTO3136	SPTR:Q880L8 symbol:PSPTO3136 "acyl carrier protein phosphodiesterase" [GO:0008770 "[acyl-carrier protein] phosphodiesterase activity" evidence=ISS] Pfam:PF02525 InterPro:IPR003680 EMBL:AE016867 TIGR:PSPTO3136 SPTR:Q880L8	MTL1	0.005	YGR023W	ref|NP_011537.1|	Protein with both structural and functional similarity to Mid2p, which is a plasma membrane sensor required for cell integrity signaling during pheromone-induced morphogenesis; suppresses rgd1 null mutations; Mtl1p [Saccharomyces cerevisiae]	3.36878	3.19963	3.11895	2.41749	2.38507	2.63682	2.83969	2.27079	2.50689	2.14565	2.03757	2.04968	2.44415	2.2137	2.21349	2.07768
F5_022b_20	DW692942	I	11	1	4	TIGR_CMR|SO1056	SO1056	SPTR:Q8EHZ8 symbol:SO1056 "methyl-accepting chemotaxis protein" [GO:0004871 "signal transducer activity" evidence=ISS] [GO:0004872 "receptor activity" evidence=ISS] [GO:0006935 "chemotaxis" evidence=ISS] InterPro:IPR000727 Pfam:PF00015 Pfam:PF00672 Interpro:IPR004010 GO:GO:0016020 Pfam:PF02743 GO:GO:0006935 PROSITE:PS50192 InterPro:IPR004089 PROSITE:PS50111 InterPro:IPR003660 SMART:SM00304 PROSIT…	PRY3	0.005	YJL078C	ref|NP_012457.1|	Protein of unknown function, has similarity to Pry1p and Pry2p and to the plant PR-1 class of pathogen related proteins; Pry3p [Saccharomyces cerevisiae]	3.73742	3.155	2.90927	2.42879	2.2931	2.8999	2.95371	1.79917	3.13874	3.11182	2.88256	2.86061	3.17546	3.15372	2.99631	3.22502
F9_117b_49	DW707188	I	5	7	20	UNIPROT|Q8WXD9	CSKI1_HUMAN	SPTR:Q8WXD9 symbol:CSKI1_HUMAN "Caskin-1" [GO:0005515 "protein binding" evidence=ISS] [GO:0007165 "signal transduction" evidence=ISS] [GO:0005737 "cytoplasm" evidence=ISS] InterPro:IPR001660 InterPro:IPR001452 InterPro:IPR002110 Pfam:PF00023 SMART:SM00326 PROSITE:PS50002 PRINTS:PR01415 SMART:SM00248 PROSITE:PS50088 PROSITE:PS50297 Pfam:PF00536 SMART:SM00454 PROSITE:PS50105 HSSP:P42773 InterPro:IP…	VRP1	0.005	YLR337C	ref|NP_013441.1|	Proline-rich, actin-associated protein involved in cytoskeletal organization and cytokinesis; related to mammalian Wiskott-Aldrich syndrome protein (WASP)-interacting protein (WIP); Vrp1p [Saccharomyces cerevisiae]	1.70147	-0.275944	-0.710259	-0.507241	-0.703307	-0.541691	-0.778263	-0.419109	-0.482066	-0.67714	-0.200028	-0.124418	-0.294766	-0.292915	-0.381667	-0.234052
F3_093b_09	DW686059	I	2	2	10	UNIPROT|Q9UKP3	ITBP2_HUMAN	SPTR:Q9UKP3 symbol:ITBP2_HUMAN "Integrin beta-1 binding protein 2" [GO:0005515 "protein binding" evidence=TAS] [GO:0007165 "signal transduction" evidence=TAS] [GO:0007517 "muscle development" evidence=TAS] InterPro:IPR007051 InterPro:IPR007052 Pfam:PF04968 Pfam:PF04969 EMBL:AF140690 Genew:HGNC:6154 MIM:300332 SPTR:Q9UKP3	SGT1	0.006	YOR057W	ref|NP_014700.1|	Probable cochaperone, regulates activity of Cyr1p (adenylyl cyclase); involved in assembly of the kinetochore complex, associates with the SCF (Skp1p/Cdc53p/F box protein) ubiquitin ligase complex; Sgt1p [Saccharomyces cerevisiae]	2.20037	1.57706	0.984172	1.05666	0.836754	1.25034	1.07992	1.12338	1.52345	0.652078	0.951824	0.990346	0.883751	0.919108	0.702457	0.859573
F4_068b_60	DW690957	I	4	4	8				MYO5	0.006	YMR109W	ref|NP_013827.1|	One of two type I myosins; contains proline-rich tail homology 2 (TH2) and SH3 domains; MYO5 deletion has little effect on growth, but myo3 myo5 double deletion causes severe defects in growth and actin cytoskeleton organization; Myo5p [Saccharomyces cerevisiae]	2.85107	2.54727	2.59391	2.61092	2.39106	2.64134	2.67939	2.3685	2.59768	2.73801	2.4042	2.5244	2.71282	2.75981	2.57863	2.82401
F3_008b_94	DW681431	I	12	16	1	MGI|MGI:1277955	Bsn	SPTR:O88737 symbol:Bsn "bassoon" [GO:0016021 "integral to membrane" evidence=ISS] [GO:0000300 "peripheral to membrane of membrane fraction" evidence=ISS] [GO:0019717 "synaptosome" evidence=ISS] [GO:0005554 "molecular function unknown" evidence=ND] [GO:0000004 "biological process unknown" evidence=ND] [GO:0045202 "synapse" evidence=ISS;IDA] MGI:MGI:1277955 GO:GO:0045202 EMBL:Y17034 EMBL:Y17035 EMB…	MLP1	0.007	YKR095W	ref|NP_013021.1|	Myosin-like protein associated with the nuclear envelope, connects the nuclear pore complex with the nuclear interior; involved with Tel1p in telomere length control; involved with Pml1p and Pml39p in nuclear retention of unspliced mRNAs; Mlp1p [Saccharomyces cerevisiae]	2.37209	1.79389	0.781591	0.418953	0.390259	0.345051	0.8241	0.191211	0.225092	0.165366	-0.167482	-0.106866	NaN	0.232112	0.106517	0.371822
F5_009b_65	DW693741	I	7	23	4	UNIPROT|P53805	CCP1_HUMAN	SPTR:P53805 symbol:CCP1_HUMAN "Calcipressin 1 large isoform" [GO:0003700 "transcription factor activity" evidence=TAS] [GO:0007165 "signal transduction" evidence=TAS] [GO:0007417 "central nervous system development" evidence=TAS] [GO:0008015 "circulation" evidence=TAS] [GO:0005634 "nucleus" evidence=TAS] Pfam:PF04847 Interpro:IPR006931 GO:GO:0005634 PANTHER:PTHR10300 GO:GO:0008015 EMBL:U28833 EMB…	RCN1	0.007	YKL159C	ref|NP_012763.1|	Protein involved in calcineurin regulation during calcium signaling; has similarity to H. sapiens DSCR1 which is found in the Down Syndrome candidate region; Rcn1p [Saccharomyces cerevisiae]	3.21831	1.65681	0.465741	0.621599	0.753985	0.145178	0.537724	0.682865	0.484905	-0.0336347	0.384129	0.418303	0.31662	0.186801	0.147106	0.262732
F4_071b_12	DW691137	I	11	24	12				KRI1	0.008	YNL308C	ref|NP_014091.1|	Essential nucleolar protein required for 40S ribosome biogenesis; physically and functionally interacts with Krr1p; Kri1p [Saccharomyces cerevisiae]	2.28679	1.11564	0.646676	1.28129	1.2039	0.66754	0.381771	0.530271	0.644575	0.412245	0.715066	0.582502	0.0819111	0.210739	0.348199	0.240174
F10_013b_05	DW708334	I	14	6	11	FB|FBgn0003013	osa	SPTR:Q8IN94 symbol:osa "osa" [GO:0016055 "Wnt receptor signaling pathway" evidence=IMP] [GO:0046530 "photoreceptor cell differentiation" evidence=IMP] [GO:0007379 "segment specification" evidence=IMP] [GO:0008587 "wing margin morphogenesis" evidence=IMP] [GO:0003677 "DNA binding" evidence=ISS;IDA;NAS] [GO:0005634 "nucleus" evidence=NAS;IDA] [GO:0045449 "regulation of transcription" evidence=IDA;I…	MUC1	0.009	YIR019C	ref|NP_012284.1|	GPI-anchored cell surface glycoprotein required for diploid pseudohyphal formation and haploid invasive growth, transcriptionally regulated by the MAPK pathway (via Ste12p and Tec1p) and the cAMP pathway (via Flo8p); Muc1p [Saccharomyces cerevisiae]	1.50444	1.10243	-0.123163	0.454692	0.217949	-0.434102	0.110443	-1.06321	-1.04443	-1.15224	-1.35797	-1.3486	-1.18706	-1.29355	-1.13548	-1.44744
F9_119b_90	DW707373	I	5	13	13	TIGR_CMR|BA1931	BA1931	SPTR:Q81RV6 symbol:BA1931 "branched-chain amino acid ABC transporter, branched chain amino acid-binding protein, putative" [GO:0015658 "branched-chain aliphatic amino acid transporter activity" evidence=ISS] [GO:0015803 "branched-chain aliphatic amino acid transport" evidence=ISS] [GO:0016597 "amino acid binding" evidence=ISS] [GO:0042626 "ATPase activity, coupled to transmembrane movement of sub…	SIM1	0.009	YIL123W	ref|NP_012143.1|	Protein of the SUN family (Sim1p, Uth1p, Nca3p, Sun4p) that may participate in DNA replication, promoter contains SCB regulation box at -300 bp indicating that expression may be cell cycle-regulated; Sim1p [Saccharomyces cerevisiae]	2.12379	0.796627	1.92225	1.65368	1.68337	2.65572	1.79354	2.0143	2.15369	2.57266	2.36647	2.29561	2.67386	2.70282	2.51284	2.8267
F4_061b_73	DW690460	I	11	13	3	UNIPROT|O94873	O94873	SPTR:O94873 symbol:O94873 "ProSAPiP2 protein" [GO:0005515 "protein binding" evidence=IPI] EMBL:AB018318 IntAct:O94873 SPTR:O94873	PPZ2	0.009	YDR436W	ref|NP_010724.1|	Serine/threonine protein phosphatase Z, isoform of Ppz1p; involved in regulation of potassium transport, which affects osmotic stability, cell cycle progression, and halotolerance; Ppz2p [Saccharomyces cerevisiae]	2.84835	2.05805	1.49042	1.06266	0.895613	0.950575	1.34558	0.964904	1.34831	1.41864	1.01774	1.00552	1.15037	1.14322	1.26943	1.29222
F4_068b_94	DW690984	I	12	15	7	UNIPROT|P11940	PABP1_HUMAN	SPTR:P11940 symbol:PABP1_HUMAN "Splice Isoform 2 of Polyadenylate-binding protein 1" [GO:0005515 "protein binding" evidence=IPI] [GO:0008143 "poly(A) binding" evidence=TAS] [GO:0008494 "translation activator activity" evidence=TAS] [GO:0006378 "mRNA polyadenylylation" evidence=TAS] [GO:0045946 "positive regulation of translation" evidence=TAS] [GO:0048255 "mRNA stabilization" evidence=TAS] [GO:00…	NPL3	0.009	YDR432W	ref|NP_010720.1|	RNA-binding protein that carries poly(A)+ mRNA from the nucleus into the cytoplasm; phosphorylation by Sky1p in the cytoplasm may promote release of mRNAs; Npl3p [Saccharomyces cerevisiae]	1.87313	1.36593	1.11384	1.18444	0.994827	1.26277	1.13853	1.14208	1.02118	0.931662	0.670606	0.821368	0.899529	0.897833	0.850199	0.976423
F4_061b_44	DW690433	I	10	17	12				AGA1	0.01	YNR044W	ref|NP_014442.1|	Anchorage subunit of a-agglutinin of a-cells, highly O-glycosylated protein with N-terminal secretion signal and C-terminal signal for addition of GPI anchor to cell wall, linked to adhesion subunit Aga2p via two disulfide bonds; Aga1p [Saccharomyces cerevisiae]	3.05435	2.09692	0.70361	0.597989	0.647898	0.359844	0.648493	0.384281	0.388298	0.441729	0.258874	0.433063	0.133657	0.0686171	0.0639484	0.120595
F7_018b_91	DW696460	I	9	4	4	FB|FBgn0003372	Sgs1	SPTR:Q9VR49 symbol:Sgs1 "Salivary gland secretion 1" [GO:0007594 "puparial adhesion" evidence=TAS] [GO:0005198 "structural molecule activity" evidence=TAS] [GO:0005576 "extracellular region" evidence=TAS] EMBL:AE003575 FlyBase:FBgn0003372 SPTR:Q9VR49	COS111	0.011	YBR203W	ref|NP_009762.1|	Protein required for wild-type resistance to the antifungal drug ciclopirox olamine; not related to the COS family of subtelomerically-encoded proteins; Cos111p [Saccharomyces cerevisiae]	2.48289	NaN	1.8634	1.32983	1.05681	1.28859	1.8548	0.964509	0.82481	1.46875	1.29609	1.51568	1.46045	1.56352	1.54023	1.29889
F6_003b_76	DW693964	I	10	13	3	UNIPROT|O95342	ABCBB_HUMAN	SPTR:O95342 symbol:ABCBB_HUMAN "Bile salt export pump" [GO:0005215 "transporter activity" evidence=TAS] [GO:0005524 "ATP binding" evidence=TAS] [GO:0008554 "sodium-exporting ATPase activity, phosphorylative mechanism" evidence=TAS] [GO:0015432 "bile acid-exporting ATPase activity" evidence=TAS] [GO:0006810 "transport" evidence=TAS] [GO:0005624 "membrane fraction" evidence=TAS] [GO:0005887 "integr…	ATM1	0.011	YMR301C	ref|NP_014030.1|	Mitochondrial inner membrane transporter, exports mitochondrially synthesized precursors of iron-sulfur (Fe/S) clusters to the cytosol; member of the ATP-binding cassette (ABC) transporter family; Atm1p [Saccharomyces cerevisiae]	1.29033	0.569107	-0.227147	0.045166	0.0698495	-0.720102	-0.326993	-1.16563	-1.11839	-1.31118	-1.10855	-1.05577	-0.865308	-1.00584	-0.648031	-1.04994
F10_036b_34	DW709978	I	1	8	21	TIGR_CMR|SO3638	SO3638	SPTR:Q8EB94 symbol:SO3638 "pyridoxal phosphate biosynthetic protein PdxA" [GO:0003824 "catalytic activity" evidence=ISS] [GO:0008615 "pyridoxine biosynthesis" evidence=ISS] HAMAP:MF_00536 EMBL:AE015799 TIGR:SO3638 InterPro:IPR005255 Pfam:PF04166 TIGRFAMs:TIGR00557 SPTR:Q8EB94	AGA1	0.012	YNR044W	ref|NP_014442.1|	Anchorage subunit of a-agglutinin of a-cells, highly O-glycosylated protein with N-terminal secretion signal and C-terminal signal for addition of GPI anchor to cell wall, linked to adhesion subunit Aga2p via two disulfide bonds; Aga1p [Saccharomyces cerevisiae]	3.31614	3.72752	3.58709	3.02539	2.97676	3.47538	3.51484	3.23044	3.31336	3.22561	3.17457	2.96154	2.85012	2.59794	2.67227	2.33026
F10_004b_85	DW707747	I	10	3	2	MGI|MGI:107576	Sipa1	SPTR:P46062 symbol:Sipa1 "signal-induced proliferation associated gene 1" [GO:0005634 "nucleus" evidence=IDA] [GO:0000074 "regulation of progression through cell cycle" evidence=IDA] Pfam:PF00595 Pfam:PF02145 InterPro:IPR001478 MGI:MGI:107576 GO:GO:0005634 SMART:SM00228 PROSITE:PS50106 InterPro:IPR000331 PROSITE:PS50085 EMBL:D11374 EMBL:D87849 SPTR:P46062	NAB2	0.014	YGL122C	ref|NP_011393.1|	Nuclear polyadenylated RNA-binding protein; autoregulates mRNA levels; related to human hnRNPs; has nuclear localization signal sequence that binds to Kap104p; required for poly(A) tail length control and nuclear mRNA export; Nab2p [Saccharomyces cerevisiae]	3.52603	3.49976	3.47785	3.23357	3.18149	3.36641	3.41407	2.95581	3.347	3.11977	3.11943	2.96152	3.25865	2.98668	3.06986	3.32094
F10_010b_47	DW708161	I	16	8	3	UNIPROT|P10162	PRB4L_HUMAN	SPTR:P10162 symbol:PRB4L_HUMAN "Basic salivary proline-rich protein 4 allele L" [GO:0005554 "molecular function unknown" evidence=ND] [GO:0000004 "biological process unknown" evidence=ND] [GO:0005576 "extracellular region" evidence=NAS] InterPro:IPR000637 PRINTS:PR00929 Genew:HGNC:9340 MIM:180990 EMBL:X07715 PIR:S03176 SPTR:P10162	MUC1	0.014	YIR019C	ref|NP_012284.1|	GPI-anchored cell surface glycoprotein required for diploid pseudohyphal formation and haploid invasive growth, transcriptionally regulated by the MAPK pathway (via Ste12p and Tec1p) and the cAMP pathway (via Flo8p); Muc1p [Saccharomyces cerevisiae]	3.31751	2.5886	2.55218	2.43775	2.03778	2.45081	2.49818	2.38984	2.11796	2.24689	2.2228	2.09663	2.15033	2.18656	2.13657	2.25578
F3_031b_04	DW682718	I	10	17	8	ZFIN|ZDB-GENE-040426-2647	zgc:65985	SPTR:Q6PHE6 symbol:zgc:65985 "zgc:65985" [GO:0005554 "molecular function unknown" evidence=ND] [GO:0000004 "biological process unknown" evidence=ND] [GO:0008372 "cellular component unknown" evidence=ND] ZFIN:ZDB-GENE-040426-2647 EMBL:BC056582 SPTR:Q6PHE6	-	0.014	YLR281C	ref|NP_013383.1|	hypothetical protein; Ylr281cp [Saccharomyces cerevisiae]	1.91277	1.25432	0.894939	0.88473	0.605813	0.891064	1.01112	0.830692	0.97605	0.365829	0.963374	0.817089	1.02428	0.853355	0.470624	0.901602
F4_063b_08	DW690554	I	12	7	7				HBT1	0.014	YDL223C	ref|NP_010058.1|	Substrate of the Hub1p ubiquitin-like protein that localizes to the shmoo tip (mating projection); mutants are defective for mating projection formation, thereby implicating Hbt1p in polarized cell morphogenesis; Hbt1p [Saccharomyces cerevisiae]	1.88157	0.493959	0.104989	0.784202	1.00673	0.805466	0.364697	0.442636	0.319118	-0.356579	-0.0365011	-0.0106436	0.105946	0.14526	0.0252133	-0.125921
F5_028b_91	DW693377	I	11	22	13				GCD2	0.015	YGR083C	ref|NP_011597.1|	Delta subunit of the translation initiation factor eIF2B, the guanine-nucleotide exchange factor for eIF2; activity subsequently regulated by phosphorylated eIF2; first identified as a negative regulator of GCN4 expression; Gcd2p [Saccharomyces cerevisiae]	1.66925	0.730964	0.647588	0.595906	0.285348	0.710458	0.601705	0.940943	0.595675	0.452473	0.440983	0.619395	0.334072	0.256268	0.14705	0.363817
F6_006b_86	DW694141	I	3	22	13				MUC1	0.015	YIR019C	ref|NP_012284.1|	GPI-anchored cell surface glycoprotein required for diploid pseudohyphal formation and haploid invasive growth, transcriptionally regulated by the MAPK pathway (via Ste12p and Tec1p) and the cAMP pathway (via Flo8p); Muc1p [Saccharomyces cerevisiae]	2.08893	-0.439855	0.610972	-0.219029	-0.203492	1.37515	0.963989	1.63214	1.89797	1.76842	1.69699	1.55013	1.53769	1.75729	1.62026	1.98943
F1_031b_79	DW680911	I	12	12	25	UNIPROT|P29973	CNGA1_HUMAN	SPTR:P29973 symbol:CNGA1_HUMAN "Hypothetical protein CNGA1" [GO:0015276 "ligand-gated ion channel activity" evidence=NR] [GO:0007601 "visual perception" evidence=TAS] [GO:0005887 "integral to plasma membrane" evidence=TAS] InterPro:IPR005821 InterPro:IPR000595 InterPro:IPR003938 InterPro:IPR001622 Pfam:PF00520 Pfam:PF00027 GO:GO:0006810 PROSITE:PS50042 PROSITE:PS00888 PROSITE:PS00889 PRINTS:PR014…	MNN4	0.017	YKL201C	ref|NP_012721.1|	Putative positive regulator of mannosylphosphate transferase (Mnn6p), involved in mannosylphosphorylation of N-linked oligosaccharides; expression increases in late-logarithmic and stationary growth phases; Mnn4p [Saccharomyces cerevisiae]	2.06025	1.09518	1.37342	1.67503	1.06071	1.35858	1.30409	1.46121	1.83559	1.95431	1.96527	1.924	1.90688	1.9802	1.38637	2.13078
F4_054b_35	DW689933	I	15	1	6				-	0.017	YMR279C	ref|NP_014006.1|	hypothetical protein; Ymr279cp [Saccharomyces cerevisiae]	2.66232	2.39204	2.21798	2.32252	1.83488	1.81367	2.09693	1.61667	1.8454	1.61691	1.77123	1.61909	1.68541	1.54097	1.48694	1.45828
F1_007b_65	DW678809	I	7	7	23	UNIPROT|Q15928	ZN141_HUMAN	SPTR:Q15928 symbol:ZN141_HUMAN "Zinc finger protein 141" [GO:0003704 "specific RNA polymerase II transcription factor activity" evidence=TAS] [GO:0009653 "morphogenesis" evidence=TAS] InterPro:IPR007087 Prosite:PS00028 Pfam:PF00096 Interpro:IPR007086 SMART:SM00355 PROSITE:PS50157 ProDom:PD000003 HSSP:P08047 PRINTS:PR00048 InterPro:IPR001909 Pfam:PF01352 SMART:SM00349 PROSITE:PS50805 GO:GO:0009653…	ZAP1	0.02	YJL056C	ref|NP_012479.1|	Zinc-regulated transcription factor, binds to zinc-responsive promoter elements to induce transcription of certain genes in the presence of zinc; regulates its own transcription; contains seven zinc-finger domains; Zap1p [Saccharomyces cerevisiae]	2.00304	1.20025	0.848749	0.620478	0.873584	0.5772	0.856015	0.422884	0.610259	0.800003	0.626463	0.742618	1.00906	1.10148	1.07335	1.18222
F1_031b_54	DW680886	I	9	6	25				HRP1	0.02	YOL123W	ref|NP_014518.1|	Subunit of cleavage factor I, a five-subunit complex required for the cleavage and polyadenylation of pre-mRNA 3' ends; RRM-containing heteronuclear RNA binding protein and hnRNPA/B family member that binds to poly (A) signal sequences; Hrp1p [Saccharomyces cerevisiae]	2.75701	2.4684	1.51553	1.47515	1.5984	1.67265	1.66505	1.36331	1.0689	0.793574	1.37563	1.37528	1.59557	1.50742	1.42364	1.55742
F10_034b_63	DW709867	I	1	18	20	MGI|MGI:88467	Col1a1	SPTR:P11087 symbol:Col1a1 "procollagen, type I, alpha 1" [GO:0005615 "extracellular space" evidence=RCA] InterPro:IPR001007 MGI:MGI:88467 Interpro:IPR008160 SMART:SM00214 PROSITE:PS50184 PROSITE:PS01208 Pfam:PF01391 InterPro:IPR008161 ProDom:PD000007 InterPro:IPR000885 Pfam:PF01410 ProDom:PD002078 SMART:SM00038 EMBL:U08020 EMBL:S67530 EMBL:S67482 EMBL:X54876 EMBL:M14423 EMBL:M17491 EMBL:K03036 EM…	LAS17	0.023	YOR181W	ref|NP_014824.1|	Actin assembly factor, activates the Arp2/3 protein complex that nucleates branched actin filaments; localizes with the Arp2/3 complex to actin patches; homolog of the human Wiskott-Aldrich syndrome protein (WASP); Las17p [Saccharomyces cerevisiae]	2.02941	0.482026	-0.513622	-0.545221	-0.56469	-0.977446	-0.45946	-0.726568	-0.988203	-0.966679	-0.708017	-0.677261	-0.646295	-0.691641	-0.685518	-0.702999
F1_021b_88	DW680020	I	3	13	25				VTC4	0.023	YJL012C	ref|NP_012522.2|	Vacuolar membrane protein involved in vacuolar polyphosphate accumulation; functions as a regulator of vacuolar H+-ATPase activity and vacuolar transporter chaperones; involved in non-autophagic vacuolar fusion; Vtc4p [Saccharomyces cerevisiae]	1.77519	1.30969	0.532619	0.88476	0.836987	0.432624	0.462328	0.874952	0.804188	-0.0819054	0.559911	0.560491	0.237746	0.311052	0.19663	0.348025
F9_101b_51	DW705923	I	10	14	19	TAIR|gene:2098442	AT3G28770.1	SPTR:Q9LH98 symbol:AT3G28770.1 [GO:0005554 "molecular function unknown" evidence=ND] [GO:0000004 "biological process unknown" evidence=ND] HSSP:P01096 EMBL:AP002057 InterPro:IPR009605 Pfam:PF06746 SPTR:Q9LH98	MNN4	0.024	YKL201C	ref|NP_012721.1|	Putative positive regulator of mannosylphosphate transferase (Mnn6p), involved in mannosylphosphorylation of N-linked oligosaccharides; expression increases in late-logarithmic and stationary growth phases; Mnn4p [Saccharomyces cerevisiae]	2.79299	1.60971	0.962918	1.10399	1.2703	0.86003	1.17007	0.284251	0.747942	0.649413	0.813352	0.527696	NaN	0.594377	0.455453	0.64346
F8_031b_13	DW699541	I	2	24	16	UNIPROT|O95367	O95367	SPTR:O95367 symbol:O95367 "CBF1 interacting corepressor CIR" [GO:0003700 "transcription factor activity" evidence=TAS] [GO:0003714 "transcription corepressor activity" evidence=TAS] EMBL:AF098297 SPTR:O95367	RTF1	0.025	YGL244W	ref|NP_011270.1|	Subunit of the RNA polymerase II-associated Paf1 complex; directly or indirectly regulates DNA-binding properties of Spt15p (TATA box-binding protein) and relative activities of different TATA elements; Rtf1p [Saccharomyces cerevisiae]	4.43869	3.63362	3.26834	3.5779	2.38182	2.80483	2.57795	2.65525	2.86889	2.30056	2.93352	3.02598	2.72894	2.49382	NaN	2.60091
F0_002b_44	DW405703	I	12	1	23				VTC4	0.025	YJL012C	ref|NP_012522.2|	Vacuolar membrane protein involved in vacuolar polyphosphate accumulation; functions as a regulator of vacuolar H+-ATPase activity and vacuolar transporter chaperones; involved in non-autophagic vacuolar fusion; Vtc4p [Saccharomyces cerevisiae]	1.67846	1.28408	0.537008	0.929861	0.776508	0.339012	0.425488	0.897058	0.75874	0.0224696	0.492608	0.520218	0.284481	0.334493	0.28488	0.397735
F9_104b_88	DW706217	I	15	11	11				MUC1	0.025	YIR019C	ref|NP_012284.1|	GPI-anchored cell surface glycoprotein required for diploid pseudohyphal formation and haploid invasive growth, transcriptionally regulated by the MAPK pathway (via Ste12p and Tec1p) and the cAMP pathway (via Flo8p); Muc1p [Saccharomyces cerevisiae]	2.81718	2.22572	1.59132	1.59573	1.89529	1.3364	1.92975	1.13332	1.43298	1.05471	1.23268	1.22048	1.8439	1.79318	1.4663	1.69508
F10_022b_67	DW709075	I	3	10	9	TIGR_CMR|BA3261	BA3261	SPTR:Q81NE3 symbol:BA3261 "DNA-binding response regulator" [GO:0000156 "two-component response regulator activity" evidence=ISS] [GO:0000160 "two-component signal transduction system (phosphorelay)" evidence=ISS] [GO:0003700 "transcription factor activity" evidence=ISS] [GO:0006355 "regulation of transcription, DNA-dependent" evidence=ISS] InterPro:IPR001789 Pfam:PF00072 Pfam:PF00486 InterPro:IPR…	SKN7	0.026	YHR206W	ref|NP_012076.1|	Nuclear response regulator and transcription factor, part of a branched two-component signaling system; required for optimal induction of heat-shock genes in response to oxidative stress; involved in osmoregulation; Skn7p [Saccharomyces cerevisiae]	4.03834	3.79054	3.73673	3.0486	2.83735	3.17407	3.4781	2.22695	2.85393	2.9318	2.8547	2.86847	2.93354	2.90602	2.88369	2.80981
F3_078b_93	DW685325	I	7	9	2	UNIPROT|O00268	TAF4_HUMAN	SPTR:O00268 symbol:TAF4_HUMAN "Transcription initiation factor TFIID subunit 4" [GO:0003713 "transcription coactivator activity" evidence=TAS] [GO:0005515 "protein binding" evidence=TAS] [GO:0016251 "general RNA polymerase II transcription factor activity" evidence=TAS] [GO:0005669 "transcription factor TFIID complex" evidence=TAS] InterPro:IPR003894 InterPro:IPR007900 Pfam:PF05236 InterPro:IPR00…	CIS3	0.027	YJL158C	ref|NP_012377.1|	Mannose-containing glycoprotein constituent of the cell wall; member of the PIR (proteins with internal repeats) family; Cis3p [Saccharomyces cerevisiae]	3.03315	2.57913	2.0722	1.89873	1.84361	2.04207	2.08657	1.55988	1.47765	1.28209	1.31704	1.2767	1.31747	1.337	1.3268	1.19289
F8_029b_62		I	6	11	16	FB|FBgn0027334	l(1)G0004	SPTR:Q9VR89 symbol:l(1)G0004 "lethal (1) G0004" [GO:0003729 "mRNA binding" evidence=ISS] Interpro:IPR004087 Pfam:PF00013 InterPro:IPR004088 SMART:SM00322 EMBL:AE003571 EMBL:AF188892 EMBL:AY061304 IntAct:Q9VR89 FlyBase:FBgn0027334 SPTR:Q9VR89	DIG1	0.028	YPL049C	ref|NP_015276.1|	Regulatory protein of unknown function, constitutively-expressed, involved in the regulation of mating-specific genes and the invasive growth pathway, required for MAP-kinase imposed repression, inhibits pheromone-responsive transcription; Dig1p [Saccharomyces cerevisiae]	1.5459	0.324754	-0.739638	-0.73362	-0.72081	-1.07163	-0.690448	-1.56578	-1.77604	-1.78539	-1.89338	-1.78899	-2.09577	-2.19353	-1.77512	-2.2131
F10_018b_89	DW708775	I	4	27	5	TIGR_CMR|PSPTO2980	PSPTO2980	SPTR:Q881B6 symbol:PSPTO2980 "oxidoreductase, 2OG-Fe(II) oxygenase family" [GO:0008152 "metabolism" evidence=ISS] [GO:0016491 "oxidoreductase activity" evidence=ISS] Pfam:PF03171 InterPro:IPR002283 InterPro:IPR005123 PRINTS:PR00682 EMBL:AE016866 TIGR:PSPTO2980 SPTR:Q881B6	IES1	0.029	YFL013C	ref|NP_116641.1|	Subunit of the INO80 chromatin remodeling complex; Ies1p [Saccharomyces cerevisiae]	1.60291	0.315561	-1.46822	-1.28615	-1.25745	-1.96399	-1.1145	-2.35749	-2.39094	-2.33911	-2.66998	-2.65939	-2.42293	-3.14182	-2.35691	-3.18279
F9_090b_39	DW704994	I	16	13	18	UNIPROT|Q9UKV3	ACINU_HUMAN	SPTR:Q9UKV3 symbol:ACINU_HUMAN "Splice Isoform 3 of Apoptotic chromatin condensation inducer in the nucleus" [GO:0016887 "ATPase activity" evidence=NAS] [GO:0019899 "enzyme binding" evidence=NAS] [GO:0030218 "erythrocyte differentiation" evidence=IEP] [GO:0030263 "apoptotic chromosome condensation" evidence=IDA] [GO:0045657 "positive regulation of monocyte differentiation" evidence=IEP] [GO:00056…	-	0.029	YBR225W	ref|NP_009784.1|	hypothetical protein; Ybr225wp [Saccharomyces cerevisiae]	1.90967	0.113476	-0.488617	-0.21473	-0.447872	-0.848938	-0.308081	-0.412685	-0.192823	-0.795436	-0.787758	-0.497637	-0.679181	-0.605952	-0.906161	-0.596064
F3_070b_75	DW684871	I	7	12	9				ADY2	0.029	YCR010C	ref|NP_009936.1|	Acetate transporter required for normal sporulation; Ady2p [Saccharomyces cerevisiae]	1.82827	1.71499	1.02209	1.51409	1.23407	0.630503	1.05595	0.370708	0.403293	0.319313	0.313743	0.122329	-0.103129	-0.257332	-0.0792444	-0.357431
F8_028b_53	DW699324	I	10	12	16				GSC2	0.03	YGR032W	ref|NP_011546.1|	Catalytic subunit of 1,3-beta-glucan synthase, has similarity to an alternate catalytic subunit, Fks1p (Gsc1p); Rho1p encodes the regulatory subunit; involved in cell wall synthesis and maintenance; Gsc2p [Saccharomyces cerevisiae]	2.05945	2.70945	2.20196	2.33963	2.13377	1.60311	2.22761	1.18794	1.79584	1.33154	1.79168	1.6601	1.42734	1.30866	1.09207	1.48235
F4_072b_87	DW691274	I	2	27	3	TAIR|gene:2050991	AT2G33410.1	SPTR:O22791 symbol:AT2G33410.1 [GO:0000004 "biological process unknown" evidence=ND] [GO:0008372 "cellular component unknown" evidence=ND] [GO:0003723 "RNA binding" evidence=ISS] InterPro:IPR000504 Pfam:PF00076 SMART:SM00360 PROSITE:PS50102 HSSP:Q61474 EMBL:AC002332 EMBL:AY136298 EMBL:BT000416 PIR:B84745 SPTR:O22791	MDJ1	0.031	YFL016C	ref|NP_116638.1|	Protein involved in folding of mitochondrially synthesized proteins in the mitochondrial matrix; localizes to the mitochondrial inner membrane; member of the DnaJ family of molecular chaperones; Mdj1p [Saccharomyces cerevisiae]	1.44981	1.10984	0.322782	0.532612	0.554086	0.181772	0.366821	-0.344107	-0.138885	-0.426774	-0.0419481	-0.142976	-0.276007	-0.294649	NaN	-0.387674
F9_120b_44	DW707413	I	14	7	20				-	0.031	YMR269W	ref|NP_013996.2|	Nucleolar protein of unknown function; Ymr269wp [Saccharomyces cerevisiae]	5.0362	4.6528	3.82794	4.15125	3.81303	3.24467	3.88298	2.64215	2.98083	2.71925	3.06557	3.03327	3.01014	2.71761	3.02447	2.85837
F9_120b_70	DW707438	I	4	4	18	TIGR_CMR|BA4989	BA4989	SPTR:Q81KK8 symbol:BA4989 "vrrB protein" [GO:0000004 "biological process unknown" evidence=ND] [GO:0005554 "molecular function unknown" evidence=ND] EMBL:AE017334 EMBL:AE017039 TIGR:BA4989 TIGR:GBAA4989 SPTR:Q81KK8	SED4	0.034	YCR067C	ref|NP_009993.1|	Integral endoplasmic reticulum membrane protein, functions as a positive regulator of Sar1p probably through inhibition of GTPase activation by Sec23p; binds Sec16p, participates in vesicle formation, similar to Sec12p; Sed4p [Saccharomyces cerevisiae]	2.19657	1.70121	1.3685	1.3251	1.22186	1.67767	1.56155	1.21707	1.35091	1.31317	1.45444	1.39023	1.44572	1.55516	1.47558	1.4877
F4_028b_30	DW688687	I	15	9	5				NSR1	0.034	YGR159C	ref|NP_011675.1|	Nucleolar protein that binds nuclear localization sequences, required for pre-rRNA processing and ribosome biogenesis; Nsr1p [Saccharomyces cerevisiae]	2.84746	2.11057	1.97366	1.27223	1.13346	2.05435	2.4172	2.50918	2.99463	2.46014	2.30938	2.21251	2.785	2.90569	2.31959	3.00091
F0_007b_15	DW406119	I	13	24	22	TAIR|gene:2045227	AT2G31880.1	SPTR:Q9SKB2 symbol:AT2G31880.1 [GO:0016301 "kinase activity" evidence=ISS] [GO:0004674 "protein serine/threonine kinase activity" evidence=ISS] [GO:0005524 "ATP binding" evidence=ISS] [GO:0006468 "protein amino acid phosphorylation" evidence=ISS] [GO:0007169 "transmembrane receptor protein tyrosine kinase signaling pathway" evidence=ISS] Pfam:PF00560 InterPro:IPR000719 InterPro:IPR001611 InterPro…	-	0.035	YKR023W	ref|NP_012948.1|	hypothetical protein; Ykr023wp [Saccharomyces cerevisiae]	1.89065	0.525574	0.270916	0.115458	-0.0051563	-0.130711	0.502692	0.209623	0.661763	-0.241631	0.992351	0.787689	0.49879	0.408223	-0.0676334	0.796356
F4_061b_87	DW690470	I	10	26	2	TIGR_CMR|SO1882	SO1882	SPTR:Q8EFT4 symbol:SO1882 "AcrB/AcrD/AcrF family protein" [GO:0005215 "transporter activity" evidence=ISS] [GO:0006810 "transport" evidence=ISS] Pfam:PF00873 InterPro:IPR001036 PRINTS:PR00702 EMBL:AE015631 HSSP:P31224 TIGR:SO1882 SPTR:Q8EFT4	HRK1	0.036	YOR267C	ref|NP_014910.1|	Protein kinase implicated in activation of the plasma membrane H(+)-ATPase Pma1p in response to glucose metabolism; plays a role in ion homeostasis; Hrk1p [Saccharomyces cerevisiae]	2.28648	NaN	2.15567	1.56219	1.477	1.79193	1.97837	1.45511	1.51473	1.68908	NaN	1.32646	1.5209	1.51765	1.58036	1.43357
F9_112b_54	DW706832	I	4	21	17	TIGR_CMR|BA5003	BA5003	SPTR:Q81KJ4 symbol:BA5003 "ABC transporter, ATP-binding protein, putative" [GO:0006810 "transport" evidence=ISS] [GO:0042626 "ATPase activity, coupled to transmembrane movement of substances" evidence=ISS] InterPro:IPR003593 InterPro:IPR003439 Pfam:PF00005 InterPro:IPR001452 PRINTS:PR00452 GO:GO:0006810 ProDom:PD000006 SMART:SM00382 PROSITE:PS50893 EMBL:AE017334 EMBL:AE017225 EMBL:AE017039 TIGR:B…	ARB1	0.037	YER036C	ref|NP_010953.1|	ATPase of the ATP-binding cassette (ABC) family involved in ribosome biogenesis, has similarity to Gcn20p; Arb1p [Saccharomyces cerevisiae]	2.87858	2.45109	1.66411	2.06647	1.76906	2.32958	2.20846	1.54495	1.48675	1.85796	1.63938	1.667	2.22106	2.36027	2.00873	2.55482
F9_119b_28	DW707322	I	1	8	20				MUC1	0.037	YIR019C	ref|NP_012284.1|	GPI-anchored cell surface glycoprotein required for diploid pseudohyphal formation and haploid invasive growth, transcriptionally regulated by the MAPK pathway (via Ste12p and Tec1p) and the cAMP pathway (via Flo8p); Muc1p [Saccharomyces cerevisiae]	2.38008	1.28506	1.30737	1.06278	0.818433	0.783721	1.18181	1.06579	1.26524	0.883717	1.44959	1.29706	1.26395	0.986884	0.708714	1.0397
F2_005b_57	DW686702	I	6	12	20				JLP2	0.04	YMR132C	ref|NP_013851.1|	Protein of unknown function, contains sequence that closely resembles a J domain (typified by the E. coli DnaJ protein); Jlp2p [Saccharomyces cerevisiae]	1.50744	0.461542	0.383815	0.390092	0.209066	0.151011	0.360651	-0.0941045	-0.152071	-0.245248	-0.363156	-0.354635	-0.564404	-0.5408	-0.320386	-0.503302
F4_034b_13	DW689035	I	11	12	12	ZFIN|ZDB-GENE-040426-1146	zgc:63522	SPTR:Q6PGZ3 symbol:zgc:63522 "zgc:63522" [GO:0000004 "biological process unknown" evidence=ND] [GO:0008372 "cellular component unknown" evidence=ND] [GO:0005554 "molecular function unknown" evidence=ND] ZFIN:ZDB-GENE-040426-1146 EMBL:BC056776 SPTR:Q6PGZ3	-	0.042	YNR024W	ref|NP_014421.1|	hypothetical protein; Ynr024wp [Saccharomyces cerevisiae]	2.05205	1.43934	1.76324	1.68952	1.24173	1.32318	1.60481	0.849444	1.61089	1.66946	1.98896	1.87167	NaN	1.82574	1.63984	1.92196
F8_025b_31	DW699034	I	9	11	16	ZFIN|ZDB-GENE-050327-97	zgc:113117	SPTR:Q58ER0 symbol:zgc:113117 "zgc:113117" [GO:0008372 "cellular component unknown" evidence=ND] [GO:0000004 "biological process unknown" evidence=ND] [GO:0005554 "molecular function unknown" evidence=ND] EMBL:BC091794 SPTR:Q58ER0	PIM1	0.043	YBL022C	ref|NP_009531.1|	Mitochondrial ATP-dependent protease involved in intramitochondrial proteolysis; involved in degradation of misfolded proteins in mitochondria; required for bigenesis and maintenance of mitochondria; Pim1p [Saccharomyces cerevisiae]	1.73877	1.2595	0.358026	0.508008	0.8168	0.457379	0.512738	0.335345	0.413169	-0.111037	0.28078	0.23611	0.391217	0.299188	0.336409	0.309164
F6_015b_31	DW694698	I	8	22	13				BRE4	0.048	YDL231C	ref|NP_010050.1|	Zinc finger protein containing five transmembrane domains; null mutant exhibits strongly fragmented vacuoles and sensitivity to brefeldin A, a drug which is known to affect intracellular transport; Bre4p [Saccharomyces cerevisiae]	2.44409	1.67377	1.54939	1.88564	1.92839	1.58635	1.3917	1.09703	1.38525	1.25223	1.33586	1.30385	1.41508	1.30494	1.40567	1.3034
F2_011b_54	DW687177	I	12	14	14				PEX13	0.05	YLR191W	ref|NP_013292.1|	Integral peroxisomal membrane receptor for the PTS1 peroxisomal matrix protein signal recognition factor Pex5p, required for the translocation of peroxisomal matrix proteins, also interacts with Pex7p and Pex14p, contains a C-terminal SH3 domain; Pex13p [Saccharomyces cerevisiae]	2.69562	2.38644	1.73626	1.92474	2.13766	1.85606	1.69158	1.72583	1.30263	1.34979	1.12808	1.16844	1.14041	1.12519	1.40284	1.14344
F6_008b_47	DW694251	I	3	7	14				BRE4	0.053	YDL231C	ref|NP_010050.1|	Zinc finger protein containing five transmembrane domains; null mutant exhibits strongly fragmented vacuoles and sensitivity to brefeldin A, a drug which is known to affect intracellular transport; Bre4p [Saccharomyces cerevisiae]	2.52425	1.57697	1.32689	1.47465	1.72653	1.44682	1.42117	0.983074	1.47295	1.19812	1.23169	1.11927	1.48424	1.41816	1.41144	1.39693
F8_017b_61	DW698352	I	2	16	15				MSS11	0.053	YMR164C	ref|NP_013887.1|	Transcription factor involved in regulation of invasive growth and starch degradation; controls the activation of MUC1 and STA2 in response to nutritional signals; Mss11p [Saccharomyces cerevisiae]	1.89503	0.497231	-0.280109	0.343334	0.000623777	-0.308579	-0.308707	-0.36613	-0.161018	-0.724897	-0.300465	-0.458955	-0.394261	-0.329034	-0.660563	-0.316191
F3_024b_11	DW682308	I	1	9	8				IPT1	0.056	YDR072C	ref|NP_010357.1|	Inositolphosphotransferase 1, involved in synthesis of mannose-(inositol-P)2-ceramide (M(IP)2C), which is the most abundant sphingolipid in cells, mutation confers resistance to the antifungals syringomycin E and DmAMP1 in some growth media; Ipt1p [Saccharomyces cerevisiae]	2.44093	2.28653	1.70248	2.17942	1.83208	1.71876	1.88433	1.63504	2.02762	1.33009	2.23667	1.9342	1.86844	1.97514	1.41225	1.78181
F9_101b_07	DW705885	I	10	4	19	MGI|MGI:2145245	Sfrs12	SPTR:Q8BZX4 symbol:Sfrs12 "splicing factor, arginine/serine-rich 12" [GO:0003676 "nucleic acid binding" evidence=RCA] InterPro:IPR000504 Pfam:PF00076 MGI:MGI:2145245 SMART:SM00360 PROSITE:PS50102 EMBL:AK033354 EMBL:AK037115 EMBL:AK039311 EMBL:AK044086 EMBL:AK052265 EMBL:BC070460 SPTR:Q8BZX4	-	0.057	YPL105C	ref|NP_015220.1|	hypothetical protein; Ypl105cp [Saccharomyces cerevisiae]	1.78731	1.20832	0.251447	0.591712	0.705013	0.472214	0.892458	0.0945991	0.686932	-0.314448	0.655575	0.457913	0.614164	0.382182	-0.00930182	0.369559
F3_043b_29	DW683510	I	12	1	3	TIGR_CMR|BA3878	BA3878	SPTR:Q81WT9 symbol:BA3878 "glyoxylase family protein" [GO:0003824 "catalytic activity" evidence=ISS] [GO:0008152 "metabolism" evidence=ISS] InterPro:IPR004360 Pfam:PF00903 EMBL:AE017334 EMBL:AE017225 EMBL:AE017036 TIGR:BA3878 TIGR:GBAA3878 SPTR:Q81WT9	MTL1	0.057	YGR023W	ref|NP_011537.1|	Protein with both structural and functional similarity to Mid2p, which is a plasma membrane sensor required for cell integrity signaling during pheromone-induced morphogenesis; suppresses rgd1 null mutations; Mtl1p [Saccharomyces cerevisiae]	3.96735	2.19993	1.37787	2.07704	1.40794	1.89651	1.78167	1.54584	2.12262	1.23096	1.57862	1.53521	2.42103	1.94434	1.10086	1.63192
F7_024b_14	DW696632	I	13	19	6	TAIR|gene:3435730	AT1G30760.1	SPTR:Q93ZA3 symbol:AT1G30760.1 [GO:0009055 "electron carrier activity" evidence=ISS] Pfam:PF01565 InterPro:IPR006094 EMBL:AY057687 EMBL:BT004513 SPTR:Q93ZA3	VRP1	0.058	YLR337C	ref|NP_013441.1|	Proline-rich, actin-associated protein involved in cytoskeletal organization and cytokinesis; related to mammalian Wiskott-Aldrich syndrome protein (WASP)-interacting protein (WIP); Vrp1p [Saccharomyces cerevisiae]	2.91849	2.6507	1.67683	1.81966	1.75884	2.43053	2.10384	1.19908	1.4024	1.67852	1.63986	1.59725	2.11796	2.29202	2.03314	2.43604
F7_033b_52	DW697105	I	15	18	14	UNIPROT|P46821	MAP1B_HUMAN	SPTR:P46821 symbol:MAP1B_HUMAN "Microtubule-associated protein 1B" [GO:0005198 "structural molecule activity" evidence=NAS] [GO:0005875 "microtubule associated complex" evidence=TAS] InterPro:IPR000102 Pfam:PF00414 PROSITE:PS00230 EMBL:L06237 Genew:HGNC:6836 MIM:157129 SPTR:P46821	SNL1	0.061	YIL016W	ref|NP_012248.1|	Protein of unknown function proposed to be involved in nuclear pore complex biogenesis and maintenance as well as protein folding; has similarity to the mammalian BAG-1 protein; Snl1p [Saccharomyces cerevisiae]	3.09562	2.18222	1.97956	2.0554	1.62121	1.85713	2.10699	2.06101	1.89587	1.9659	2.12471	2.32599	2.38655	2.53296	2.77151	2.82583
F9_105b_52	DW706265	I	11	5	19				IFH1	0.067	YLR223C	ref|NP_013324.1|	Essential protein with a highly acidic N-terminal domain; IFH1 exhibits genetic interactions with FHL1, overexpression interferes with silencing at telomeres and HM loci; potential Cdc28p substrate; Ifh1p [Saccharomyces cerevisiae]	1.57804	1.15367	0.419229	0.449662	0.113395	-0.696224	0.240063	0.266251	-0.20223	-0.468029	-0.474153	-0.485687	-0.558609	-0.875912	-0.782385	-0.92623
F9_104b_27	DW706162	I	5	25	12	TIGR_CMR|PSPTO4575	PSPTO4575	SPTR:Q87WH5 symbol:PSPTO4575 "amine ABC transporter, ATP-binding protein" [GO:0005275 "amine transporter activity" evidence=ISS] [GO:0005524 "ATP binding" evidence=ISS] [GO:0009898 "internal side of plasma membrane" evidence=ISS] [GO:0015837 "amine transport" evidence=ISS] [GO:0042626 "ATPase activity, coupled to transmembrane movement of substances" evidence=ISS] [GO:0043192 "ATP-binding cassett…	AGA1	0.073	YNR044W	ref|NP_014442.1|	Anchorage subunit of a-agglutinin of a-cells, highly O-glycosylated protein with N-terminal secretion signal and C-terminal signal for addition of GPI anchor to cell wall, linked to adhesion subunit Aga2p via two disulfide bonds; Aga1p [Saccharomyces cerevisiae]	2.49104	2.01377	2.32808	1.61249	1.55212	1.9446	1.98977	1.2375	1.39993	1.5962	1.54575	1.57605	1.27597	1.43343	1.80288	1.56419
F8_022b_70	DW698801	I	12	17	15	FB|FBgn0003349	sdt	SPTR:Q9W3H6 symbol:sdt "stardust" [GO:0045196 "establishment and/or maintenance of neuroblast polarity" evidence=IEP;IMP] [GO:0045197 "establishment and/or maintenance of epithelial cell polarity" evidence=IEP;IMP;TAS;IPI] [GO:0016332 "establishment and/or maintenance of polarity of embryonic epithelium" evidence=IMP] [GO:0004385 "guanylate kinase activity" evidence=ISS;NAS;TAS] [GO:0005912 "adhe…	VRP1	0.075	YLR337C	ref|NP_013441.1|	Proline-rich, actin-associated protein involved in cytoskeletal organization and cytokinesis; related to mammalian Wiskott-Aldrich syndrome protein (WASP)-interacting protein (WIP); Vrp1p [Saccharomyces cerevisiae]	1.91813	1.36889	0.39299	0.630312	0.560901	0.205294	0.589935	0.41577	0.827923	0.385014	0.441305	0.576958	0.243826	0.426065	0.199959	0.57605
F10_003b_89	DW707671	I	7	21	10	TAIR|gene:2182339	EMB3011	SPTR:Q9LXT8 symbol:EMB3011 "EMBRYO DEFECTIVE 3011" [GO:0003724 "RNA helicase activity" evidence=ISS] InterPro:IPR001650 InterPro:IPR001410 Pfam:PF00271 Pfam:PF00270 InterPro:IPR011545 InterPro:IPR007502 SMART:SM00487 SMART:SM00490 InterPro:IPR011709 Pfam:PF04408 Pfam:PF07717 EMBL:AL353013 PIR:T49915 SPTR:Q9LXT8	BZZ1	0.077	YHR114W	ref|NP_011982.1|	SH3 domain protein implicated in the regulation of actin polymerization, able to recruit actin polymerization machinery through its SH3 domains, colocalizes with cortical actin patches and Las17p, interacts with type I myosins; Bzz1p [Saccharomyces cerevisiae]	2.10135	0.825688	0.58057	0.486033	0.160165	0.408625	0.757887	0.852247	0.819328	0.618811	0.924095	0.829376	0.96806	0.672024	0.397228	0.53375
F9_045b_89	DW702089	I	12	12	12	TIGR_CMR|PSPTO0321	PSPTO0321	SPTR:Q88AR5 symbol:PSPTO0321 "transcriptional regulator, AsnC family" [GO:0003700 "transcription factor activity" evidence=ISS] [GO:0006355 "regulation of transcription, DNA-dependent" evidence=ISS] InterPro:IPR000485 Pfam:PF01037 GO:GO:0005622 InterPro:IPR011991 PRINTS:PR00033 SMART:SM00344 PROSITE:PS00519 PROSITE:PS50956 EMBL:AE016857 TIGR:PSPTO0321 SPTR:Q88AR5	WSC4	0.082	YHL028W	ref|NP_011835.1|	ER membrane protein involved in the translocation of soluble secretory proteins and insertion of membrane proteins into the ER membrane; may also have a role in the stress response but has only partial functional overlap with WSC1-3; Wsc4p [Saccharomyces cerevisiae]	1.96289	1.49865	1.53747	1.58971	0.949268	1.1562	1.72898	1.00981	1.41295	1.50172	1.91137	1.62396	1.91154	1.8536	1.43779	1.98099
F3_033b_58	DW682892	I	3	20	1	FB|FBgn0003372	Sgs1	SPTR:Q9VR49 symbol:Sgs1 "Salivary gland secretion 1" [GO:0007594 "puparial adhesion" evidence=TAS] [GO:0005198 "structural molecule activity" evidence=TAS] [GO:0005576 "extracellular region" evidence=TAS] EMBL:AE003575 FlyBase:FBgn0003372 SPTR:Q9VR49	YHB1	0.086	YGR234W	ref|NP_011750.1|	Nitric oxide oxidoreductase, flavohemoglobin involved in nitric oxide detoxification; plays a role in the oxidative and nitrosative stress responses; Yhb1p [Saccharomyces cerevisiae]	2.55891	1.55107	1.48227	0.726962	0.574987	1.71917	1.68851	1.77074	2.07377	2.05351	1.81086	1.79828	2.05183	2.20538	1.92439	2.28799
F9_044b_20	DW702009	I	9	12	17	FB|FBgn0015390	futsch	SPTR:Q9W596 symbol:futsch "futsch" [GO:0007409 "axonogenesis" evidence=IMP] [GO:0016358 "dendrite morphogenesis" evidence=IMP;TAS] [GO:0008017 "microtubule binding" evidence=ISS;IDA] [GO:0005875 "microtubule associated complex" evidence=ISS;IDA] [GO:0015630 "microtubule cytoskeleton" evidence=IDA] [GO:0000226 "microtubule cytoskeleton organization and biogenesis" evidence=IMP] [GO:0008582 "regula…	MUC1	0.087	YIR019C	ref|NP_012284.1|	GPI-anchored cell surface glycoprotein required for diploid pseudohyphal formation and haploid invasive growth, transcriptionally regulated by the MAPK pathway (via Ste12p and Tec1p) and the cAMP pathway (via Flo8p); Muc1p [Saccharomyces cerevisiae]	1.34771	0.159831	-0.261766	-0.483106	-0.451523	-0.531453	-0.265515	-0.786361	-0.807628	-0.691081	-0.615826	-0.747	-0.78672	-0.669165	-0.586433	-0.779532
F9_004b_34	DW700512	I	6	1	6	TIGR_CMR|PSPTO2718	PSPTO2718	SPTR:Q882B1 symbol:PSPTO2718 "conserved hypothetical protein" [GO:0000004 "biological process unknown" evidence=ND] [GO:0005554 "molecular function unknown" evidence=ND] InterPro:IPR003593 Interpro:IPR001553 SMART:SM00382 PROSITE:PS50162 EMBL:AE016865 TIGR:PSPTO2718 InterPro:IPR010624 Pfam:PF06745 SPTR:Q882B1	RAD55	0.087	YDR076W	ref|NP_010361.1|	Protein that stimulates strand exchange by stabilizing the binding of Rad51p to single-stranded DNA; involved in the recombinational repair of double-strand breaks in DNA during vegetative growth and meiosis; forms heterodimer with Rad57p; Rad55p [Saccharomyces cerevisiae]	1.6131	1.13692	0.512605	0.779099	0.770505	0.416494	0.60516	-0.122458	0.176929	0.204622	0.430824	0.211321	0.158945	0.0626422	0.355911	0.0206221
F0_020b_25	DW407128	I	12	23	24				-	0.089	YER079W	ref|NP_011002.1|	hypothetical protein; Yer079wp [Saccharomyces cerevisiae]	1.75495	0.754582	-0.398183	-0.305871	-0.718808	-0.885414	-0.380679	-1.31145	-1.49464	-1.32781	-0.992619	-0.609966	-0.659396	-0.574172	-0.566596	-0.556611
F8_020b_62	DW698615	I	7	22	15	UNIPROT|P78365	P78365	SPTR:P78365 symbol:P78365 "Polyhomeotic 2 homolog" [GO:0005515 "protein binding" evidence=TAS] [GO:0005634 "nucleus" evidence=TAS] InterPro:IPR001660 GO:GO:0005634 Pfam:PF00536 SMART:SM00454 PROSITE:PS50105 HSSP:P39769 EMBL:U89278 SPTR:P78365	CYC8	0.09	YBR112C	ref|NP_009670.1|	General transcriptional co-repressor, acts together with Tup1p; also acts as part of a transcriptional co-activator complex that recruits the SWI/SNF and SAGA complexes to promoters; Cyc8p [Saccharomyces cerevisiae]	2.50017	2.2482	0.622391	1.03692	0.912796	0.364018	0.773979	0.0241951	-0.0113392	-0.0682756	-0.459007	-0.295151	-0.403315	-0.471767	-0.0992708	-0.558776
F1_009b_67	DW678994	I	7	26	23	TAIR|gene:2100914	EMB2171	SPTR:P49690 symbol:EMB2171 "EMBRYO DEFECTIVE 2171" [GO:0003735 "structural constituent of ribosome" evidence=ISS] [GO:0005840 "ribosome" evidence=ISS] [GO:0006412 "protein biosynthesis" evidence=ISS] InterPro:IPR000218 Pfam:PF00238 HSSP:P04450 ProDom:PD001093 PROSITE:PS00049 EMBL:AC002332 EMBL:AC022287 EMBL:AY042843 EMBL:AY054508 EMBL:AY072481 EMBL:AY081677 EMBL:AY086853 EMBL:AY088227 EMBL:Z18477…	-	0.095	YHL029C	ref|NP_011834.1|	Cytoplasmic protein required for replication of Brome mosaic virus in S. cerevisiae, which is a model system for studying replication of positive-strand RNA viruses in their natural hosts; Yhl029cp [Saccharomyces cerevisiae]	2.44858	1.99461	0.304156	0.722745	0.596707	0.0164925	0.306204	-0.456877	-0.368961	-0.562556	-0.974172	-0.805986	-0.773744	-1.08307	-0.811765	-1.06789
F3_031b_47	DW682754	I	9	12	1	TIGR_CMR|PSPTO2178	PSPTO2178	SPTR:Q884B7 symbol:PSPTO2178 "4-hydroxy-2-oxoglutarate aldolase/2-dehydro-3-deoxyphosphogluconate" [GO:0008675 "2-dehydro-3-deoxy-phosphogluconate aldolase activity" evidence=ISS] [GO:0008700 "4-hydroxy-2-oxoglutarate aldolase activity" evidence=ISS] [GO:0009255 "Entner-Doudoroff pathway" evidence=ISS] InterPro:IPR000887 GO:GO:0008152 Pfam:PF01081 TIGRFAMs:TIGR01182 EMBL:AE016863 TIGR:PSPTO2178 S…	MTL1	0.098	YGR023W	ref|NP_011537.1|	Protein with both structural and functional similarity to Mid2p, which is a plasma membrane sensor required for cell integrity signaling during pheromone-induced morphogenesis; suppresses rgd1 null mutations; Mtl1p [Saccharomyces cerevisiae]	2.8399	2.1627	1.86091	2.10063	1.82115	2.38318	2.06474	1.98916	2.30403	2.08649	2.36421	2.13331	NaN	2.24464	2.14729	2.20841
F9_094b_17	DW705297	I	2	1	7	UNIPROT|Q03692	COAA1_HUMAN	SPTR:Q03692 symbol:COAA1_HUMAN "Collagen alpha 1(X) chain precursor" [GO:0001501 "skeletal development" evidence=TAS] [GO:0005581 "collagen" evidence=TAS] Interpro:IPR008160 Pfam:PF01391 InterPro:IPR008161 ProDom:PD000007 InterPro:IPR001073 Pfam:PF00386 PRINTS:PR00007 PROSITE:PS50871 MIM:184250 GO:GO:0005581 EMBL:X60382 EMBL:X65120 EMBL:X98568 EMBL:AL121963 EMBL:S68531 EMBL:X58879 EMBL:M74050 EMB…	-	0.098	YOL155C	ref|NP_014487.1|	ORF; Yol155cp [Saccharomyces cerevisiae]	3.13419	3.15314	2.82691	2.39351	2.18827	2.57732	2.61043	2.15359	2.6865	2.65974	2.22395	2.09312	2.05632	1.81712	1.91844	1.75523
F10_012b_47	DW708299	I	9	1	8	TIGR_CMR|BA2877	BA2877	SPTR:Q81PD3 symbol:BA2877 "drug resistance transporter, EmrB/QacA family" [GO:0006855 "multidrug transport" evidence=ISS] [GO:0015559 "multidrug efflux pump activity" evidence=ISS] Pfam:PF07690 InterPro:IPR007114 GO:GO:0006810 InterPro:IPR011701 PROSITE:PS50850 InterPro:IPR001411 PRINTS:PR01036 InterPro:IPR004638 TIGRFAMs:TIGR00711 EMBL:AE017334 EMBL:AE017225 EMBL:AE017033 TIGR:BA2877 TIGR:GBAA28…	MCM1	0.099	YMR043W	ref|NP_013757.1|	Transcription factor involved in cell-type-specific transcription and pheromone response; plays a central role in the formation of both repressor and activator complexes; Mcm1p [Saccharomyces cerevisiae]	2.80756	2.80318	2.22721	2.21323	1.89789	1.96143	2.17158	1.69483	1.57691	1.38326	1.63683	1.4349	1.59751	1.54717	1.5737	1.56161
F5_027b_54	DW693302	I	6	4	5	FB|FBgn0010218	Cpn	SPTR:Q02910 symbol:Cpn "Calphotin" [GO:0005509 "calcium ion binding" evidence=NAS;IDA] [GO:0042052 "rhabdomere development" evidence=IMP] [GO:0005737 "cytoplasm" evidence=NAS] EMBL:AE003694 EMBL:L02111 EMBL:L05080 EMBL:AY058315 PIR:A47282 PIR:A47283 FlyBase:FBgn0010218 SPTR:Q02910						2.79111	2.67989	2.27562	2.47127	2.37508	2.41123	2.42842	2.24294	2.55557	2.50175	2.55506	2.51415	2.62971	2.58582	2.60523	2.59575
F5_007b_21	DW693577	I	11	25	3	FB|FBgn0014033		SPTR:Q9V3H7 symbol:Sr-CI "Scavenger receptor class C, type I" [GO:0005044 "scavenger receptor activity" evidence=NAS;TAS] [GO:0006952 "defense response" evidence=NAS] [GO:0005887 "integral to plasma membrane" evidence=NAS] [GO:0006909 "phagocytosis" evidence=TAS] [GO:0009617 "response to bacteria" evidence=TAS] [GO:0006955 "immune response" evidence=TAS] [GO:0030247 "polysaccharide binding" evide…						2.724	2.70819	2.66878	2.17713	1.91663	2.35079	2.47396	1.55991	1.89118	1.92815	1.81156	1.62129	2.08704	1.97317	1.78218	1.78935
F3_040b_42	DW683344	I	9	21	7	FB|FBgn0029146	Orct2	SPTR:Q95R48 symbol:Orct2 "Organic cation transporter 2" [GO:0015101 "organic cation transporter activity" evidence=ISS] [GO:0015695 "organic cation transport" evidence=ISS;NAS] [GO:0016021 "integral to membrane" evidence=NAS] [GO:0008324 "cation transporter activity" evidence=NAS] InterPro:IPR007114 Pfam:PF00083 InterPro:IPR011701 PROSITE:PS50850 EMBL:AE003747 EMBL:AY061615 FlyBase:FBgn0039176 SP…						2.0764	1.91895	0.756343	1.41824	1.23277	0.369417	0.785633	NaN	0.591398	0.334882	0.342039	0.357001	0.442512	0.152249	0.454605	0.234621
F9_083b_04	DW704420	I	7	23	6	FB|FBgn0046812	AGO2	SPTR:Q9VUQ5 symbol:AGO2 "Argonaute 2" [GO:0030422 "RNA interference, production of siRNA" evidence=IDA] [GO:0005515 "protein binding" evidence=IPI] [GO:0016442 "RNA-induced silencing complex" evidence=IDA;TAS] [GO:0048102 "autophagic cell death" evidence=IEP] [GO:0035071 "salivary gland cell death" evidence=IEP] [GO:0035087 "RNA interference, siRNA loading onto RISC" evidence=IMP] [GO:0016246 "RN…						2.14254	1.87621	1.36294	1.22832	0.737359	0.818908	1.19107	0.88644	0.66403	0.748347	0.748259	0.713588	0.590221	0.618208	0.894458	0.632288
F9_100b_21	DW705811	I	2	2	7	FB|FBgn0051358	CG31358	SPTR:Q9VGD9 symbol:CG31358 "CG31358" [GO:0005887 "integral to plasma membrane" evidence=ISS] InterPro:IPR001972 InterPro:IPR001107 Pfam:PF01145 GO:GO:0016020 EMBL:AE003694 PRINTS:PR00721 SMART:SM00244 EMBL:AY075314 IntAct:Q9VGD9 FlyBase:FBgn0051358 SPTR:Q9VGD9						1.77463	0.291583	-0.80902	-0.832761	-0.821015	-1.13774	-0.739378	-0.999198	-1.10998	-1.17859	-1.06712	-1.0727	-0.690455	-0.846282	-0.825202	-0.81613
F10_022b_28	DW709045	I	7	8	11	MGI|MGI:1298210	Hcn2	SPTR:O88703 symbol:Hcn2 "hyperpolarization-activated, cyclic nucleotide-gated K+ 2" [GO:0016020 "membrane" evidence=RCA] [GO:0016021 "integral to membrane" evidence=RCA] [GO:0005216 "ion channel activity" evidence=RCA] [GO:0005261 "cation channel activity" evidence=RCA] [GO:0005267 "potassium channel activity" evidence=RCA] [GO:0006811 "ion transport" evidence=RCA] [GO:0006812 "cation transport" …						1.45863	0.325555	-0.731945	0.400158	0.112961	-0.462015	-0.521315	-0.225254	-0.186935	-0.975061	-0.109011	-0.178109	-0.435733	-0.409542	-0.631182	-0.297563
F3_016b_25	DW681850	I	5	8	1	MGI|MGI:98460	Syn1	SPTR:O88935 symbol:Syn1 "synapsin I" [GO:0045202 "synapse" evidence=IDA] [GO:0030672 "synaptic vesicle membrane" evidence=IDA] [GO:0046983 "protein dimerization activity" evidence=TAS] MGI:MGI:98460 Interpro:IPR001359 GO:GO:0045202 HSSP:P17599 Pfam:PF02750 Pfam:PF02078 PRINTS:PR01368 PROSITE:PS00415 PROSITE:PS00416 EMBL:AF085809 EMBL:L32025 PIR:A53692 SMR:O88935 SPTR:O88935						2.17738	1.9883	1.59401	1.77371	1.5196	1.7851	1.69187	1.28149	1.41012	1.18746	1.59994	1.37163	1.35173	1.27293	1.10481	1.11739
F4_002b_42	DW687355	I	1	18	1	TAIR|gene:2013214	AT1G36280.1	SPTR:Q8GUN7 symbol:AT1G36280.1 [GO:0004018 "adenylosuccinate lyase activity" evidence=ISS] InterPro:IPR000362 Interpro:IPR004769 Pfam:PF00206 PRINTS:PR00149 PROSITE:PS00163 TIGRFAMs:TIGR00928 EMBL:BT002331 SPTR:Q8GUN7						2.22484	2.16295	1.80827	1.60876	1.31468	1.57325	1.77802	1.31392	1.59234	1.49512	1.64047	1.57741	1.7078	1.70035	1.55303	1.70619
F7_030b_51	DW696908	I	15	11	8	TAIR|gene:2121898	AT4G24690.1	SPTR:Q9SB64 symbol:AT4G24690.1 [GO:0000004 "biological process unknown" evidence=ND] [GO:0005737 "cytoplasm" evidence=IDA] Interpro:IPR000449 InterPro:IPR000433 InterPro:IPR000270 Pfam:PF00627 Pfam:PF00569 SMART:SM00291 PROSITE:PS50135 Pfam:PF00564 SMART:SM00666 EMBL:AL035356 EMBL:AL161562 EMBL:AY062827 EMBL:AY140081 EMBL:AY128759 EMBL:BT008425 PIR:T05565 SPTR:Q9SB64						1.65696	-0.530898	-0.847275	-0.932735	-1.09322	-1.18883	-0.835589	-0.803051	-0.520437	-0.514926	-0.700439	-0.667055	-0.630383	-0.490527	-0.731178	-0.399704
F8_018b_26	DW698408	I	16	20	7	TAIR|gene:2154348	AT5G49030.1	SPTR:Q8RXK8 symbol:AT5G49030.1 [GO:0004812 "tRNA ligase activity" evidence=ISS] [GO:0005524 "ATP binding" evidence=ISS] [GO:0006418 "tRNA aminoacylation for protein translation" evidence=ISS] InterPro:IPR002301 Pfam:PF00133 InterPro:IPR001412 InterPro:IPR002300 PROSITE:PS00178 PRINTS:PR00984 TIGRFAMs:TIGR00392 HSSP:P41972 InterPro:IPR010663 Pfam:PF06827 EMBL:AY080830 EMBL:AY142605 SPTR:Q8RXK8						2.80278	1.59888	1.77696	1.17435	NaN	1.52699	1.56801	1.97873	1.59501	2.00878	1.7876	1.79855	1.9965	1.94559	2.01284	2.25069
F5_012b_81	DW692275	I	1	26	13	TAIR|gene:3441913	AT5G61990.1	SPTR:Q9FIT7 symbol:AT5G61990.1 [GO:0000004 "biological process unknown" evidence=ND] [GO:0005554 "molecular function unknown" evidence=ND] InterPro:IPR002885 InterPro:IPR011990 Pfam:PF01535 GO:GO:0005488 TIGRFAMs:TIGR00756 EMBL:AB016880 SPTR:Q9FIT7						2.83766	1.28578	1.08104	0.964843	0.780473	1.40038	1.52661	1.06396	1.63147	1.19236	1.49551	1.57289	1.18005	1.31338	1.30468	1.56125
F10_011b_68	DW708242	I	7	25	2	TIGR_CMR|BA0615	BA0615	SPTR:Q81V85 symbol:BA0615 "iron compound ABC transporter, iron compound-binding protein" [GO:0005506 "iron ion binding" evidence=ISS] [GO:0006826 "iron ion transport" evidence=ISS] [GO:0042626 "ATPase activity, coupled to transmembrane movement of substances" evidence=ISS] Pfam:PF01497 InterPro:IPR002491 PROSITE:PS50983 EMBL:AE017334 EMBL:AE017225 EMBL:AE017026 TIGR:BA0615 TIGR:GBAA0615 SPTR:Q81V…						1.81053	1.12576	0.852217	0.501377	0.428876	0.127488	0.717258	0.222816	0.206815	0.0973204	0.097174	0.276487	0.340861	0.317474	0.193298	0.449599
F3_085b_56	DW685689	I	5	15	15	TIGR_CMR|BA1193	BA1193	SPTR:Q81TS2 symbol:BA1193 "oligopeptide ABC transporter, permease protein" [GO:0006857 "oligopeptide transport" evidence=ISS] [GO:0015198 "oligopeptide transporter activity" evidence=ISS] [GO:0042626 "ATPase activity, coupled to transmembrane movement of substances" evidence=ISS] InterPro:IPR000005 InterPro:IPR000515 Pfam:PF00528 Prosite:PS00041 GO:GO:0016020 GO:GO:0006810 PROSITE:PS50928 EMBL:AE…						4.02825	3.80489	3.09038	2.92669	2.68414	3.02912	3.08875	2.41871	2.52434	2.24164	2.43506	2.23592	2.469	2.30147	2.2834	2.23725
F3_072b_93	DW684994	I	8	3	9	TIGR_CMR|BA1796	BA1796	SPTR:Q81S74 symbol:BA1796 "cardiolipin synthetase domain protein" [GO:0000004 "biological process unknown" evidence=ND] [GO:0016780 "phosphotransferase activity, for other substituted phosphate groups" evidence=ISS] InterPro:IPR001736 Pfam:PF00614 GO:GO:0008152 SMART:SM00155 PROSITE:PS50035 EMBL:AE017334 EMBL:AE017225 EMBL:AE017029 TIGR:BA1796 TIGR:GBAA1796 SPTR:Q81S74						2.35851	1.13312	1.11314	1.19402	0.834245	1.25579	1.33593	1.64182	1.77265	1.05728	1.43183	1.53336	1.14299	1.32773	1.19859	1.39849
F10_033b_46	DW709784	I	5	25	20	TIGR_CMR|BA1865	BA1865	SPTR:Q81S14 symbol:BA1865 "chlorohydrolase family protein" [GO:0000004 "biological process unknown" evidence=ND] [GO:0016787 "hydrolase activity" evidence=ISS] InterPro:IPR006680 Pfam:PF01979 ProDom:PD001248 InterPro:IPR011550 EMBL:AE017334 EMBL:AE017225 EMBL:AE017030 HSSP:Q9X034 TIGR:BA1865 TIGR:GBAA1865 SPTR:Q81S14						3.20789	2.71767	1.71364	1.31869	1.05541	1.01666	1.78742	0.711159	0.699448	0.59674	0.822651	0.921669	1.34585	1.03688	1.27231	1.28618
F3_007b_82	DW681368	I	8	27	6	TIGR_CMR|BA1876	BA1876	SPTR:Q81S04 symbol:BA1876 "acetyltransferase, GNAT family" [GO:0000004 "biological process unknown" evidence=ND] [GO:0008080 "N-acetyltransferase activity" evidence=ISS] InterPro:IPR000182 Pfam:PF00583 HSSP:P96579 EMBL:AE017334 EMBL:AE017225 EMBL:AE017030 TIGR:BA1876 TIGR:GBAA1876 SPTR:Q81S04						1.37255	0.311913	1.34616	0.862278	0.905409	1.99636	1.14136	1.42606	1.28308	1.95326	1.71841	1.77444	1.91824	1.88117	2.22391	2.0684
F9_065b_11	DW703053	I	5	11	11	TIGR_CMR|BA1936	BA1936	SPTR:Q81RV1 symbol:BA1936 "branched-chain amino acid ABC transporter, permease protein" [GO:0015646 "permease activity" evidence=ISS] [GO:0015658 "branched-chain aliphatic amino acid transporter activity" evidence=ISS] [GO:0015803 "branched-chain aliphatic amino acid transport" evidence=ISS] [GO:0042626 "ATPase activity, coupled to transmembrane movement of substances" evidence=ISS] Pfam:PF02653 …						2.79478	2.3172	2.14612	2.35802	2.06036	2.71748	2.3382	2.23928	2.22616	2.14345	2.51229	2.33051	NaN	2.49916	2.29957	2.40831
F9_103b_13	DW706060	I	13	26	11	TIGR_CMR|BA3438	BA3438	SPTR:Q81MY1 symbol:BA3438 "alcohol dehydrogenase, zinc-containing" [GO:0004024 "alcohol dehydrogenase activity, zinc-dependent" evidence=ISS] [GO:0006113 "fermentation" evidence=ISS] InterPro:IPR002085 Pfam:PF00107 HSSP:P96202 EMBL:AE017334 EMBL:AE017225 EMBL:AE017034 TIGR:BA3438 TIGR:GBAA3438 SPTR:Q81MY1						2.58736	0.829647	-0.198629	0.0286336	0.292431	-0.34318	-0.0512789	0.573641	1.12022	-0.334737	0.824758	0.879868	0.394574	0.253614	-0.336082	0.495021
F6_001b_55	DW693868	I	9	25	3	TIGR_CMR|BA4274	BA4274	SPTR:Q81MH4 symbol:BA4274 "N-acetylglucosamine-6-phosphate deacetylase" [GO:0006040 "amino sugar metabolism" evidence=ISS] [GO:0008448 "N-acetylglucosamine-6-phosphate deacetylase activity" evidence=ISS] InterPro:IPR006680 Pfam:PF01979 Interpro:IPR003764 HSSP:O34450 TIGRFAMs:TIGR00221 EMBL:AE017334 EMBL:AE017225 EMBL:AE017037 TIGR:BA4274 TIGR:GBAA4274 SPTR:Q81MH4						1.65003	0.383087	-0.395125	-0.323191	0.00899839	0.00640576	-0.420284	-0.430993	-0.762809	-0.193157	-0.302978	-0.171972	-0.650316	-0.715713	-0.170982	-0.964511
F9_031b_60	DW701389	I	4	16	14	TIGR_CMR|BA5222	BA5222	SPTR:Q81XL3 symbol:BA5222 "ABC transporter, ATP-binding protein" [GO:0006810 "transport" evidence=ISS] [GO:0042626 "ATPase activity, coupled to transmembrane movement of substances" evidence=ISS] InterPro:IPR003593 InterPro:IPR003439 Pfam:PF00005 Prosite:PS00211 GO:GO:0006810 ProDom:PD000006 SMART:SM00382 PROSITE:PS50893 HSSP:Q58206 EMBL:AE017334 EMBL:AE017225 EMBL:AE017040 TIGR:BA5222 TIGR:GBAA5…						1.74232	1.60927	1.2004	1.10729	0.836571	1.13756	1.26839	1.126	0.845226	0.846612	0.554844	0.474559	0.490863	0.74291	0.842355	0.776899
F6_005b_07	DW694020	I	1	25	5	TIGR_CMR|CBU0330	CBU0330	SPTR:Q83EJ0 symbol:CBU0330 "thiamine biosynthesis protein ThiC" [GO:0003824 "catalytic activity" evidence=ISS] [GO:0009228 "thiamin biosynthesis" evidence=ISS] HAMAP:MF_00089 InterPro:IPR002817 Pfam:PF01964 ProDom:PD007048 TIGRFAMs:TIGR00190 InterPro:IPR009024 EMBL:AE016960 TIGR:CBU0330 SPTR:Q83EJ0						2.3613	1.74368	1.4031	0.915155	0.903171	1.62964	1.70834	1.45786	1.73778	1.57584	1.56022	1.52322	NaN	1.88386	1.80178	2.05299
F0_001b_52	DW405624	I	16	22	22	TIGR_CMR|CBU1435	CBU1435	SPTR:Q83BR8 symbol:CBU1435 "NADH dehydrogenase I, N subunit" [GO:0006120 "mitochondrial electron transport, NADH to ubiquinone" evidence=ISS] [GO:0008137 "NADH dehydrogenase (ubiquinone) activity" evidence=ISS] InterPro:IPR001750 InterPro:IPR003916 InterPro:IPR010096 Pfam:PF00361 PRINTS:PR01434 TIGRFAMs:TIGR01770 EMBL:AE016964 TIGR:CBU1435 SPTR:Q83BR8						1.92763	0.945123	1.6841	0.820832	0.687268	1.68564	1.10313	1.69467	1.52512	2.01848	1.39148	1.1989	1.4242	1.3265	0.672513	1.57419
F6_002b_41	DW693905	I	4	25	9	TIGR_CMR|PSPTO0063	PSPTO0063	SPTR:Q88BF4 symbol:PSPTO0063 "conserved hypothetical protein" [GO:0000004 "biological process unknown" evidence=ND] [GO:0005554 "molecular function unknown" evidence=ND] InterPro:IPR006913 GO:GO:0008152 Pfam:PF04828 EMBL:AE016856 TIGR:PSPTO0063 SPTR:Q88BF4						2.33536	2.32243	1.41992	1.61749	1.25583	1.24093	1.42513	1.12926	1.14178	1.0639	1.16605	1.2419	1.06713	0.951037	0.850346	0.857295
F10_022b_26	DW709044	I	7	9	3	TIGR_CMR|PSPTO1796	PSPTO1796	SPTR:Q885N5 symbol:PSPTO1796 "sulfonate ABC transporter, permease protein, putative" [GO:0006820 "anion transport" evidence=ISS] [GO:0008509 "anion transporter activity" evidence=ISS] [GO:0042626 "ATPase activity, coupled to transmembrane movement of substances" evidence=ISS] InterPro:IPR000515 Pfam:PF00528 GO:GO:0006810 PROSITE:PS50928 EMBL:AE016862 TIGR:PSPTO1796 SPTR:Q885N5						2.5416	1.90147	2.3217	1.79057	1.59103	2.02419	2.03514	1.54754	1.65756	2.11243	1.8563	1.7966	1.83699	1.95713	NaN	NaN
F4_073b_09	DW691287	I	13	22	11	TIGR_CMR|PSPTO1862	PSPTO1862	SPTR:Q885H1 symbol:PSPTO1862 "oxidoreductase, zinc-binding" [GO:0008152 "metabolism" evidence=ISS] [GO:0008270 "zinc ion binding" evidence=ISS] [GO:0016491 "oxidoreductase activity" evidence=ISS] InterPro:IPR002085 Pfam:PF00107 HSSP:P96202 EMBL:AE016862 TIGR:PSPTO1862 SPTR:Q885H1						1.6636	0.487805	-0.0899855	-0.22899	0.0293876	-0.38953	-0.225511	0.315924	0.788716	-0.144402	0.517541	0.677497	0.386096	0.190895	-0.184659	0.397723
F4_032b_47	DW688927	I	7	23	3	TIGR_CMR|PSPTO1930	PSPTO1930	SPTR:Q885A6 symbol:PSPTO1930 "cyanate lyase" [GO:0008824 "cyanate hydratase activity" evidence=ISS] [GO:0009636 "response to toxin" evidence=ISS] HAMAP:MF_00535 InterPro:IPR003712 Pfam:PF02560 HSSP:P00816 InterPro:IPR008076 PIRSF:PIRSF001263 PRINTS:PR01693 TIGRFAMs:TIGR00673 EMBL:AE016862 TIGR:PSPTO1930 SPTR:Q885A6						3.1918	2.32381	1.71196	1.65935	1.47777	1.86587	2.00334	1.56862	1.73976	1.67707	1.7215	1.6685	2.00753	2.07863	1.61955	2.08256
F9_070b_33	DW703421	I	12	23	12	TIGR_CMR|PSPTO2447	PSPTO2447	SPTR:Q883C1 symbol:PSPTO2447 "transcriptional regulator, LysR family" [GO:0003700 "transcription factor activity" evidence=ISS] [GO:0006355 "regulation of transcription, DNA-dependent" evidence=ISS] EMBL:AE016864 TIGR:PSPTO2447 InterPro:IPR002197 InterPro:IPR000847 InterPro:IPR005119 InterPro:IPR011991 Pfam:PF00126 Pfam:PF03466 TIGRFAMs:TIGR01199 PROSITE:PS50931 SPTR:Q883C1						2.11237	1.73728	1.21838	1.38559	0.969742	1.50903	1.50528	1.00804	1.18639	1.08175	1.06111	1.20531	1.77649	1.28764	1.29724	1.26999
F9_021b_13	DW700874	I	12	26	11	TIGR_CMR|PSPTO2463	PSPTO2463	SPTR:Q883A9 symbol:PSPTO2463 "TonB-dependent siderophore receptor, putative" [GO:0005215 "transporter activity" evidence=ISS] [GO:0006810 "transport" evidence=ISS] InterPro:IPR000531 Pfam:PF00593 InterPro:IPR010105 TIGRFAMs:TIGR01783 EMBL:AE016864 TIGR:PSPTO2463 SPTR:Q883A9						2.60941	2.22472	1.80472	1.75593	1.54958	1.55654	1.6181	1.68917	1.47636	1.20457	1.17043	1.30955	1.11852	1.17919	1.29763	1.17645
F5_007b_31	DW693583	I	4	22	8	TIGR_CMR|PSPTO3333	PSPTO3333	SPTR:Q87ZU1 symbol:PSPTO3333 "membrane protein, putative" [GO:0000004 "biological process unknown" evidence=ND] [GO:0005554 "molecular function unknown" evidence=ND] [GO:0016020 "membrane" evidence=ISS] Pfam:PF01027 InterPro:IPR006214 InterPro:IPR006213 PROSITE:PS01243 EMBL:AE016868 TIGR:PSPTO3333 SPTR:Q87ZU1						1.90869	1.7277	1.37216	1.28984	0.856914	1.33645	1.38827	0.959207	0.798295	1.11456	0.910786	0.718874	0.848803	0.847078	1.02755	0.831871
F5_021b_63	DW692908	I	2	20	13	TIGR_CMR|PSPTO5070	PSPTO5070	SPTR:Q87V71 symbol:PSPTO5070 "ATP-dependent RNA helicase rhlE, putative" [GO:0008026 "ATP-dependent helicase activity" evidence=ISS] [GO:0008152 "metabolism" evidence=ISS] InterPro:IPR001650 InterPro:IPR001410 InterPro:IPR000629 Pfam:PF00271 Pfam:PF00270 InterPro:IPR011545 HSSP:P10081 SMART:SM00487 SMART:SM00490 PROSITE:PS00039 EMBL:AE016874 TIGR:PSPTO5070 SPTR:Q87V71						2.14158	1.79096	1.61248	1.22826	1.17156	1.70589	1.59206	1.51057	1.578	1.6371	1.59117	1.60797	1.51324	1.58513	1.84489	1.7658
F4_036b_79	DW691787	I	16	1	13	TIGR_CMR|PSPTO5225	PSPTO5225	SPTR:Q87US1 symbol:PSPTO5225 "conserved hypothetical protein" [GO:0000004 "biological process unknown" evidence=ND] [GO:0005554 "molecular function unknown" evidence=ND] EMBL:AE016875 TIGR:PSPTO5225 SPTR:Q87US1						2.20939	1.75766	1.52989	1.53134	1.35536	1.43177	1.64632	1.54238	1.62842	1.68862	1.47799	1.32208	1.5856	1.52472	1.46804	1.59602
F3_093b_84	DW686106	I	3	4	3	TIGR_CMR|PSPTOB0009	PSPTOB0009	SPTR:Q88BW1 symbol:PSPTOB0009 "membrane protein, putative" [GO:0000004 "biological process unknown" evidence=ND] [GO:0005554 "molecular function unknown" evidence=ND] [GO:0016020 "membrane" evidence=ISS] EMBL:AE016854 InterPro:IPR005330 Pfam:PF03707 PROSITE:PS50924 TIGR:PSPTOB0009 SPTR:Q88BW1						1.76211	1.56803	1.09204	1.13059	0.871663	0.993767	1.15992	0.504513	0.703407	0.430387	0.624045	0.605228	NaN	0.540756	0.563521	0.501946
F5_014b_17	DW692358	I	14	17	13	TIGR_CMR|SO0093	SO0093	SPTR:Q8EKJ9 symbol:SO0093 "NupC family protein" [GO:0005337 "nucleoside transporter activity" evidence=ISS] [GO:0015858 "nucleoside transport" evidence=ISS] Pfam:PF01773 Interpro:IPR002668 Interpro:IPR008276 GO:GO:0016020 GO:GO:0006810 InterPro:IPR011642 InterPro:IPR011657 Pfam:PF07670 Pfam:PF07662 ProDom:PD003768 EMBL:AE015460 TIGR:SO0093 SPTR:Q8EKJ9						1.89644	0.898735	0.890058	1.00742	1.00296	0.765598	0.957139	0.640788	0.544774	0.601881	0.260237	0.324537	0.205077	0.331078	0.49335	0.413633
F10_005b_66	DW707807	I	11	13	2	TIGR_CMR|SO0166	SO0166	SPTR:Q8EKC9 symbol:SO0166 "general secretion pathway protein D" [GO:0008565 "protein transporter activity" evidence=ISS] [GO:0009306 "protein secretion" evidence=ISS] InterPro:IPR000897 Pfam:PF00263 GO:GO:0016020 PROSITE:PS00300 EMBL:AE015466 TIGR:SO0166 InterPro:IPR001775 InterPro:IPR004846 InterPro:IPR005644 InterPro:IPR001814 Pfam:PF03958 PRINTS:PR00811 PRINTS:PR01032 SPTR:Q8EKC9						2.91065	3.06799	2.74611	2.13896	1.93431	2.31058	2.61082	1.69024	1.90778	1.9472	1.80353	1.66911	NaN	2.00075	1.92225	1.89973
F5_024b_75	DW693119	I	4	17	9	TIGR_CMR|SO0265	SO0265	SPTR:Q8EK38 symbol:SO0265 "conserved hypothetical protein" [GO:0000004 "biological process unknown" evidence=ND] [GO:0005554 "molecular function unknown" evidence=ND] InterPro:IPR011990 InterPro:IPR001440 Pfam:PF00515 GO:GO:0005488 PROSITE:PS50005 PROSITE:PS50293 EMBL:AE015474 TIGR:SO0265 SPTR:Q8EK38						2.54123	1.82862	1.52431	1.11367	0.872826	1.63674	1.68947	1.69853	1.74924	1.85409	1.67543	1.62661	1.91121	1.8284	1.63299	1.95605
F5_001b_94	DW691962	I	8	4	13	TIGR_CMR|SO0741	SO0741	SPTR:Q8EIU3 symbol:SO0741 "gamma-glutamyltranspeptidase" [GO:0003840 "gamma-glutamyltransferase activity" evidence=ISS] [GO:0006750 "glutathione biosynthesis" evidence=ISS] Pfam:PF01019 InterPro:IPR000101 PRINTS:PR01210 TIGRFAMs:TIGR00066 EMBL:AE015519 MEROPS:T03.014 TIGR:SO0741 SPTR:Q8EIU3						2.18079	1.24495	1.05713	1.3123	1.52036	1.19134	1.25621	0.806002	1.24297	1.11148	1.03208	0.901719	1.45472	1.34565	1.26933	1.31695
F3_004b_36	DW681190	I	12	10	1	TIGR_CMR|SO0817	SO0817	SPTR:Q8EIM1 symbol:SO0817 "transcriptional activator protein MetR" [GO:0003700 "transcription factor activity" evidence=ISS] [GO:0006355 "regulation of transcription, DNA-dependent" evidence=ISS] [GO:0009086 "methionine biosynthesis" evidence=ISS] InterPro:IPR000847 Pfam:PF00126 Pfam:PF03466 InterPro:IPR011991 InterPro:IPR005119 PRINTS:PR00039 PROSITE:PS50931 EMBL:AE015526 TIGR:SO0817 SPTR:Q8EIM1						4.12021	2.93383	3.1472	2.28529	2.23398	3.03061	3.06276	3.51365	3.22368	3.44531	3.03259	3.2072	3.35561	3.52497	3.35112	3.68169
F3_027b_30	DW682494	I	6	24	3	TIGR_CMR|SO1071	SO1071	SPTR:Q8EHY3 symbol:SO1071 "conserved hypothetical protein" [GO:0000004 "biological process unknown" evidence=ND] [GO:0005554 "molecular function unknown" evidence=ND] InterPro:IPR001727 GO:GO:0016020 Pfam:PF01169 ProDom:PD005589 EMBL:AE015551 TIGR:SO1071 SPTR:Q8EHY3						3.00174	2.24688	1.72542	1.60131	1.53506	1.48891	1.80579	1.25009	1.23192	1.01368	1.30495	1.25366	1.48998	1.23482	1.18936	1.16906
F10_047b_47	DW710738	I	3	9	21	TIGR_CMR|SO1156	SO1156	SPTR:Q8EHR1 symbol:SO1156 "TonB-dependent receptor" [GO:0005215 "transporter activity" evidence=ISS] [GO:0006810 "transport" evidence=ISS] InterPro:IPR000531 Pfam:PF00593 EMBL:AE015559 TIGR:SO1156 InterPro:IPR010105 TIGRFAMs:TIGR01783 SPTR:Q8EHR1						2.46534	2.0136	1.02028	1.32179	1.41093	0.949156	1.29805	0.262401	0.411313	0.466695	0.383611	0.491262	1.0384	0.809385	0.958535	0.751186
F9_025b_42	DW701078	I	2	26	5	TIGR_CMR|SO1248	SO1248	SPTR:Q8EHH3 symbol:SO1248 "conserved hypothetical protein" [GO:0000004 "biological process unknown" evidence=ND] [GO:0005554 "molecular function unknown" evidence=ND] Pfam:PF01136 InterPro:IPR001539 EMBL:AE015569 TIGR:SO1248 SPTR:Q8EHH3						3.34574	2.63709	2.49614	2.07508	1.9391	2.25995	2.30718	2.20432	2.45125	2.02857	2.2141	2.12813	1.97213	2.0039	2.01094	2.05792
F3_007b_50	DW681350	I	4	9	1	TIGR_CMR|SO1679	SO1679	SPTR:Q8EGC5 symbol:SO1679 "acyl-CoA dehydrogenase family protein" [GO:0003995 "acyl-CoA dehydrogenase activity" evidence=ISS] [GO:0009062 "fatty acid catabolism" evidence=ISS] InterPro:IPR006090 InterPro:IPR006091 InterPro:IPR006092 InterPro:IPR006089 Pfam:PF02771 Pfam:PF00441 Pfam:PF02770 PROSITE:PS00072 PROSITE:PS00073 HSSP:Q06319 EMBL:AE015614 TIGR:SO1679 SPTR:Q8EGC5						3.19186	2.66026	2.67224	2.20723	2.07497	2.9641	2.94521	2.86466	3.08917	3.28061	2.86535	2.94965	3.0212	3.09365	2.75656	2.98314
F10_005b_52	DW707795	I	11	12	2	TIGR_CMR|SO2323	SO2323	SPTR:Q8EEQ4 symbol:SO2323 "methyl-accepting chemotaxis protein" [GO:0004871 "signal transducer activity" evidence=ISS] [GO:0004872 "receptor activity" evidence=ISS] [GO:0006935 "chemotaxis" evidence=ISS] Pfam:PF00015 Pfam:PF00672 GO:GO:0006935 InterPro:IPR004089 PROSITE:PS50111 InterPro:IPR003660 HSSP:P02942 SMART:SM00283 EMBL:AE015674 TIGR:SO2323 SPTR:Q8EEQ4						3.12215	2.87946	2.58015	1.94199	1.88272	2.10517	2.28542	1.68533	1.55295	1.43874	1.24681	1.17522	1.48627	1.50111	1.39115	1.36109
F10_033b_44	DW709783	I	5	24	20	TIGR_CMR|SO2924	SO2924	SPTR:Q8ED46 symbol:SO2924 "signal peptidase I family protein" [GO:0006508 "proteolysis" evidence=ISS] [GO:0009003 "signal peptidase activity" evidence=ISS] [GO:0009306 "protein secretion" evidence=ISS] Pfam:PF00717 Prosite:PS00761 InterPro:IPR006198 InterPro:IPR000223 GO:GO:0016020 PRINTS:PR00727 TIGRFAMs:TIGR02227 HSSP:P00803 PROSITE:PS00760 EMBL:AE015731 TIGR:SO2924 SPTR:Q8ED46						3.22635	2.74939	2.49529	2.09258	1.62633	2.47705	2.76775	2.90944	3.34552	2.54021	2.28099	2.37489	2.82439	2.37905	1.79405	2.05474
F5_007b_73	DW693604	I	12	9	8	TIGR_CMR|SO3867	SO3867	SPTR:Q8EAN1 symbol:SO3867 "transcriptional regulator, Cro/CI family" [GO:0006355 "regulation of transcription, DNA-dependent" evidence=ISS] [GO:0016564 "transcriptional repressor activity" evidence=ISS] InterPro:IPR001387 Pfam:PF01381 SMART:SM00530 PROSITE:PS50943 HSSP:P06533 EMBL:AE015819 TIGR:SO3867 SPTR:Q8EAN1						1.88567	1.4725	1.29848	1.26292	0.776332	0.813347	1.03286	0.805661	0.756608	0.718542	0.695941	0.574332	0.883904	0.859188	0.704989	0.963885
F9_028b_60	DW701234	I	5	16	10	TIGR_CMR|SO4660		SPTR:Q8E8K4 symbol:SO4660 "transglycosylase SLT domain protein" [GO:0005554 "molecular function unknown" evidence=ND] [GO:0009253 "peptidoglycan catabolism" evidence=ISS] Pfam:PF01464 InterPro:IPR008258 InterPro:IPR000189 PROSITE:PS00922 EMBL:AE015898 TIGR:SO4660 SPTR:Q8E8K4						2.89764	2.10166	1.66705	1.97045	1.27503	1.1327	1.40057	0.808652	1.03804	0.514667	0.7605	0.686357	0.977567	0.738546	0.531505	0.961901
F7_005b_93	DW695957	I	10	24	6	UNIPROT|O00268	TAF4_HUMAN	SPTR:O00268 symbol:TAF4_HUMAN "Transcription initiation factor TFIID subunit 4" [GO:0003713 "transcription coactivator activity" evidence=TAS] [GO:0005515 "protein binding" evidence=TAS] [GO:0016251 "general RNA polymerase II transcription factor activity" evidence=TAS] [GO:0005669 "transcription factor TFIID complex" evidence=TAS] InterPro:IPR003894 InterPro:IPR007900 Pfam:PF05236 InterPro:IPR00…						3.87442	3.12931	3.36668	3.1561	2.8031	2.9906	3.01303	2.89817	2.94457	3.26185	2.96485	2.88838	3.12922	2.94592	2.96044	3.1314
F9_111b_08	DW706717	I	11	5	6	UNIPROT|O00268	TAF4_HUMAN	SPTR:O00268 symbol:TAF4_HUMAN "Transcription initiation factor TFIID subunit 4" [GO:0003713 "transcription coactivator activity" evidence=TAS] [GO:0005515 "protein binding" evidence=TAS] [GO:0016251 "general RNA polymerase II transcription factor activity" evidence=TAS] [GO:0005669 "transcription factor TFIID complex" evidence=TAS] InterPro:IPR003894 InterPro:IPR007900 Pfam:PF05236 InterPro:IPR00…						2.87887	2.16017	1.5308	1.28239	1.0978	1.00632	1.51443	0.843537	0.846255	0.980692	1.03624	1.04487	1.43587	1.31577	1.34446	1.4622
F10_015b_93	DW708560	I	6	22	10	UNIPROT|O75027	ABCB7_HUMAN	SPTR:O75027 symbol:ABCB7_HUMAN "Splice Isoform 2 of ATP-binding cassette sub-family B member 7, mitochondrial precursor" [GO:0005524 "ATP binding" evidence=TAS] [GO:0015232 "heme transporter activity" evidence=TAS] [GO:0042626 "ATPase activity, coupled to transmembrane movement of substances" evidence=TAS] [GO:0006810 "transport" evidence=TAS] [GO:0005743 "mitochondrial inner membrane" evidence=T…						2.59592	0.816501	0.385025	0.840238	0.247644	0.274007	0.755589	0.123704	1.28069	0.973548	1.45766	1.23487	1.24298	1.75729	1.2769	2.11441
F10_045b_53	DW710609	I	7	24	20	UNIPROT|P02461	CO3A1_HUMAN	SPTR:P02461 symbol:CO3A1_HUMAN "Collagen alpha 1(III) chain precursor" [GO:0008015 "circulation" evidence=TAS] [GO:0009887 "organ morphogenesis" evidence=NR] [GO:0005586 "collagen type III" evidence=TAS] InterPro:IPR001007 Interpro:IPR008160 SMART:SM00214 PROSITE:PS50184 PROSITE:PS01208 Pfam:PF01391 InterPro:IPR008161 ProDom:PD000007 GO:GO:0008015 InterPro:IPR000885 Pfam:PF01410 ProDom:PD002078 S…						3.8786	2.94108	3.20484	3.09091	2.61837	2.82425	2.89098	2.82013	2.56729	NaN	2.76449	2.82141	NaN	3.05728	2.83746	3.27296
F7_015b_20	DW696315	I	3	6	6	UNIPROT|P20396	TRH_HUMAN	SPTR:P20396 symbol:TRH_HUMAN "Thyroliberin precursor" [GO:0008437 "thyrotropin-releasing hormone activity" evidence=TAS] [GO:0007165 "signal transduction" evidence=TAS] [GO:0007267 "cell-cell signaling" evidence=TAS] [GO:0005625 "soluble fraction" evidence=TAS] InterPro:IPR008857 PANTHER:PTHR17530 Pfam:PF05438 EMBL:M63582 EMBL:M63581 EMBL:BC069375 EMBL:BC074888 EMBL:BC074889 PIR:A34550 Genew:HGNC…						3.12029	1.47458	1.00452	0.773934	0.83107	0.967963	1.11783	0.587433	0.752893	0.748462	0.777261	0.815306	0.818087	1.07525	1.08106	1.21201
F10_004b_24	DW707699	I	2	19	7	UNIPROT|P23246	SFPQ_HUMAN	SPTR:P23246 symbol:SFPQ_HUMAN "Splice Isoform Short of Splicing factor, proline-and glutamine-rich" [GO:0005515 "protein binding" evidence=IPI] [GO:0008380 "RNA splicing" evidence=TAS] InterPro:IPR000504 Pfam:PF00076 HSSP:O08583 PROSITE:PS50102 EMBL:X70944 EMBL:X16850 PIR:A46302 PIR:S29770 IntAct:P23246 SWISS-2DPAGE:P23246 Genew:HGNC:10774 MIM:605199 SPTR:P23246						2.23163	1.7914	1.63413	1.3199	1.22602	1.9729	1.85802	2.05511	2.48874	2.34285	2.37175	2.28271	2.25173	2.36729	2.38246	2.47214
F9_078b_88	DW704069	I	12	3	13	UNIPROT|P42768	WASP_HUMAN	SPTR:P42768 symbol:WASP_HUMAN "Wiskott-Aldrich syndrome protein" [GO:0005083 "small GTPase regulator activity" evidence=TAS] [GO:0042802 "protein self binding" evidence=IPI] [GO:0006461 "protein complex assembly" evidence=TAS] [GO:0006952 "defense response" evidence=TAS] [GO:0007596 "blood coagulation" evidence=TAS] [GO:0008154 "actin polymerization and/or depolymerization" evidence=TAS] [GO:0008…						2.90146	2.21575	1.92042	1.96657	1.72513	1.93306	1.81294	1.52328	1.62037	1.43511	1.33806	1.36459	1.75476	1.49129	1.20449	1.30783
F3_093b_92	DW686110	I	2	8	10	UNIPROT|Q02817	MUC2_HUMAN	SPTR:Q02817 symbol:MUC2_HUMAN "Mucin-2 precursor" [GO:0005615 "extracellular space" evidence=NR] InterPro:IPR006209 InterPro:IPR001007 PROSITE:PS00022 InterPro:IPR002919 Pfam:PF01826 InterPro:IPR006207 PROSITE:PS01185 PROSITE:PS01225 Pfam:PF00093 SMART:SM00214 PROSITE:PS50184 PROSITE:PS01208 InterPro:IPR001846 Pfam:PF00094 SMART:SM00216 SMART:SM00041 InterPro:IPR006208 Pfam:PF00007 EMBL:L21998 EM…						1.77444	0.84838	0.497766	0.67986	0.410578	0.181534	0.389049	0.567241	0.930953	-0.257522	0.426245	0.528347	NaN	-0.0175834	-0.204453	0.115165
F10_005b_88	DW707823	I	12	16	4	UNIPROT|Q03164	HRX_HUMAN	SPTR:Q03164 symbol:HRX_HUMAN "Splice Isoform 1 of Zinc finger protein HRX" [GO:0003700 "transcription factor activity" evidence=NAS] [GO:0003702 "RNA polymerase II transcription factor activity" evidence=TAS] [GO:0042803 "protein homodimerization activity" evidence=IDA] [GO:0006366 "transcription from RNA polymerase II promoter" evidence=TAS] [GO:0006461 "protein complex assembly" evidence=IDA] […						3.39903	2.89147	2.23801	2.36112	1.49336	1.90208	2.43397	2.14913	2.09037	1.97242	2.30937	2.32968	2.63679	2.66328	2.71257	2.88698
F3_095b_31	DW686178	I	3	7	3	UNIPROT|Q55434	PHY2_SYNY3	SPTR:Q55434 symbol:PHY2_SYNY3 [GO:0009585 "red, far-red light phototransduction" evidence=TAS] [GO:0009883 "red or far-red light photoreceptor activity" evidence=TAS] [GO:0018298 "protein-chromophore linkage" evidence=TAS] InterPro:IPR001294 InterPro:IPR003018 Pfam:PF00990 Pfam:PF01590 SMART:SM00065 PRINTS:PR01033 PROSITE:PS00245 PROSITE:PS50046 InterPro:IPR001633 InterPro:IPR000160 Pfam:PF00563 …						2.91244	1.26518	2.36808	1.89343	1.7065	2.84249	2.17882	2.34636	2.56379	2.99885	2.64793	2.52514	2.7021	2.83755	3.02593	3.09971
F7_028b_90	DW696808	I	3	14	6	UNIPROT|Q7CY45	Q7CY45_AGRT5	SPTR:Q7CY45 symbol:Q7CY45_AGRT5 [GO:0004673 "protein histidine kinase activity" evidence=TAS] [GO:0009585 "red, far-red light phototransduction" evidence=TAS] [GO:0009883 "red or far-red light photoreceptor activity" evidence=TAS] [GO:0019922 "protein-chromophore linkage via peptidyl-cysteine" evidence=IDA] InterPro:IPR003594 PFAM:PF02518 InterPro:IPR003661 InterPro:IPR001294 InterPro:IPR004358 I…						4.34372	3.09834	2.88392	3.25719	3.20891	3.57472	3.05145	2.42467	3.15781	2.77496	2.78564	2.8063	2.92093	2.91396	2.61966	2.80237
F3_022b_18	DW682205	I	8	22	7	UNIPROT|Q92620	PRP16_HUMAN	SPTR:Q92620 symbol:PRP16_HUMAN "Pre-mRNA splicing factor ATP-dependent RNA helicase PRP16" [GO:0004004 "ATP-dependent RNA helicase activity" evidence=ISS] [GO:0005524 "ATP binding" evidence=ISS] [GO:0000398 "nuclear mRNA splicing, via spliceosome" evidence=IDA] [GO:0005634 "nucleus" evidence=NAS] InterPro:IPR001650 InterPro:IPR001410 EMBL:AC004682 Interpro:IPR002464 Pfam:PF00271 InterPro:IPR00750…						2.84016	2.20511	1.43762	0.444744	0.37239	2.13268	2.36717	2.92622	2.78797	2.4136	2.31318	2.50138	3.0152	3.24417	2.68158	3.23807
F5_002b_04	DW691968	I	8	5	13	UNIPROT|Q9GZW5	SCND2_HUMAN	SPTR:Q9GZW5 symbol:SCND2_HUMAN "Splice Isoform 1 of SCAN domain-containing protein 2" [GO:0005554 "molecular function unknown" evidence=ND] [GO:0000004 "biological process unknown" evidence=ND] [GO:0008372 "cellular component unknown" evidence=ND] InterPro:IPR003309 Pfam:PF02023 SMART:SM00431 PROSITE:PS50804 EMBL:AF244812 EMBL:AF229246 EMBL:AK022844 EMBL:BC011547 EMBL:BC012929 EMBL:BC063836 Genew…						2.77715	2.20728	1.99371	1.49817	1.47245	1.7265	1.96186	1.51566	1.41905	1.36836	1.10464	1.14324	1.49696	1.36872	1.35524	1.23121
F8_034b_41	DW699647	I	4	9	21	UNIPROT|Q9HC84	MUC5B_HUMAN	SPTR:Q9HC84 symbol:MUC5B_HUMAN "Mucin-5B precursor" [GO:0005201 "extracellular matrix structural constituent" evidence=NAS] [GO:0005515 "protein binding" evidence=IPI] [GO:0007155 "cell adhesion" evidence=NAS] [GO:0005576 "extracellular region" evidence=NAS] InterPro:IPR001007 InterPro:IPR002919 Pfam:PF01826 InterPro:IPR006207 PROSITE:PS01185 PROSITE:PS01225 Pfam:PF00093 PROSITE:PS50184 PROSITE:P…						2.613	2.16254	0.274842	0.900225	0.639102	-0.112735	0.437024	-0.369886	-0.26144	-0.63292	-0.942083	-0.725652	-0.789267	-0.915386	-0.75048	-0.951765
F3_028b_27	DW682544	I	14	20	8	UNIPROT|Q9NP08	Q9NP08	SPTR:Q9NP08 symbol:Q9NP08 "H6 homeodomain protein" [GO:0003700 "transcription factor activity" evidence=NAS] InterPro:IPR001356 InterPro:IPR000047 InterPro:IPR012287 Pfam:PF00046 PRINTS:PR00024 ProDom:PD000010 SMART:SM00389 PROSITE:PS00027 PROSITE:PS50071 PRINTS:PR00031 HSSP:P13297 EMBL:M99587 PIR:A47234 TRANSFAC:T04443 Genew:HGNC:5017 SPTR:Q9NP08						2.66678	2.48952	1.72212	1.9729	1.79055	1.63707	1.80967	1.74547	1.95371	1.36809	1.74071	1.71441	1.8346	1.83122	1.49098	1.70461
F4_025b_39	DW691609	I	3	27	12	UNIPROT|Q9NP71	WBS14_HUMAN	SPTR:Q9NP71 symbol:WBS14_HUMAN "Splice Isoform 6 of Williams-Beuren syndrome chromosome region 14 protein" [GO:0005554 "molecular function unknown" evidence=ND] [GO:0009653 "morphogenesis" evidence=TAS] [GO:0005667 "transcription factor complex" evidence=NAS] Pfam:PF00010 InterPro:IPR001092 SMART:SM00353 PROSITE:PS50888 HSSP:P25912 GO:GO:0006350 GO:GO:0009653 MIM:194050 EMBL:AF156673 EMBL:AF15660…						2.78024	1.97896	1.81381	1.8902	1.70388	1.82827	1.78677	1.51705	1.43979	1.54564	1.62588	1.48637	1.36315	1.25099	NaN	1.34777
F3_013b_37	DW681682	I	10	23	7	ZFIN|ZDB-GENE-030131-9111	zgc:63657	SPTR:Q7SXZ2 symbol:zgc:63657 "zgc:63657" [GO:0000004 "biological process unknown" evidence=ND] [GO:0008372 "cellular component unknown" evidence=ND] [GO:0005554 "molecular function unknown" evidence=ND] ZFIN:ZDB-GENE-030131-9111 InterPro:IPR007483 Pfam:PF04388 EMBL:BC055190 SPTR:Q7SXZ2						1.81776	1.49303	1.09784	1.33679	1.28499	1.04476	1.0836	0.708462	0.860654	0.718014	0.612243	0.653944	0.834008	0.687938	0.683483	0.764718
F6_009b_40		I	4	2	10	ZFIN|ZDB-GENE-040426-2767	zgc:56518	SPTR:Q7ZUH8 symbol:zgc:56518 "zgc:56518" [GO:0000004 "biological process unknown" evidence=ND] [GO:0008372 "cellular component unknown" evidence=ND] [GO:0005554 "molecular function unknown" evidence=ND] ZFIN:ZDB-GENE-040426-2767 InterPro:IPR001129 Pfam:PF01124 EMBL:BC049037 SPTR:Q7ZUH8						1.95961	0.568885	0.846274	0.699783	0.826357	1.22408	0.95598	0.824561	0.873519	1.03803	0.671757	0.739879	0.831371	0.897324	0.629118	0.861548
F0_012b_20	DW406502	I	12	16	23	ZFIN|ZDB-GENE-040625-182	zgc:63914	SPTR:Q6IR48 symbol:zgc:63914 "zgc:63914" [GO:0000004 "biological process unknown" evidence=ND] [GO:0008372 "cellular component unknown" evidence=ND] [GO:0005554 "molecular function unknown" evidence=ND] InterPro:IPR003124 ZFIN:ZDB-GENE-040625-182 Pfam:PF02205 SMART:SM00246 EMBL:BC071180 SPTR:Q6IR48						2.04074	1.58005	1.71753	0.499623	0.347748	1.75452	1.88719	2.87112	2.80699	2.7361	2.38086	2.41337	2.6998	2.99078	2.58285	3.14824
F3_039b_10	DW683256	I	7	16	1	ZFIN|ZDB-GENE-040718-286	zgc:92781	SPTR:Q6DGT4 symbol:zgc:92781 "zgc:92781" [GO:0005554 "molecular function unknown" evidence=ND] [GO:0000004 "biological process unknown" evidence=ND] [GO:0008372 "cellular component unknown" evidence=ND] EMBL:BC076255 ZFIN:ZDB-GENE-040718-286 SPTR:Q6DGT4						4.43167	3.05462	2.60195	2.99416	2.80984	2.93044	2.64943	2.53409	2.81308	2.0115	2.22013	2.50528	2.64253	2.40977	2.16415	2.11567
F8_030b_63	DW699505	I	2	13	16	ZFIN|ZDB-GENE-050417-451	zgc:110618	SPTR:Q567Z6 symbol:zgc:110618 "zgc:110618" [GO:0008372 "cellular component unknown" evidence=ND] [GO:0000004 "biological process unknown" evidence=ND] [GO:0005554 "molecular function unknown" evidence=ND] EMBL:BC092953 SPTR:Q567Z6						1.8066	0.400588	-0.503863	-0.379458	-0.399052	-0.667689	-0.438906	-0.696308	-0.8877	-1.00639	-0.617441	-0.848317	-1.09707	-1.02964	-0.847096	-0.87186
F9_112b_37	DW706810	I	4	24	18	ZFIN|ZDB-GENE-050626-88	zgc:113884	SPTR:Q6DC42 symbol:zgc:113884 "zgc:113884" [GO:0000004 "biological process unknown" evidence=ND] [GO:0008372 "cellular component unknown" evidence=ND] InterPro:IPR000504 Pfam:PF00076 SMART:SM00360 PROSITE:PS50102 EMBL:BC078245 SPTR:Q6DC42						2.66583	1.98422	0.920861	0.946922	0.490195	0.262695	0.783072	0.338932	0.381615	0.526533	0.448022	0.443091	0.197663	0.0945785	0.309823	0.136223
F0_001b_07	DW405585	I	13	10	22									4.5368	4.09416	3.43238	3.60871	3.37838	2.96869	3.34746	2.44533	2.42348	2.34503	2.84201	2.82139	2.66779	2.35273	2.8637	2.46816
F0_003b_38	DW405786	I	1	10	22									2.68939	2.37185	1.54627	1.59574	1.80661	1.60985	1.96515	1.12702	1.46516	1.03659	1.46632	1.4632	1.95333	1.85067	1.56154	1.69165
F0_003b_49	DW405796	I	3	16	22									1.50374	0.217079	-0.272151	-0.101122	-0.0292509	-0.226769	-0.0760681	-0.411558	-0.494798	-1.12224	-0.575853	-0.64838	-0.223029	-0.456115	-0.753918	-0.47474
F0_004b_24	DW405859	I	15	11	22									2.05944	1.19583	1.26061	1.62393	1.55666	1.23565	1.65733	1.20148	1.46696	1.14172	1.43401	1.44329	1.52409	1.86321	1.34074	1.71326
F0_004b_50	DW405884	I	15	2	23									1.90969	1.2539	-0.118203	0.563969	0.229545	-0.339974	0.0666569	-0.406408	-0.532741	-1.24279	-0.160001	-0.504989	-0.7739	-0.67108	-0.787001	-0.859519
F0_012b_71	DW406532	I	7	10	23									2.61032	1.57616	1.45552	1.92469	1.51311	1.04145	1.24211	1.41862	1.6712	1.02657	1.45417	1.58861	1.10872	1.08588	1.03966	1.12721
F0_013b_42	DW406582	I	4	10	23									1.71844	0.791469	0.498248	0.522354	-0.0740786	0.299501	0.727056	0.56548	0.820086	0.905656	0.898273	0.792659	0.494936	0.556704	0.381782	0.844746
F0_013b_65	DW406598	I	4	1	24									3.41598	2.56674	1.5474	1.49748	0.768003	0.744069	1.2903	0.567779	0.308639	0.340435	0.476579	0.515835	0.274995	0.544348	0.466228	0.629259
F0_017b_39	DW406877	I	3	18	23									3.00315	3.15649	2.87215	3.33349	3.00108	2.6682	2.93039	2.16208	2.46472	2.4657	2.75052	2.41885	2.65513	2.44945	2.27274	2.47384
F0_017b_47	DW406885	I	2	12	23									1.49089	0.47688	0.11427	-0.113515	-0.168862	-0.356014	0.230176	-0.121727	0.252303	0.172013	0.442511	0.515917	0.493227	0.620865	0.457935	0.675387
F0_017b_48	DW406886	I	4	12	23									1.74084	0.561684	0.718336	0.47295	0.421113	0.773727	0.910048	0.395564	0.670604	1.08128	0.667805	0.959208	1.00656	1.3136	1.17478	1.72938
F1_006b_72	DW678726	I	4	6	23									1.76288	0.38864	0.146746	0.399164	0.245606	-0.243469	-0.112895	-0.0675504	-0.0243788	-0.271341	-0.103937	-0.0585984	-0.556556	-0.440835	-0.341452	-0.296129
F1_011b_86	DW679197	I	5	12	24									2.63863	-0.337161	-1.23689	0.117309	-0.4066	-0.456685	-0.867377	-1.2993	-1.77526	-2.11685	-1.7035	-1.45154	-1.86807	-2.14943	-1.74584	-1.86884
F1_013b_30	DW679310	I	13	7	24									1.47122	-0.71989	-1.46867	-0.539282	-0.880366	-0.699906	-1.05969	-1.75902	-1.7614	-1.916	-1.57055	-1.54338	-1.55726	-1.40803	-1.70005	-1.72499
F1_017b_64	DW679659	I	4	14	24									2.51905	2.10978	1.42055	1.98086	1.68168	1.25536	1.63671	1.52235	1.8369	1.1805	1.57447	1.46072	1.6126	1.71306	1.28596	1.59567
F1_021b_12	DW679950	I	10	13	25									3.00244	1.35757	1.10004	1.01329	0.687572	1.50403	1.65686	1.17938	1.61849	0.852436	1.51113	1.44674	0.988091	1.16575	0.639445	1.33822
F1_021b_29	DW679967	I	5	1	25									5.72227	5.6591	4.30165	4.36012	4.33713	4.32155	4.53127	3.55705	3.51525	3.04761	3.27073	3.05417	3.39132	3.21021	3.14197	2.82416
F1_025b_70	DW680366	I	11	21	25									2.20307	-0.51835	-0.625623	-0.0881842	-0.223198	-0.410988	-0.694775	0.38807	-0.969644	-0.53257	-0.92839	-0.957181	-1.02232	-0.983265	-0.771414	-0.957853
F1_026b_65	DW680452	I	3	9	25									1.90263	1.35265	0.798454	1.21418	1.15415	0.745033	1.00277	0.473604	0.517658	0.591432	0.660489	0.607199	0.585627	0.485808	0.629139	0.554237
F1_029b_38	DW680692	I	15	11	25									1.9645	1.05585	1.37436	0.357868	0.334998	0.631196	1.25323	0.698415	0.988653	0.92947	0.894386	0.836431	0.993197	1.25463	0.755826	1.25772
F1_029b_76	DW680729	I	11	5	25									2.45978	-0.0518219	-0.418028	0.392665	0.218258	-0.00562296	-0.419823	-0.149296	-1.13864	-0.923976	-1.11756	-0.880878	-1.40443	-1.2627	-1.00861	-1.34243
F1_030b_07	DW680754	I	12	11	25									2.11532	1.07902	1.29609	1.32356	1.22205	0.958144	1.03437	0.645623	0.670449	0.93392	0.713831	0.824991	0.521208	0.632215	0.692501	0.742746
F1_030b_83	DW680825	I	2	5	25									1.63075	1.20942	0.755872	1.14218	0.864675	0.872742	1.03593	0.859543	0.720127	-0.0571564	1.02179	0.79808	0.549396	0.56106	0.43813	0.48396
F10_002b_95	DW707591	I	7	9	10									2.21306	1.75792	1.14165	1.10631	1.1757	0.95491	1.47552	0.708092	0.999306	0.70972	0.900994	0.816994	1.48097	1.43878	1.08533	1.27944
F10_003b_04	DW707596	I	7	10	10									2.64007	1.51076	0.709108	1.39057	1.04534	0.354145	0.809944	-0.26105	0.101904	0.0284073	0.413893	0.0589773	-0.269933	-0.26817	-0.110795	-0.258913
F10_003b_87	DW707669	I	7	20	10									1.90139	0.660879	0.204479	0.456949	0.160648	0.0119911	0.317186	0.406228	0.618054	-0.429476	0.182362	0.188992	-0.182386	-0.228383	-0.533754	-0.0666821
F10_007b_39	DW707937	I	8	8	10									3.79332	3.83133	3.04915	3.54832	2.95589	2.506	2.95867	1.69211	1.786	2.22773	2.12695	2.08393	2.29295	2.07688	2.13425	2.13394
F10_009b_79	DW708106	I	12	19	4									2.24002	2.05833	1.80848	1.5382	1.21087	1.62812	1.87324	1.9021	1.6212	1.73138	1.51788	1.54984	NaN	1.45839	1.34181	1.46926
F10_010b_82	DW708183	I	1	1	11									1.95689	0.993311	0.71543	0.898917	0.601301	0.560452	0.69724	0.370465	1.00813	0.934846	1.32992	1.46103	1.112	NaN	1.29918	1.66691
F10_012b_21	DW708280	I	14	23	10									1.17983	0.909441	-0.583421	0.230604	0.497221	-0.976929	-0.0638644	-1.93079	-1.4919	-1.74203	-1.31274	-1.19714	-0.582359	-0.666443	-1.16941	-0.570517
F10_014b_61	DW708447	I	10	4	11									2.54163	2.21411	1.42327	1.41441	1.53403	1.4361	1.84288	1.2319	1.56929	1.15578	1.35971	1.29835	1.87843	1.73678	1.45463	1.72674
F10_019b_23	DW708799	I	2	14	11									4.73074	3.74932	1.94214	1.82298	1.49869	1.32845	2.07016	1.14894	1.10186	0.716077	0.852476	0.605078	0.907554	0.947387	1.01793	0.978116
F10_023b_04	DW709101	I	7	10	20									1.71968	1.07425	0.986166	0.607209	-0.18441	0.574835	0.565644	0.765595	0.509653	NaN	0.697657	0.419648	NaN	0.504066	NaN	0.457872
F10_025b_24	DW709239	I	12	9	20									1.52016	-0.162105	-1.41697	-1.404	-1.12982	-1.07264	-0.754417	-1.46859	-1.55611	-1.62129	-1.98701	-1.83564	-1.32831	-1.47062	-1.51045	-1.46375
F10_031b_85	DW709681	I	9	27	20									1.64266	1.34841	1.0915	1.33096	1.18232	0.940582	1.06711	1.01572	0.974966	0.171552	0.54638	0.593315	0.180245	0.264032	0.210512	0.56812
F10_034b_54	DW709860	I	5	11	21									2.54353	1.82141	1.61194	1.47932	1.27257	1.67774	1.58635	1.44844	1.37966	1.58975	1.8179	1.77044	1.82102	1.63175	1.83015	1.73888
F10_041b_89	DW710366	I	2	7	21									3.73855	3.2391	2.7403	2.67882	1.9748	2.983	3.24559	3.44802	3.47258	2.53033	2.90104	2.77616	NaN	2.68129	2.06178	NaN
F10_044b_71	DW710548	I	11	4	21									2.65827	1.93138	1.93722	2.07257	2.25096	2.16861	1.85162	1.4827	1.43972	2.40521	1.90405	2.01467	1.24347	1.48238	1.77889	1.5646
F10_044b_72	DW710549	I	11	5	21									3.15487	1.28368	0.634529	0.563747	0.317726	0.350951	0.955359	-0.171575	-0.101933	0.131184	0.159263	0.0815867	-0.0358019	0.0678631	-0.376145	0.297095
F10_047b_21	DW710721	I	3	7	21									3.03621	2.34467	2.65757	2.44395	1.86832	2.54753	2.52264	2.3034	2.33031	2.34925	2.27452	2.206	2.1319	2.19626	2.30595	2.3209
F10_047b_80	DW710761	I	16	20	20									1.54121	1.3012	-0.416504	0.517553	0.657243	-0.893476	0.158419	-1.48918	-1.22843	-1.48301	-1.28461	-1.03768	-0.61766	-0.635931	-0.98975	-0.482357
F10_050b_27	DW710933	I	12	27	20									2.73188	2.01073	0.688238	0.977138	0.692194	0.682803	1.08964	0.751952	0.675846	0.415301	0.283691	0.411562	0.715386	0.725338	0.652715	0.752339
F10_051b_28	DW711002	I	12	11	21									2.60716	2.09399	1.38922	1.98553	1.58211	1.23034	1.62496	1.57254	1.88561	1.16334	1.48786	1.38492	1.57918	1.71422	1.18772	1.51181
F2_001b_44	DW686416	I	13	4	11									1.92248	0.660474	1.04883	1.04209	0.909144	0.906992	0.857621	1.38961	1.4382	1.28249	1.46819	1.6614	1.56912	1.82854	1.29796	1.89117
F2_002b_19	DW686454	I	15	17	11									5.18136	4.77766	4.23229	3.86489	3.62158	3.75935	4.46572	3.32986	3.74328	3.26749	NaN	3.33971	3.42521	3.60003	3.36396	3.77864
F2_002b_33	DW686464	I	10	6	20									2.02348	1.24512	0.433305	1.01566	0.792251	0.392836	0.621011	0.0627959	0.280417	0.0728728	0.0996827	0.145816	NaN	-0.0221187	-0.217821	0.0204758
F2_005b_38	DW686686	I	6	9	20									2.33703	1.78215	1.70887	1.85392	2.2658	2.06132	1.83755	1.73658	2.00331	1.68689	1.79266	1.50192	1.86999	1.91817	1.91811	1.9287
F2_007b_28	DW686836	I	3	2	9									3.68005	3.50762	3.39463	2.8549	2.70466	3.49102	3.3585	2.32009	2.60553	2.53524	2.40842	2.49402	2.80949	2.72155	2.62092	2.34363
F2_010b_09	DW687072	I	11	22	19									1.92977	1.41775	1.47011	1.01921	0.950685	1.38546	1.59578	1.46868	2.03495	2.02193	0.878992	1.67674	1.74938	1.87047	1.67413	1.99041
F2_010b_15	DW687077	I	11	24	19									2.10051	2.07323	1.54219	1.57515	1.61391	1.51365	1.60834	1.45083	1.17481	0.975203	1.08925	0.934301	1.34955	1.20612	1.03682	1.01748
F2_010b_64	DW687115	I	11	6	20									1.74569	1.29295	0.525177	0.854763	0.930404	0.9456	0.843346	0.51734	0.435741	0.604307	0.909148	0.956288	1.56021	1.43931	1.29128	1.21841
F2_010b_96	DW687136	I	11	9	20									2.38146	1.73602	1.35225	1.46451	1.58844	1.64747	1.37235	0.716478	1.26723	1.20109	1.20263	1.16743	1.07545	1.21321	1.12487	1.08307
F2_015b_35	DW687228	I	7	4	20									1.11451	-0.142713	-0.582754	-0.696975	-0.88313	-1.71991	-1.07271	-1.60707	-1.89925	-2.53116	-2.2737	-2.18319	-2.313	-2.39479	-2.18868	-2.45722
F3_001b_52	DW681034	I	14	22	6									1.8282	1.41998	1.18897	1.15141	0.9521	0.878683	0.933065	0.82112	0.941553	0.674327	0.588492	0.666479	0.757288	0.648528	0.690136	0.709487
F3_002b_21		I	14	2	7									2.21099	1.61519	0.253175	0.425031	-0.126447	-0.225007	0.373075	-0.223057	-0.323667	-0.634747	-0.0742882	-0.163041	-0.0600302	-0.405546	-0.656404	-0.880206
F3_004b_41	DW681191	I	11	25	6									2.0687	0.325527	-0.0575121	0.285	0.386892	0.113589	-0.0202417	0.00416015	0.109754	0.0937228	0.0663766	0.255924	0.397233	0.432609	0.389245	0.500263
F3_004b_60	DW681207	I	11	27	6									4.42407	2.97119	3.23889	2.83156	2.67692	3.21579	2.92684	1.91886	2.91307	3.0234	2.86503	2.79894	2.91979	3.12638	NaN	3.20426
F3_009b_14	DW681442	I	1	1	8									4.11522	4.18554	3.45865	3.28418	3.23193	3.43159	3.57947	2.41786	2.63566	2.40092	2.48902	2.53411	2.92828	2.71691	2.56282	2.33912
F3_010b_52	DW681521	I	14	9	7									1.68843	0.0614773	-0.908728	-0.661388	-0.516814	-0.646491	-0.461628	-0.987721	-0.60295	-1.02498	-0.62965	-0.730584	-0.760866	-0.656643	-0.772704	-0.598243
F3_010b_75	DW681531	I	14	11	7									2.57724	1.96026	2.14718	2.3023	1.90418	2.27184	2.25775	2.25513	2.3649	2.28412	2.23862	2.14245	1.96667	2.05083	1.99206	2.16866
F3_012b_23	DW681606	I	14	20	7									2.28837	1.79041	1.33699	1.5851	1.56224	1.49803	1.6856	1.32663	1.18793	1.02742	1.17942	1.22902	1.52352	1.49418	1.20297	1.39991
F3_017b_45	DW681920	I	11	11	7									1.72527	0.524745	0.701407	0.294948	0.194601	0.719879	0.912612	1.19296	1.62898	0.694515	0.754524	0.584029	0.053414	0.115721	-0.144628	0.0625354
F3_018b_63	DW681993	I	11	23	7									1.9766	0.866091	1.22547	1.13276	0.822923	1.4506	1.45103	1.01108	1.64103	1.83976	1.63292	1.43385	1.6772	1.61697	1.61098	1.68125
F3_029b_18	DW682594	I	5	19	1									2.49973	NaN	2.25449	1.8734	1.61721	1.82791	2.40339	1.3324	1.3359	1.5176	1.67357	1.67041	NaN	1.60284	1.62481	1.77312
F3_034b_38	DW682946	I	6	20	8									1.73594	0.697733	1.04835	0.911894	0.751953	1.11775	1.26089	1.06605	1.06481	0.790068	0.854252	0.65076	0.701023	0.675135	0.379699	0.828949
F3_035b_09	DW682995	I	6	26	8									3.88583	2.61272	2.09523	NaN	2.19421	2.75355	2.13197	1.99604	2.6951	1.87745	2.24316	2.58759	2.84572	2.50669	NaN	2.163
F3_039b_19	DW683263	I	5	3	2									5.84501	5.24495	3.95575	4.13646	3.73375	4.00267	3.90157	3.49014	3.6331	2.70719	3.00525	2.93757	3.39337	3.01681	2.59097	2.49864
F3_048b_67	DW683768	I	1	12	9									1.72291	0.37815	-0.329772	-0.239553	-0.0447759	0.0414177	-0.0772741	-0.391518	-0.300273	-0.38643	0.051083	0.0473242	-0.0850414	0.078876	-0.103317	-0.147216
F3_052b_22	DW683962	I	14	11	9									2.4367	1.50804	1.93255	1.8097	1.51223	1.68761	1.81915	1.9643	2.28075	1.89322	1.82768	1.75993	1.57901	1.44052	NaN	1.54898
F3_052b_66	DW683983	I	14	15	9									2.67326	2.14102	1.70457	1.6886	2.00789	1.62515	2.02251	1.38297	1.6233	1.40137	1.48135	1.49268	1.99564	1.93161	1.69798	NaN
F3_055b_53	DW684129	I	10	10	9									4.97116	4.20495	3.77479	3.77269	3.32551	3.48963	3.67567	3.12816	3.83429	2.98067	3.31389	2.97295	NaN	2.96202	2.64251	3.18736
F3_058b_04	DW684211	I	10	24	9									1.71097	0.251127	-0.444394	-0.30606	-0.0333994	-0.27938	-0.346795	-0.509432	-0.881641	-0.859543	-0.419401	-0.399214	-1.05541	-0.817037	-0.80268	-0.814706
F3_059b_78		I	6	10	9									3.33312	2.06315	0.214072	0.504484	0.629487	0.454874	0.568596	-0.246626	-0.0279814	-0.614388	-0.403363	-0.436167	-0.0792877	-0.195292	-0.173716	-0.206635
F3_068b_17	DW684752	I	11	24	9									4.36524	3.36825	2.88528	3.08766	2.78464	3.13057	3.04972	2.38283	3.02506	2.60995	2.73307	2.6171	3.16588	2.83073	2.51927	2.63715
F3_070b_29	DW684853	I	7	7	9									2.22186	1.93189	1.80518	1.70938	0.832257	1.66892	1.89661	0.767579	0.959241	1.14723	1.32328	1.14388	1.60215	1.56589	1.25686	1.42871
F3_073b_70	DW685024	I	8	5	9									1.66581	1.35733	0.955474	1.79551	1.60718	1.67665	1.58969	1.70298	1.00207	-0.0221484	1.34546	0.937526	1.03359	0.892981	0.382508	0.65305
F3_074b_65	DW685073	I	8	12	9									1.38807	0.061807	-0.45149	-0.249083	0.210633	-0.276087	-0.600591	-0.440618	-0.788442	-0.553411	-0.616819	-0.300525	-0.749684	-0.64115	-0.424493	-0.738916
F3_078b_40	DW685296	I	1	26	9									3.07204	1.43926	0.878695	0.834617	0.595536	1.31336	1.42856	0.964047	1.5033	0.520532	1.52199	1.37045	0.967454	1.1619	0.735606	1.25538
F3_082b_06	DW685500	I	14	27	9									2.37709	2.04814	1.28507	2.412	1.75389	1.21976	1.55935	1.34307	0.95237	0.0915073	1.35094	1.03307	0.695231	0.549176	0.458946	0.406363
F3_083b_35	DW685578	I	12	3	4									3.42585	2.86356	2.63566	2.30841	2.17974	2.45161	2.50234	2.0309	1.87665	1.80141	1.67777	1.72046	NaN	2.02241	1.87044	1.78281
F3_088b_31	DW685847	I	5	13	3									4.7255	4.62531	4.12961	3.64615	3.53803	3.94082	4.27701	3.05702	3.63411	3.7391	3.78967	3.64507	NaN	4.00627	3.6364	3.98817
F3_096b_38	DW686247	I	9	15	1									2.15151	1.87096	1.08096	1.50055	1.14157	1.13397	1.26747	0.812889	0.654716	0.374706	0.851827	0.750332	0.92886	0.543327	0.689263	0.4935
F4_005b_08	DW687545	I	8	15	11									2.51682	1.9899	1.14847	1.85215	1.22735	0.970166	1.38346	1.13124	0.879585	0.363856	1.09325	0.930165	0.931364	0.606032	0.729117	0.686813
F4_005b_49	DW687568	I	8	17	11									2.45341	1.5969	0.381468	0.233422	0.0221222	-0.0938467	0.421509	0.0498518	0.0462469	0.0490018	0.0663284	-0.0113072	0.0173225	-0.101104	-0.0793946	-0.00778016
F4_010b_80	DW687932	I	15	26	4									2.59027	2.03213	2.2265	2.38001	1.8477	2.21445	2.27899	2.78286	2.62408	2.39776	2.62874	2.6925	2.64147	2.72589	2.34287	2.91396
F4_023b_70	DW691522	I	7	12	13									2.67396	2.03277	1.64571	1.46893	1.60628	1.27711	1.7152	1.17555	1.30902	1.1456	1.31047	1.17465	1.69388	1.69931	1.55536	1.65061
F4_025b_87	DW691635	I	3	3	13									2.37733	2.14763	1.75473	1.7878	1.64438	1.81557	1.90479	1.23274	1.40084	1.44154	1.39172	1.48475	1.57167	1.46041	1.62719	1.50728
F4_031b_32	DW688858	I	11	24	11									1.21761	0.137494	-1.15809	-1.1583	-0.83214	-1.28066	-1.03116	-1.06248	-1.91837	-1.35188	-1.61104	-1.58964	-1.90045	-1.82793	-1.37801	-1.89575
F4_031b_85	DW688898	I	11	26	11									1.56978	-0.59049	-0.52535	-0.196982	0.0618962	-0.107354	-0.647626	-0.0413348	-0.219706	-0.464824	-0.278487	-0.305946	-0.775105	-0.640791	-0.623902	-0.57748
F4_031b_94	DW688906	I	15	13	5									3.65579	3.45871	3.51259	3.12308	2.77369	3.05673	3.37538	2.95457	2.98448	2.77861	2.99418	2.85228	2.86025	2.83466	2.71146	2.95403
F4_032b_39	DW688922	I	11	2	12									3.29079	2.96351	2.45007	2.2863	2.40813	2.17691	2.50494	1.62972	2.10592	2.03641	2.08966	1.99441	2.23951	2.30231	2.12322	2.28628
F4_032b_64	DW688941	I	11	5	12									2.81656	1.71954	1.28011	1.86581	1.81837	1.44726	1.37443	1.40734	2.04646	1.6664	2.07736	1.9783	2.06521	2.01711	1.89993	1.93773
F4_034b_61	DW689073	I	7	24	11									1.84292	1.12742	-0.0731812	1.16182	0.822799	0.436063	0.490681	0.789655	0.0857379	-1.1872	0.0153042	-0.104691	-0.135342	-0.652241	-0.674426	-0.69006
F4_037b_75	DW691850	I	16	11	13									3.32816	2.36624	2.072	0.914207	0.841639	2.34319	2.51253	3.15329	3.16232	2.99886	2.59125	2.7408	NaN	3.54936	3.04004	3.61483
F4_041b_30	DW689209	I	7	14	12									3.19335	2.07621	1.95019	2.47178	2.12954	1.93774	1.88755	2.55257	2.65622	2.29461	2.94676	2.92514	2.7026	2.68237	2.65077	2.62198
F4_042b_66		I	3	1	12									2.55379	0.761744	0.24628	0.569398	0.488883	0.260321	0.555236	0.136419	1.16546	0.862561	1.12909	1.20697	1.19955	1.6606	1.27022	1.9494
F4_046b_19	DW689483	I	8	2	12									3.00375	1.95789	1.74356	2.21104	2.14118	1.93557	1.79738	2.39278	2.39938	2.21571	2.64814	2.69223	2.62825	2.63245	2.51351	2.57522
F4_052b_82	DW689830	I	9	24	12									2.0944	1.58086	1.16914	1.0521	1.31842	1.28252	1.51638	1.05829	1.5742	1.30428	1.36871	1.32013	1.55312	1.48601	1.34831	1.58731
F4_053b_16	DW689852	I	9	27	12									2.61716	1.38766	1.3993	1.81226	1.32895	1.24141	0.554105	1.38697	1.63049	1.21207	0.929608	1.18782	0.558775	0.683672	1.20107	1.25028
F4_057b_54	DW690183	I	14	19	12									1.62543	1.67478	1.16013	1.5131	1.5527	0.686127	0.994316	0.195703	0.289233	-0.0508025	0.298559	0.280857	0.269611	0.276738	0.398726	0.268102
F4_059b_83	DW690341	I	14	8	13									1.95882	2.01848	1.33783	1.6602	1.50015	0.932722	1.16665	0.599398	0.663984	0.451241	0.822217	0.590586	0.514195	0.608596	0.696225	0.531763
F4_062b_75	DW690531	I	10	27	12									1.7729	1.70822	0.979851	1.72319	1.29019	0.590853	0.575298	-0.31111	-0.418304	-0.797008	-0.405499	-0.483289	-0.680942	-0.585367	-0.207554	-0.247329
F4_064b_12	DW690629	I	6	18	12									1.70139	1.56666	0.813987	1.50343	1.44034	0.808454	0.87573	1.00947	0.580316	-0.125307	0.711245	0.636922	0.517639	0.309791	0.312089	0.173776
F4_065b_16	DW690704	I	6	27	12									2.22827	1.8033	1.2369	1.16895	1.44853	1.08272	1.53699	0.727937	1.0839	0.685367	0.901247	0.908688	1.48049	1.33749	1.11628	1.34193
F4_067b_89	DW690907	I	2	24	12									2.12731	0.520659	1.68482	1.49041	1.50165	2.4629	1.82861	1.80006	2.24102	2.45332	2.09177	2.03288	2.55692	2.59401	2.24787	2.75725
F4_068b_46	DW690948	I	2	2	13									2.76068	1.94612	1.66148	2.22105	2.00622	1.84794	1.72402	2.1417	2.55995	2.10334	2.75272	2.7192	2.65594	2.53887	2.48323	2.54216
F4_069b_41	DW691014	I	11	17	3									2.17478	1.13987	1.46426	1.4811	1.5672	1.28633	1.46327	1.27429	1.20393	1.50488	1.25616	1.29263	1.38828	1.24418	1.29546	1.34188
F4_069b_74	DW691043	I	2	11	13									2.55364	2.0955	1.84224	1.6477	1.58506	1.93815	1.91271	1.31775	1.80803	1.65902	1.80968	1.74238	1.89948	1.92863	1.66143	1.94973
F4_070b_87	DW691123	I	4	7	8									5.308	5.06041	3.75989	3.72472	3.83884	3.83664	4.17237	3.02557	3.43685	2.76975	2.85677	2.82979	3.1579	3.08704	2.87819	2.82254
F4_071b_02	DW691131	I	11	22	12									2.42849	1.91039	1.10383	2.06272	1.77359	1.10031	1.19609	0.933345	0.99855	-0.0278306	0.95014	0.848448	0.853967	0.680462	0.5069	0.485085
F4_072b_09	DW691212	I	11	4	13									2.96839	2.27605	2.31877	2.41277	2.22491	2.30023	2.30025	1.29105	2.61366	2.27907	2.21734	2.30583	2.50552	2.46372	2.19032	2.31756
F4_075b_41	DW691457	I	7	9	4									4.56576	4.09702	3.42397	3.18461	2.99614	3.43753	3.51264	2.65295	2.9263	2.56079	2.38258	2.42844	2.8194	2.59578	2.49583	2.50773
F5_007b_85	DW693615	I	12	10	8									2.51076	2.06556	1.32474	1.4923	1.68892	1.34029	1.67263	1.21188	1.07609	1.07075	1.11808	1.14239	1.65861	1.60964	1.34768	1.41658
F5_011b_25	DW692193	I	12	14	8									2.41669	1.10316	0.917789	1.18715	0.818036	0.978716	1.07793	1.05153	0.916917	0.662086	0.843535	0.908404	0.661857	0.92769	0.646002	1.05746
F5_013b_16	DW692294	I	1	2	14									1.53901	-0.719528	-0.588577	-0.625537	-0.281684	-0.507482	-0.68917	-0.340455	-0.276688	-0.343016	-0.244236	-0.0959866	-0.250665	-0.360093	-0.344333	-0.353438
F5_020b_93	DW692859	I	6	9	14									2.12126	1.65323	1.08562	1.56578	1.28249	1.11047	1.44055	0.805063	0.503943	0.123858	0.920946	0.766139	0.909057	0.713701	0.565047	0.464222
F5_021b_43		I	3	18	5									3.01518	2.61079	1.75699	1.76881	1.55402	1.46608	1.6883	0.818169	0.760518	0.534207	0.664914	0.60209	0.72951	0.628509	0.675858	0.594271
F5_023b_79	DW693063	I	2	6	14									1.8217	1.6876	1.28959	1.44301	0.978191	1.02441	1.28505	0.909785	0.859217	0.344388	0.943856	0.934289	0.577585	0.669271	0.694014	0.695462
F5_025b_15	DW693141	I	15	23	13									2.24069	1.17621	0.808528	1.1019	1.09083	0.243577	1.07975	0.774918	0.74325	0.329393	0.343419	0.459281	0.252609	0.351586	0.317645	0.637726
F5_025b_17		I	1	25	7									2.7307	1.89045	0.69829	0.751805	0.695463	0.446988	0.722761	0.174354	0.260797	-0.263685	0.101863	0.127364	0.306387	0.0548861	0.227783	0.184938
F5_027b_31		I	11	13	13									2.02535	1.23865	0.18097	0.249545	-0.265747	-0.410718	-0.08735	0.21617	-0.557214	-0.497766	-0.223034	-0.298982	NaN	-0.594399	-0.74226	-0.95702
F5_027b_38	DW693291	I	11	14	13									2.77053	2.14424	1.72177	1.54007	1.89659	1.34055	1.82391	0.614282	1.38219	1.07759	1.25401	1.31871	NaN	1.6878	1.57754	1.69014
F6_003b_47	DW693947	I	7	7	14									3.00817	1.50286	0.840141	0.567159	0.236665	-0.124702	0.604053	0.200604	0.787503	0.635422	0.731683	0.589471	0.323551	0.555216	0.628819	1.00249
F6_003b_71	DW693959	I	5	20	7									1.64095	0.786899	0.264455	0.45097	0.455718	0.126429	0.464819	0.183831	0.415008	0.17825	0.214716	0.252061	0.181109	0.0618418	0.23807	0.243548
F6_005b_77	DW694063	I	3	15	13									2.98111	1.43939	0.833503	0.648723	0.343569	0.0117917	0.7363	0.257214	0.783818	0.766323	0.823247	0.856199	0.251385	0.667408	0.879871	1.09105
F6_008b_92	DW694289	I	3	8	14									2.06454	1.49991	1.07333	1.28859	1.16108	1.10283	1.49175	0.851323	0.958892	0.53117	1.0433	0.743661	1.50982	1.25279	0.861548	NaN
F6_009b_38	DW694317	I	16	16	13									2.49918	1.57451	1.65461	1.53918	1.2685	1.17452	1.34826	0.991568	0.763115	1.01193	0.861498	0.795288	0.863361	0.8875	1.04504	0.767264
F6_013b_37	DW694570	I	16	9	14									2.89979	2.5576	2.38198	2.29774	2.04416	2.29997	2.21516	2.48484	2.2032	2.476	2.13762	2.2161	2.2174	2.40848	2.31419	2.4834
F6_016b_36	DW694768	I	8	4	14									2.32791	1.51092	1.28623	1.68022	1.26343	1.5969	1.73544	1.04269	1.17542	0.877728	1.43454	1.25697	1.39296	1.16118	1.16139	1.21592
F6_019b_05	DW694978	I	13	22	14									2.02974	1.94404	1.37257	1.5545	1.50784	0.875126	1.10336	0.491445	0.562755	0.250149	0.770334	0.412109	0.589933	0.42037	0.47156	0.466858
F6_022b_38	DW695201	I	12	11	9									2.41423	1.34887	1.26571	1.23992	1.31294	1.2227	1.21569	1.33256	1.3915	1.36018	1.1091	1.14445	1.26191	1.25392	1.19879	1.36599
F6_027b_78	DW695558	I	1	13	14									1.56933	-0.164133	0.845345	0.940395	0.877572	1.4031	0.752265	0.964531	1.30211	0.979561	1.472	1.37984	1.07309	0.974915	0.814522	0.962337
F6_028b_20	DW695582	I	15	10	2									2.84331	2.50913	2.413	2.21606	2.06168	2.21495	2.17286	2.03012	2.0872	1.54124	1.76483	1.86326	1.73233	1.89349	1.8634	1.86735
F6_028b_52		I	15	11	2									5.59741	4.93069	4.10643	3.92024	3.91186	3.90038	4.14199	3.13214	3.31997	2.54412	2.40921	2.5232	2.88518	2.88464	2.60682	2.6607
F6_029b_65	DW695669	I	5	10	2									4.52021	NaN	3.56167	3.42241	3.13703	3.43433	3.43156	3.03626	3.01113	2.43809	1.84923	2.82958	2.5662	2.65024	2.70429	2.253
F7_002b_83	DW695786	I	6	2	15									2.48825	1.79539	1.46705	1.63634	1.59312	1.44872	1.75924	1.44959	1.87877	1.39985	1.75349	1.56517	1.89045	1.67742	1.57745	1.81311
F7_004b_90	DW695901	I	3	20	6									2.9524	1.73078	1.08565	1.37603	1.33833	1.14404	1.39865	0.429846	0.454274	0.273013	1.09776	0.625472	0.461117	0.47022	0.13344	0.582835
F7_006b_76		I	11	5	15									1.51608	0.627684	1.48979	1.14905	1.19241	0.762173	1.03649	1.07152	1.76156	2.93949	3.22524	3.36662	4.21766	4.33373	4.72953	4.62997
F7_006b_94	DW696018	I	7	10	14									1.97989	1.01226	0.446061	0.91131	1.31237	0.430813	0.566248	0.641878	0.566697	0.418546	0.836666	0.767019	0.407182	0.449308	0.65087	0.608361
F7_007b_27	DW696038	I	7	12	14									2.35163	0.742817	1.80241	1.55262	1.49545	2.30565	1.60206	2.00248	1.95693	2.50731	2.11797	2.09854	NaN	2.20353	2.60347	2.64099
F7_008b_14	DW696074	I	7	14	14									2.07763	1.57126	1.15145	1.45788	1.23196	1.29062	1.56986	0.949991	1.03479	NaN	0.792391	0.889037	NaN	1.2847	0.889538	1.16194
F7_008b_81	DW696114	I	7	17	14									3.08716	1.16931	0.412687	0.362511	-0.0644133	0.100529	0.933045	-0.37325	-0.366715	-0.351693	-0.0546312	-0.197303	NaN	-0.221743	-0.536378	0.143687
F7_011b_89	DW696265	I	3	19	14									1.98	0.295694	-0.329855	0.74021	0.62821	-0.102001	-0.267259	-0.246043	-0.0646863	-0.899442	-0.369618	-0.251003	-0.0876244	-0.206877	-0.375022	-0.0216546
F7_018b_20	DW696431	I	1	4	15									2.56357	2.29225	1.42029	1.60982	1.76402	1.47289	1.69717	0.941288	1.23114	0.939373	1.38652	1.42122	1.91803	1.80908	1.63536	1.61993
F7_021b_64	DW696552	I	14	3	15									2.29457	1.02404	1.03387	1.05793	0.961262	0.693926	1.23726	0.73034	1.22909	0.505419	1.18626	1.299	0.852251	0.773911	0.56428	0.998281
F7_022b_11	DW696566	I	14	5	15									1.31307	0.369876	-0.959405	-0.65526	-0.657182	-1.74338	-1.27568	-2.00416	-1.94466	-1.8304	-1.87974	-1.69665	-2.0512	-1.95689	-1.64498	-2.0592
F7_033b_13	DW697074	I	15	14	14									2.61316	1.85083	1.28734	1.38247	1.67023	1.00292	1.62176	0.910187	1.18595	0.888659	1.01672	0.881016	1.56586	1.51999	1.33355	1.47101
F7_033b_29	DW697088	I	15	16	14									2.43705	1.66173	1.11702	1.50072	1.52161	1.17023	1.66499	1.12524	1.11972	0.609711	0.833416	0.775553	1.48406	1.40759	0.974666	1.39022
F8_010b_46	DW697763	I	16	6	15									2.87424	2.69885	2.21035	2.06418	2.19855	1.74202	2.63625	1.21618	1.48864	1.73921	1.45762	1.57183	2.16036	2.10238	2.01419	2.17294
F8_013b_25	DW697972	I	9	15	15									1.84458	0.944043	1.04854	1.18435	0.874933	0.652457	0.737046	0.971556	1.12129	0.51897	1.34589	1.09619	0.829165	0.603531	0.56282	0.665251
F8_016b_33	DW698237	I	6	7	15									2.55737	1.35995	0.557079	0.839698	0.726966	0.596811	0.959965	-0.172787	-0.261984	-0.317497	0.426779	0.0241842	-0.116234	-0.195547	-0.44154	0.0213966
F8_020b_72	DW698624	I	6	25	5									2.07691	1.35521	1.24743	0.645751	0.712581	1.5069	1.44689	1.47055	1.64523	1.63531	1.45335	1.35834	1.9118	1.86417	1.78086	1.93356
F8_021b_38	DW698682	I	13	25	7									4.83622	3.90944	2.67519	3.18316	2.63848	3.31364	3.24101	2.05636	2.23221	2.31881	2.43674	2.37698	2.91068	2.87467	2.54795	3.17174
F8_029b_58	DW699418	I	6	8	16									2.0182	1.26024	1.20751	1.40485	1.6905	1.43657	1.26646	0.933974	1.45261	1.1658	1.26918	1.06278	1.38675	1.36988	1.38472	1.43431
F8_030b_27	DW699476	I	6	26	16									2.98302	2.48102	2.32412	NaN	2.43523	2.27473	2.17739	1.63177	1.7403	1.83955	2.37459	2.29781	2.02512	2.03173	2.11834	2.09644
F8_031b_71	DW699591	I	15	19	16									1.76713	1.17499	0.724422	0.773648	1.04851	0.23284	0.97379	0.4614	0.477862	0.360099	0.230131	0.457558	NaN	0.954936	0.834028	0.801095
F8_031b_78	DW699599	I	15	22	16									2.51098	1.52445	1.81574	1.75405	1.20318	1.70126	1.99418	2.37635	2.35786	1.80175	1.89127	2.10189	1.73972	1.97617	1.52962	2.28762
F8_039b_58	DW700068	I	2	1	22									1.26907	-1.18165	-1.31907	-0.876212	-1.05371	-1.14373	-1.22951	-0.316234	-0.501024	-1.29487	-0.778747	-0.731942	-1.21821	-1.16113	-1.34246	-1.07307
F8_040b_75	DW700165	I	15	3	22									2.71342	1.85947	0.511926	1.29182	0.885799	0.0367437	0.42254	0.1527	0.175995	-0.122644	-0.131358	-0.167838	-0.577371	-0.469205	-0.451776	-0.594747
F8_041b_80	DW700248	I	7	24	21									2.57784	1.87768	1.80703	1.67579	1.30121	1.45797	1.73585	1.33658	1.44624	1.69679	1.57415	1.67967	1.66523	1.50047	1.46426	1.54074
F8_043b_84	DW700420	I	12	22	21									2.24557	0.582511	0.143123	0.508639	-0.0209314	0.09752	0.558305	-0.0621066	0.601247	0.554336	1.00388	0.931163	0.810575	1.28447	0.788967	1.6686
F9_013b_17	DW700702	I	11	26	16									2.80132	2.20301	1.54901	1.5429	1.79406	1.3154	1.8752	0.503569	1.36726	1.0479	1.22982	1.19029	1.92308	1.87121	1.50036	1.61274
F9_021b_87	DW700920	I	7	16	16									1.81279	0.666772	0.0396365	0.299503	0.265047	-0.0099615	-0.287536	0.564627	0.556007	-0.0944316	0.184462	-0.00252076	-0.0898034	-0.111874	-0.319007	-0.148847
F9_023b_13	DW700970	I	15	27	9									5.24277	4.3299	1.99568	2.20938	1.50056	1.41637	2.28264	1.67	2.03065	1.19969	1.68785	1.65152	1.62827	1.98983	1.42058	NaN
F9_027b_85	DW701204	I	3	22	16									2.18998	1.52581	0.806179	1.14476	1.37892	0.861207	1.1644	0.712793	0.691626	0.329936	0.649795	0.742169	1.20704	1.13001	0.758125	0.945231
F9_028b_09	DW701213	I	3	23	16									2.95125	1.88537	0.494612	0.440728	0.412301	0.00996932	0.515097	0.128652	0.159651	-0.0379137	0.269428	0.193615	-0.0279668	-0.0672979	-0.136708	-0.00615178
F9_029b_92	DW701297	I	16	9	16									2.95165	1.70145	1.02524	1.6209	1.27061	0.478003	1.46147	1.25987	1.16038	0.372423	0.602279	0.769335	0.541292	0.633966	0.487359	0.865656
F9_033b_27	DW701477	I	4	18	14									1.7587	0.31008	1.25368	0.84075	0.511798	1.49555	0.987426	0.902414	0.990561	1.5998	1.28203	1.23909	NaN	1.27966	1.41268	1.31912
F9_034b_81	DW701550	I	12	15	16									1.47519	1.41422	0.154477	1.18433	0.800091	0.603451	0.673004	0.926309	0.510783	-0.348377	0.774732	0.476653	0.310048	0.284483	-0.0291058	0.29331
F9_034b_89	DW701556	I	12	18	16									2.08913	1.9962	0.935971	1.54874	1.3062	0.907254	1.36849	0.282277	0.197663	0.655846	0.873323	0.611439	0.819644	0.578048	0.648699	0.618542
F9_035b_87	DW701577	I	12	25	16									1.70798	0.441424	0.186568	0.19642	-0.359066	-0.105859	0.507145	0.94874	1.3077	0.842421	1.47746	1.54051	1.39399	1.57461	1.72477	2.23407
F9_052b_48	DW702205	I	15	9	10									2.34308	1.25165	1.77252	1.38241	1.26663	1.87108	1.82311	1.42849	1.64115	2.04891	1.53433	1.53832	2.04886	2.12884	1.98176	2.18253
F9_057b_23	DW702531	I	10	15	17									2.79734	2.1044	1.62573	2.00349	1.74622	1.80054	1.6959	1.55793	1.98747	1.39824	1.50032	1.47012	1.96839	1.67392	1.45162	1.59748
F9_065b_51	DW703083	I	7	5	17									2.53116	2.74435	2.41623	2.42834	2.84361	2.44771	2.31204	2.33143	1.99507	2.32018	2.23297	2.23763	1.76164	1.84681	2.38974	1.73265
F9_067b_03	DW703178	I	3	6	17									1.6488	1.02202	0.53289	0.715041	0.272348	-0.0280802	0.19775	-0.381672	-0.544828	-0.639879	-0.445706	-0.513049	-0.651637	-0.775577	-0.684639	-0.805566
F9_067b_05	DW703180	I	3	7	17									2.3693	0.648107	-1.2333	-0.879957	-1.05746	-1.85214	-1.13539	-1.86224	-2.35843	-2.73598	-2.59069	-2.59807	-2.67532	-2.97615	-2.52843	-3.09591
F9_067b_85	DW703240	I	3	19	17									2.33164	1.69629	0.775462	1.45328	1.11524	0.869683	0.995207	0.73514	0.406746	-0.75744	0.896545	0.387661	0.26075	0.171439	0.038262	-0.0321263
F9_072b_53	DW703583	I	4	20	15									1.61463	0.625163	0.178315	0.251316	-0.106364	0.612877	0.713834	0.77968	1.04703	0.612974	0.47328	0.722184	0.735894	1.01801	0.722486	1.06224
F9_073b_82	DW703686	I	13	16	18									2.01016	1.88536	1.80889	1.88287	1.85643	1.44631	1.67281	1.27681	1.49097	1.60453	1.31798	1.48839	1.27655	1.05214	1.89282	1.01966
F9_080b_16	DW704168	I	10	2	18									2.40619	0.619881	1.98594	1.77179	1.64741	2.75238	2.29621	2.14218	2.8096	2.83114	2.49892	2.26238	3.1608	3.08746	2.62208	3.29032
F9_081b_04	DW704249	I	10	14	18									1.97092	1.64508	1.11755	1.49453	1.3379	0.82648	0.856696	0.900478	1.03228	0.263311	0.981413	1.0843	NaN	0.70824	0.519229	0.750697
F9_081b_23	DW704276	I	10	21	18									2.05598	1.28187	0.472679	1.04115	0.567938	0.532477	0.853293	0.721427	0.45288	-0.624601	0.777945	0.435892	NaN	-0.0207975	-0.140031	0.00943949
F9_082b_46	DW704370	I	6	18	18									2.12414	1.98948	1.26755	1.37537	1.41712	1.1618	1.49973	1.266	0.89296	0.947798	0.630027	0.738023	0.82966	0.777521	1.28748	1.06021
F9_082b_56	DW704380	I	2	25	17									2.36992	1.43149	1.44316	1.16538	0.857227	1.44938	1.48074	2.13667	2.46316	2.34745	2.15537	2.29127	1.86803	1.99987	1.775	2.02817
F9_084b_37	DW704528	I	15	12	18									2.69799	2.08476	1.53131	1.62464	1.88403	1.29721	1.87327	1.11368	1.35562	0.934653	1.13932	1.25053	1.78886	1.85474	1.54277	1.69724
F9_084b_56	DW704531	I	5	6	12									1.78372	1.57161	0.499907	1.32676	0.96996	0.369117	0.629848	-0.432789	-0.390404	-0.815886	-0.237178	-0.38514	-0.0806833	-0.393419	-0.55938	-0.452544
F9_085b_92	DW704635	I	11	9	18									2.12504	-0.00296541	1.31291	1.27882	1.33057	2.32923	1.59897	2.17929	1.94665	2.32906	1.89104	1.77123	2.35896	2.5075	2.06297	2.42113
F9_090b_61	DW705012	I	16	16	18									1.65733	-0.543542	0.27911	-0.538361	-0.748367	0.742841	0.330794	0.811159	0.915093	1.27057	0.920806	0.913933	0.834106	1.23836	1.11996	1.33411
F9_091b_16	DW705049	I	12	26	17									3.48698	2.96912	2.64828	2.71222	2.18981	2.3796	2.63538	2.36065	2.16603	2.62205	2.4689	2.44726	2.40159	2.3921	2.60776	2.37314
F9_091b_19	DW705051	I	12	27	17									2.91386	2.25353	1.54795	1.71717	1.82176	1.43309	2.0328	1.23848	1.24329	0.95071	1.18176	1.25575	1.87238	1.64438	1.45334	1.60971
F9_091b_48	DW705073	I	12	7	18									2.61925	2.07487	1.51961	1.57085	1.6983	1.27306	1.76988	1.17379	1.24192	1.04713	1.15565	1.28259	1.70333	1.78611	1.55998	1.64449
F9_092b_25	DW705139	I	8	26	17									3.78489	2.55025	0.463361	0.704081	0.115502	0.0196891	0.854017	0.738139	0.960321	0.375111	0.767998	0.773942	0.53135	0.656399	0.470419	0.711182
F9_095b_63	EB801680	I	9	5	19									1.96737	1.70447	1.50935	1.61347	1.46345	1.39799	1.43342	1.44407	1.20621	0.479957	1.01934	1.05418	0.77579	0.767475	0.602406	0.904521
F9_104b_93	DW706218	I	15	13	19									2.31405	0.280742	1.71824	1.69115	1.7004	2.54812	1.87846	2.17266	2.24904	2.63399	2.13324	2.13079	NaN	2.80642	2.51088	2.75529
F9_107b_07	DW706390	I	7	7	19									2.63296	0.995999	0.0431007	0.0440343	0.600725	-0.0672667	-0.215472	-0.546325	-1.11074	-0.775282	-1.11796	-1.0009	-1.55969	-1.42257	-0.733123	-1.5325
F9_107b_26	DW706403	I	4	13	17									1.92016	-0.963307	-1.65184	-1.15138	-1.55061	-1.69024	-1.68721	-1.11054	-0.961997	-1.65314	-1.15477	-0.808179	-1.07497	-0.779913	-1.04285	-0.621067
F9_110b_40	DW706666	I	12	10	19									2.22047	0.457906	1.65993	1.52241	1.42855	2.53568	1.77388	2.00427	2.02953	2.51012	2.03838	1.9043	NaN	2.65481	2.33604	2.71941
F9_110b_71	DW706693	I	4	17	17									2.01959	1.74109	0.00978236	0.539819	0.249469	-0.274937	0.29047	-0.518957	-0.351786	-0.621447	-0.802337	-0.698678	-0.690798	-0.824532	-0.750334	-0.808807
F3_062b_15	DW684392	II	16	6	2	MGI|MGI:1336880	Eftud2	SPTR:O08810 symbol:Eftud2 "elongation factor Tu GTP binding domain containing 2" [GO:0005634 "nucleus" evidence=IDA] [GO:0005515 "protein binding" evidence=IPI] InterPro:IPR000795 InterPro:IPR000640 Pfam:PF00009 Interpro:IPR005225 InterPro:IPR004161 InterPro:IPR005517 MGI:MGI:1336880 Pfam:PF00679 TIGRFAMs:TIGR00231 GO:GO:0005634 HSSP:P32324 Pfam:PF03144 PRINTS:PR00315 PROSITE:PS00301 Pfam:PF03764…	EFT1	0	YOR133W	ref|NP_014776.1|	Elongation factor 2 (EF-2), also encoded by EFT2; catalyzes ribosomal translocation during protein synthesis; contains diphthamide, the unique posttranslationally modified histidine residue specifically ADP-ribosylated by diphtheria toxin; Eft1p [Saccharomyces cerevisiae]	2.59332	3.11158	3.78363	3.93317	3.76614	3.94321	3.89742	3.45925	3.40408	4.21098	3.58478	3.51378	4.07001	3.91278	3.81243	3.99361
F9_085b_26	DW704578	II	5	8	12	FB|FBgn0037723	SpdS	SPTR:Q9VHA1 symbol:SpdS "Spermidine Synthase" [GO:0008295 "spermidine biosynthesis" evidence=ISS] [GO:0004766 "spermidine synthase activity" evidence=ISS] [GO:0008372 "cellular component unknown" evidence=ND] Interpro:IPR000051 InterPro:IPR001045 Pfam:PF01564 EMBL:AE003683 PROSITE:PS51006 HSSP:Q9WZC2 IntAct:Q9VHA1 FlyBase:FBgn0037723 TIGRFAMs:TIGR00417 SPTR:Q9VHA1	SPE3	1e-100	YPR069C	ref|NP_015394.1|	Spermidine synthase, involved in biosynthesis of spermidine and also in biosynthesis of pantothenic acid; spermidine is required for growth of wild-type cells; Spe3p [Saccharomyces cerevisiae]	1.60845	2.61654	2.36392	2.85114	2.75993	2.72803	2.50439	2.1832	2.46654	2.68837	2.90049	2.70337	3.08796	3.03252	2.71546	2.85756
F9_034b_88	DW701555	II	13	23	8	FB|FBgn0010100	Acon	SPTR:Q9VIE8 symbol:Acon "Aconitase" [GO:0003994 "aconitate hydratase activity" evidence=ISS;NAS] [GO:0005739 "mitochondrion" evidence=ISS;NAS] InterPro:IPR000573 InterPro:IPR006248 Pfam:PF00330 InterPro:IPR002155 InterPro:IPR001030 Prosite:PS00450 EMBL:AE003669 EMBL:AY051705 EMBL:AJ252018 HSSP:P20004 SMR:Q9VIE8 FlyBase:FBgn0010100 InterPro:IPR012084 Pfam:PF00694 PIRSF:PIRSF001417 PRINTS:PR00415 P…	ACO1	2e-86	YLR304C	ref|NP_013407.1|	Aconitase, required for the tricarboxylic acid (TCA) cycle and also independently required for mitochondrial genome maintenance; component of the mitochondrial nucleoid; mutation leads to glutamate auxotrophy; Aco1p [Saccharomyces cerevisiae]	0.406349	1.93115	2.35899	2.5995	2.96444	3.53339	3.12098	1.62423	1.85805	2.04205	1.82522	1.80005	2.78234	2.54076	2.42791	2.6672
F8_010b_08	DW697729	II	5	24	14	TIGR_CMR|BA1852	BA1852	SPTR:Q81S27 symbol:BA1852 "ketol-acid reductoisomerase" [GO:0004455 "ketol-acid reductoisomerase activity" evidence=ISS] [GO:0009097 "isoleucine biosynthesis" evidence=ISS] [GO:0009099 "valine biosynthesis" evidence=ISS] HAMAP:MF_00435 InterPro:IPR000506 Pfam:PF01450 InterPro:IPR008927 TIGRFAMs:TIGR00465 HSSP:Q9HVA2 EMBL:AE017334 EMBL:AE017225 EMBL:AE017029 TIGR:BA1852 TIGR:GBAA1852 SPTR:Q81S27	ILV5	5e-86	YLR355C	ref|NP_013459.1|	Acetohydroxyacid reductoisomerase, mitochondrial protein involved in branched-chain amino acid biosynthesis, also required for maintenance of wild-type mitochondrial DNA; Ilv5p [Saccharomyces cerevisiae]	1.28465	1.65891	1.90643	2.25794	2.37796	2.43648	2.31478	1.81268	2.13419	2.03921	2.05708	2.11057	2.52672	2.39914	2.18848	2.50194
F1_024b_47	DW680253	II	4	2	25	SGD|S000004702	SNZ1	SPTR:Q03148 symbol:SNZ1 "highly conserved 35 kDa protein that shows increased expression after entry into stationary phase" [GO:0008372 "cellular component unknown" evidence=ND] [GO:0005515 "protein binding" evidence=IPI] [GO:0008614 "pyridoxine metabolism" evidence=ISS;IDA] [GO:0009228 "thiamin biosynthesis" evidence=IMP] Pfam:PF01680 SGD:S000004702 InterPro:IPR003009 InterPro:IPR001852 InterPro…	SNZ2	2e-81	YNL333W	ref|NP_014066.1|	Member of a stationary phase-induced gene family; transcription of SNZ2 is induced prior to diauxic shift, and also in the absence of thiamin in a Thi2p-dependent manner; forms a coregulated gene pair with SNO2; interacts with Thi11p; Snz2p [Saccharomyces cerevisiae]	1.40539	2.27893	2.21322	2.48171	2.47729	2.26603	2.39927	1.88617	1.93231	2.22871	2.11057	2.17397	2.68158	2.63557	2.62723	2.80546
F0_013b_17	DW406563	II	6	1	24	SGD|S000004702	SNZ1	SPTR:Q03148 symbol:SNZ1 "highly conserved 35 kDa protein that shows increased expression after entry into stationary phase" [GO:0008372 "cellular component unknown" evidence=ND] [GO:0005515 "protein binding" evidence=IPI] [GO:0008614 "pyridoxine metabolism" evidence=ISS;IDA] [GO:0009228 "thiamin biosynthesis" evidence=IMP] Pfam:PF01680 SGD:S000004702 InterPro:IPR003009 InterPro:IPR001852 InterPro…	SNZ2	1e-69	YNL333W	ref|NP_014066.1|	Member of a stationary phase-induced gene family; transcription of SNZ2 is induced prior to diauxic shift, and also in the absence of thiamin in a Thi2p-dependent manner; forms a coregulated gene pair with SNO2; interacts with Thi11p; Snz2p [Saccharomyces cerevisiae]	1.1865	2.00591	2.12984	2.13945	2.14196	2.05897	1.90394	1.6514	1.70496	1.89684	1.99679	1.96543	2.25388	2.10148	2.35814	2.44189
F8_026b_17	DW699113	II	16	7	8	FB|FBgn0053158	CG33158	SPTR:Q9VV61 symbol:CG33158 "CG33158" [GO:0006414 "translational elongation" evidence=ISS] [GO:0003746 "translation elongation factor activity" evidence=ISS] [GO:0005850 "eukaryotic translation initiation factor 2 complex" evidence=ISS] InterPro:IPR000795 InterPro:IPR000640 Pfam:PF00009 Interpro:IPR005225 InterPro:IPR004161 Pfam:PF00679 TIGRFAMs:TIGR00231 EMBL:AE003527 HSSP:P32324 Pfam:PF03144 PRI…	EFT1	1e-60	YOR133W	ref|NP_014776.1|	Elongation factor 2 (EF-2), also encoded by EFT2; catalyzes ribosomal translocation during protein synthesis; contains diphthamide, the unique posttranslationally modified histidine residue specifically ADP-ribosylated by diphtheria toxin; Eft1p [Saccharomyces cerevisiae]	1.08657	1.84206	2.05303	2.1381	2.35795	2.78204	2.63118	1.97922	2.08933	2.83939	2.05103	2.02878	2.84281	2.83819	2.85557	2.92833
F10_019b_02	DW708782	II	2	6	3	UNIPROT|P34931	HS70L_HUMAN	SPTR:P34931 symbol:HS70L_HUMAN "Heat shock 70 kDa protein 1L" [GO:0006986 "response to unfolded protein" evidence=TAS] Pfam:PF00012 Prosite:PS00297 Prosite:PS00329 Prosite:PS01036 InterPro:IPR001023 HSSP:P08107 PRINTS:PR00301 ProDom:PD000089 EMBL:BA000025 EMBL:AF134726 EMBL:M59829 EMBL:D85730 EMBL:AL662834 EMBL:AL671762 EMBL:AL929592 EMBL:BC034483 PIR:B45871 Genew:HGNC:5234 MIM:140559 SPTR:P34931	KAR2	6e-59	YJL034W	ref|NP_012500.1|	ATPase involved in protein import into the ER, also acts as a chaperone to mediate protein folding in the ER and may play a role in ER export of soluble proteins; regulates the unfolded protein response via interaction with Ire1p; Kar2p [Saccharomyces cerevisiae]	2.42466	3.03455	3.09306	2.96253	2.74161	2.93009	3.34498	2.44681	3.2881	3.19672	3.29289	3.12875	2.95652	2.9535	2.69566	2.92718
F7_016b_94	DW696382	II	16	11	12	WB|CE33155	R03G5.1d	SPTR:Q86NF5 symbol:R03G5.1d [GO:0043037 "translation" evidence=ISS] [GO:0008135 "translation factor activity, nucleic acid binding" evidence=ISS] InterPro:IPR000795 Pfam:PF00009 InterPro:IPR004161 InterPro:IPR004160 InterPro:IPR004539 Pfam:PF03143 GO:GO:0005737 Pfam:PF03144 PRINTS:PR00315 HSSP:P02990 PROSITE:PS00301 TIGRFAMs:TIGR00483 EMBL:U51994 WormBase:WBGene00001169 WormPep:R03G5.1d SPTR:Q86N…	TEF1	2e-43	YPR080W	ref|NP_015405.1|	Translational elongation factor EF-1 alpha; also encoded by TEF2; functions in the binding reaction of aminoacyl-tRNA (AA-tRNA) to ribosomes; Tef1p [Saccharomyces cerevisiae]	3.57249	4.09163	4.21161	4.22621	4.04359	4.52923	4.40818	3.8321	3.48431	4.7162	3.94271	3.8643	NaN	4.45561	4.64526	4.32316
F7_030b_93	DW696938	II	3	16	6	MGI|MGI:1351660	Csnk1e	SPTR:Q9JMK2 symbol:Csnk1e "casein kinase 1, epsilon" [GO:0004713 "protein-tyrosine kinase activity" evidence=RCA] [GO:0007623 "circadian rhythm" evidence=TAS] InterPro:IPR000719 InterPro:IPR008271 Pfam:PF00069 Prosite:PS00108 MGI:MGI:1351660 Prosite:PS00107 ProDom:PD000001 SMART:SM00219 PROSITE:PS50011 SMART:SM00220 HSSP:Q06486 EMBL:AB028736 EMBL:BC026127 PIR:S47616 SMR:Q9JMK2 SPTR:Q9JMK2	HRR25	9e-43	YPL204W	ref|NP_015120.1|	Protein kinase involved in regulating diverse events including vesicular trafficking, gene expression, DNA repair, and chromosome segregation; binds the CTD of RNA pol II; homolog of mammalian casein kinase 1delta (CK1delta); Hrr25p [Saccharomyces cerevisiae]	1.04933	1.69238	1.66331	1.8702	2.02654	2.08441	2.13256	1.62197	1.87368	1.82786	1.72016	1.67584	2.21768	2.06109	1.92155	2.03456
F3_061b_71	DW684367	II	13	11	2	FB|FBgn0010100	Acon	SPTR:Q9VIE8 symbol:Acon "Aconitase" [GO:0003994 "aconitate hydratase activity" evidence=ISS;NAS] [GO:0005739 "mitochondrion" evidence=ISS;NAS] InterPro:IPR000573 InterPro:IPR006248 Pfam:PF00330 InterPro:IPR002155 InterPro:IPR001030 Prosite:PS00450 EMBL:AE003669 EMBL:AY051705 EMBL:AJ252018 HSSP:P20004 SMR:Q9VIE8 FlyBase:FBgn0010100 InterPro:IPR012084 Pfam:PF00694 PIRSF:PIRSF001417 PRINTS:PR00415 P…	ACO1	3e-42	YLR304C	ref|NP_013407.1|	Aconitase, required for the tricarboxylic acid (TCA) cycle and also independently required for mitochondrial genome maintenance; component of the mitochondrial nucleoid; mutation leads to glutamate auxotrophy; Aco1p [Saccharomyces cerevisiae]	0.738169	1.86514	2.57875	2.33579	2.54756	3.2008	2.78619	1.68048	1.84247	2.26064	2.08297	2.15566	2.54726	2.43694	2.42149	2.4792
F6_023b_59	DW695297	II	16	5	6	UNIPROT|P46778	RL21_HUMAN	SPTR:P46778 symbol:RL21_HUMAN "60S ribosomal protein L21" [GO:0003723 "RNA binding" evidence=TAS] [GO:0003735 "structural constituent of ribosome" evidence=TAS] [GO:0006412 "protein biosynthesis" evidence=TAS] [GO:0005842 "cytosolic large ribosomal subunit (sensu Eukaryota)" evidence=TAS] InterPro:IPR001147 InterPro:IPR008991 Pfam:PF01157 PROSITE:PS01171 EMBL:X89401 EMBL:U14967 EMBL:AB061826 EMBL…	RPL21B	1e-40	YPL079W	ref|NP_015246.1|	Protein component of the large (60S) ribosomal subunit, nearly identical to Rpl21Ap and has similarity to rat L21 ribosomal protein; Rpl21bp [Saccharomyces cerevisiae]	1.45187	2.48843	3.23612	3.05435	2.87134	2.91809	2.70614	2.66121	2.06649	3.0959	2.43896	2.20988	2.40919	2.37522	2.54694	2.49545
F1_008b_69	DW678906	II	15	14	23	MGI|MGI:95530	Fh1	SPTR:P97807 symbol:Fh1 "fumarate hydratase 1" [GO:0005739 "mitochondrion" evidence=IDA] MGI:MGI:95530 InterPro:IPR000362 Interpro:IPR005677 GO:GO:0005739 Pfam:PF00206 PRINTS:PR00149 PROSITE:PS00163 HSSP:P08417 TIGRFAMs:TIGR00979 EMBL:BC006048 EMBL:AK002379 EMBL:U72679 SMR:P97807 InterPro:IPR008948 SPTR:P97807	FUM1	1e-39	YPL262W	ref|NP_015061.1|	Fumarase, converts fumaric acid to L-malic acid in the TCA cycle; cytosolic and mitochondrial localization determined by the N-terminal mitochondrial targeting sequence and protein conformation; Fum1p [Saccharomyces cerevisiae]	0.78683	0.911599	1.79541	1.76793	1.66064	1.93613	1.6235	1.38784	1.64786	1.81994	1.27038	1.2922	1.70714	1.74429	1.5152	1.67428
F1_017b_27	DW679628	II	6	14	24	FB|FBgn0002607	RpL19	SPTR:P36241 symbol:RpL19 "Ribosomal protein L19" [GO:0006412 "protein biosynthesis" evidence=ISS] [GO:0003735 "structural constituent of ribosome" evidence=ISS;NAS] [GO:0005842 "cytosolic large ribosomal subunit (sensu Eukaryota)" evidence=ISS] [GO:0005840 "ribosome" evidence=NAS] InterPro:IPR000196 Pfam:PF01280 EMBL:AE003465 EMBL:X74776 EMBL:AY061217 PIR:A61627 IntAct:P36241 FlyBase:FBgn0002607 …	RPL19A	8e-38	YBR084C-A	ref|NP_009641.1|	Protein component of the large (60S) ribosomal subunit, nearly identical to Rpl19Bp and has similarity to rat L19 ribosomal protein; rpl19a and rpl19b single null mutations result in slow growth, while the double null mutation is lethal; Rpl19ap [Saccharomyces cerevisiae]	0.785817	2.16892	2.56406	2.23888	2.21468	2.31442	2.07639	2.04553	1.90088	2.34173	2.05468	1.83141	1.75919	1.69978	2.03651	1.66243
F7_008b_18	DW696076	II	4	16	11	SGD|S000004652	ERB1	SPTR:Q04660 symbol:ERB1 [GO:0005634 "nucleus" evidence=IDA] [GO:0005730 "nucleolus" evidence=IDA] [GO:0005554 "molecular function unknown" evidence=ND] [GO:0006364 "rRNA processing" evidence=IMP] InterPro:IPR001680 SGD:S000004652 Pfam:PF00400 PRINTS:PR00320 SMART:SM00320 PROSITE:PS00678 PROSITE:PS50082 PROSITE:PS50294 ProDom:PD000018 GO:GO:0005730 EMBL:Z49703 PIR:S54549 GermOnline:142716 SPTR:Q04…	ERB1	8e-35	YMR049C	ref|NP_013764.1|	Protein required for maturation of the 25S and 5.8S ribosomal RNAs; constituent of 66S pre-ribosomal particles; homologous to mammalian Bop1; Erb1p [Saccharomyces cerevisiae]	2.03767	2.20898	2.57531	2.52624	2.22687	2.75302	2.52086	2.30863	2.19102	2.89238	NaN	2.37215	2.29314	2.35836	2.52526	2.46665
F2_008b_60	DW686949	II	15	1	20	SGD|S000005187	SLA2	SPTR:P33338 symbol:SLA2 "transmembrane protein" [GO:0000131 "incipient bud site" evidence=IDA] [GO:0030479 "actin cortical patch" evidence=IDA] [GO:0030674 "protein binding, bridging" evidence=IGI;IPI] [GO:0006887 "exocytosis" evidence=IMP] [GO:0006897 "endocytosis" evidence=IMP] [GO:0007015 "actin filament organization" evidence=IMP] [GO:0007047 "cell wall organization and biogenesis" evidence=I…	SLA2	1e-26	YNL243W	ref|NP_014156.1|	Transmembrane actin-binding protein involved in membrane cytoskeleton assembly and cell polarization; adaptor protein that links actin to clathrin and endocytosis; present in the actin cortical patch of the emerging bud tip; dimer in vivo; Sla2p [Saccharomyces cerevisiae]	0.946458	1.59491	2.01845	1.55228	1.51769	1.69034	1.73804	1.57748	1.53592	1.90978	1.64343	1.37405	NaN	1.64929	1.89143	1.65455
F10_020b_81	DW708924	II	5	26	4	TAIR|gene:2058293	AT2G04400	SPTR:P49572 symbol:AT2G04400 [GO:0000162 "tryptophan biosynthesis" evidence=TAS] [GO:0004425 "indole-3-glycerol-phosphate synthase activity" evidence=IGI] [GO:0009507 "chloroplast" evidence=ISS] InterPro:IPR003009 InterPro:IPR001468 Pfam:PF00218 ProDom:PD001511 PROSITE:PS00614 EMBL:AC006951 EMBL:AY086973 EMBL:U18770 PIR:B84457 HSSP:P00909 SPTR:P49572	TRP3	2e-24	YKL211C	ref|NP_012711.1|	Bifunctional enzyme exhibiting both indole-3-glycerol-phosphate synthase and anthranilate synthase activities, forms multifunctional hetero-oligomeric anthranilate synthase:indole-3-glycerol phosphate synthase enzyme complex with Trp2p; Trp3p [Saccharomyces cerevisiae]	1.47941	1.87195	2.39252	2.1834	1.84614	2.40403	2.41073	1.87749	2.37657	2.56134	2.22404	2.38502	2.51586	2.41615	2.44034	2.433
F10_043b_37	DW710461	II	15	4	21	FB|FBgn0027658	gatA	SPTR:Q9VE09 symbol:gatA "gatA" [GO:0017068 "glutamyl-tRNA(Gln) amidotransferase activity" evidence=ISS] EMBL:AE003724 HSSP:Q8RJN5 FlyBase:FBgn0027658 InterPro:IPR000120 PANTHER:PTHR11895 Pfam:PF01425 SPTR:Q9VE09	DUR1,2	6e-22	YBR208C	ref|NP_009767.1|	Urea amidolyase, contains both urea carboxylase and allophanate hydrolase activities, degrades urea to CO2 and NH3; expression sensitive to nitrogen catabolite repression and induced by allophanate, an intermediate in allantoin degradation; Dur1,2p [Saccharomyces cerevisiae]	1.67779	2.203	2.60477	2.68171	2.32295	2.35181	2.36623	2.36853	2.3176	NaN	2.06801	2.18194	NaN	2.29246	2.24391	2.19906
F9_089b_18	DW704891	II	1	1	7	SGD|S000004702	SNZ1	SPTR:Q03148 symbol:SNZ1 "highly conserved 35 kDa protein that shows increased expression after entry into stationary phase" [GO:0008372 "cellular component unknown" evidence=ND] [GO:0005515 "protein binding" evidence=IPI] [GO:0008614 "pyridoxine metabolism" evidence=ISS;IDA] [GO:0009228 "thiamin biosynthesis" evidence=IMP] Pfam:PF01680 SGD:S000004702 InterPro:IPR003009 InterPro:IPR001852 InterPro…	SNZ2	6e-20	YNL333W	ref|NP_014066.1|	Member of a stationary phase-induced gene family; transcription of SNZ2 is induced prior to diauxic shift, and also in the absence of thiamin in a Thi2p-dependent manner; forms a coregulated gene pair with SNO2; interacts with Thi11p; Snz2p [Saccharomyces cerevisiae]	1.22586	2.15442	2.24228	2.34216	2.16103	2.23684	2.16255	1.50957	1.66163	2.08224	2.14455	2.18683	NaN	2.41642	2.45464	2.72026
F1_011b_60	DW679172	II	12	18	24	FB|FBgn0025885	Inos	SPTR:O97477 symbol:Inos "Inos" [GO:0004512 "inositol-3-phosphate synthase activity" evidence=ISS;NAS;IDA] [GO:0006021 "myo-inositol biosynthesis" evidence=ISS] [GO:0005737 "cytoplasm" evidence=ISS] InterPro:IPR002587 Pfam:PF01658 EMBL:AE003841 EMBL:AF071103 EMBL:AF071104 EMBL:AY122137 EMBL:BT001560 EMBL:BT001772 HSSP:P11986 FlyBase:FBgn0025885 PIRSF:PIRSF015578 SPTR:O97477	INO1	1e-12	YJL153C	ref|NP_012382.2|	Inositol 1-phosphate synthase, involved in synthesis of inositol phosphates and inositol-containing phospholipids; transcription is coregulated with other phospholipid biosynthetic genes by Ino2p and Ino4p, which bind the UASINO DNA element; Ino1p [Saccharomyces cerevisiae]	0.457313	1.01837	1.67315	1.59555	1.6956	2.02588	1.67213	1.84198	1.6649	1.90093	1.40208	1.53529	2.07174	2.06802	2.2224	2.1424
F1_031b_36	DW680873	II	14	6	25	SGD|S000001508	PAN3	SPTR:P36102 symbol:PAN3 "Pab1p-dependent poly(A) ribonuclease (PAN) 76 kDa subunit" [GO:0005737 "cytoplasm" evidence=IDA] [GO:0031251 "PAN complex" evidence=IDA] [GO:0004535 "poly(A)-specific ribonuclease activity" evidence=IDA] [GO:0006281 "DNA repair" evidence=IDA] [GO:0006301 "postreplication repair" evidence=IGI;IPI] [GO:0031124 "mRNA 3'-end processing" evidence=IMP;IPI] SGD:S000001508 ProDom…	PAN3	1e-11	YKL025C	ref|NP_012900.1|	Essential subunit of the Pan2p-Pan3p poly(A)-ribonuclease complex, which acts to control poly(A) tail length and regulate the stoichiometry and activity of postreplication repair complexes; Pan3p [Saccharomyces cerevisiae]	0.223318	0.918553	1.75093	1.30085	0.931261	1.22177	1.36699	0.74255	1.061	1.21531	0.980597	0.830346	1.06756	NaN	1.11088	0.88487
F3_030b_31	DW682665	II	5	26	1	TIGR_CMR|BA1300		SPTR:Q81TH5 symbol:BA1300 "spermidine/putrescine ABC transporter, spermidine/putrescine-binding protein" [GO:0005488 "binding" evidence=ISS] [GO:0015417 "polyamine-transporting ATPase activity" evidence=ISS] [GO:0015847 "putrescine transport" evidence=ISS] [GO:0015848 "spermidine transport" evidence=ISS] [GO:0042626 "ATPase activity, coupled to transmembrane movement of substances" evidence=ISS] …	DAN4	1e-08	YJR151C	ref|NP_012685.1|	Cell wall mannoprotein with similarity to Tir1p, Tir2p, Tir3p, and Tir4p; expressed under anaerobic conditions, completely repressed during aerobic growth; Dan4p [Saccharomyces cerevisiae]	1.27385	1.8327	2.40649	2.12851	2.00957	2.27833	2.18004	2.02658	1.85159	2.04989	2.10384	2.05187	1.90223	1.82195	2.39762	1.77323
F3_042b_41	DW683469	II	6	3	4	SGD|S000000553	SPS22	SPTR:P25380 symbol:SPS22 [GO:0005886 "plasma membrane" evidence=ISS] [GO:0005554 "molecular function unknown" evidence=ND] [GO:0007047 "cell wall organization and biogenesis" evidence=ISS] [GO:0030476 "spore wall assembly (sensu Fungi)" evidence=IMP] SGD:S000000553 EMBL:X59720 PIR:S19377 GermOnline:138884 SPTR:P25380	ECM33	1e-06	YBR078W	ref|NP_009634.1|	GPI-anchored protein of unknown function, has a possible role in apical bud growth; GPI-anchoring on the plasma membrane crucial to function; similar to Sps2p and Pst1p; Ecm33p [Saccharomyces cerevisiae]	2.70171	3.18231	3.57103	3.62082	3.15704	3.1881	3.47936	2.7547	3.63385	3.52913	3.33354	3.30584	3.35085	3.18979	3.00806	3.37076
F3_066b_34	DW684640	II	10	6	6	TIGR_CMR|BA4204	BA4204	SPTR:Q81MP2 symbol:BA4204 "oxidoreductase, short chain dehydrogenase/reductase family" [GO:0008152 "metabolism" evidence=ISS] [GO:0016491 "oxidoreductase activity" evidence=ISS] InterPro:IPR002347 InterPro:IPR002198 Pfam:PF00106 GO:GO:0008152 PRINTS:PR00080 PRINTS:PR00081 HSSP:P40288 EMBL:AE017334 EMBL:AE017225 EMBL:AE017037 TIGR:BA4204 TIGR:GBAA4204 SPTR:Q81MP2	-	1e-06	YMR226C	ref|NP_013953.1|	NADP(+)-dependent dehydrogenase; acts on serine, L-allo-threonine, and other 3-hydroxy acids; Ymr226cp [Saccharomyces cerevisiae]	1.17681	NaN	2.60597	1.94646	1.91218	2.50596	2.27844	1.95607	1.91384	2.11432	2.13629	1.93146	1.83067	NaN	2.0838	1.82022
F10_002b_25	DW707542	II	15	2	4	UNIPROT|Q02817	MUC2_HUMAN	SPTR:Q02817 symbol:MUC2_HUMAN "Mucin-2 precursor" [GO:0005615 "extracellular space" evidence=NR] InterPro:IPR006209 InterPro:IPR001007 PROSITE:PS00022 InterPro:IPR002919 Pfam:PF01826 InterPro:IPR006207 PROSITE:PS01185 PROSITE:PS01225 Pfam:PF00093 SMART:SM00214 PROSITE:PS50184 PROSITE:PS01208 InterPro:IPR001846 Pfam:PF00094 SMART:SM00216 SMART:SM00041 InterPro:IPR006208 Pfam:PF00007 EMBL:L21998 EM…	MUC1	4e-06	YIR019C	ref|NP_012284.1|	GPI-anchored cell surface glycoprotein required for diploid pseudohyphal formation and haploid invasive growth, transcriptionally regulated by the MAPK pathway (via Ste12p and Tec1p) and the cAMP pathway (via Flo8p); Muc1p [Saccharomyces cerevisiae]	0.858709	1.95704	2.47146	2.06252	1.78022	1.90296	1.91062	1.77296	1.65002	2.21483	1.74725	1.66869	1.55399	1.55303	1.80804	1.71004
F9_067b_64	DW703225	II	3	17	17	UNIPROT|Q16643	DREB_HUMAN	SPTR:Q16643 symbol:DREB_HUMAN "Drebrin" [GO:0003779 "actin binding" evidence=NAS] [GO:0005522 "profilin binding" evidence=ISS] [GO:0007015 "actin filament organization" evidence=ISS] [GO:0048168 "regulation of neuronal synaptic plasticity" evidence=NAS] [GO:0050773 "regulation of dendrite morphogenesis" evidence=NAS] [GO:0005737 "cytoplasm" evidence=NAS] [GO:0030425 "dendrite" evidence=NAS] [GO:0…	MYO5	1e-05	YMR109W	ref|NP_013827.1|	One of two type I myosins; contains proline-rich tail homology 2 (TH2) and SH3 domains; MYO5 deletion has little effect on growth, but myo3 myo5 double deletion causes severe defects in growth and actin cytoskeleton organization; Myo5p [Saccharomyces cerevisiae]	2.12538	2.72205	2.68002	2.69091	2.8781	2.90188	2.86431	2.53847	2.58539	3.22839	2.86842	2.6723	2.89464	2.94356	3.18315	2.9288
F10_036b_74	DW709999	II	16	24	19	UNIPROT|Q14884	Q14884	SPTR:Q14884 symbol:Q14884 "Intestinal mucin" [GO:0005201 "extracellular matrix structural constituent" evidence=NAS] [GO:0000004 "biological process unknown" evidence=ND] [GO:0005576 "extracellular region" evidence=NAS] PIR:A49963 EMBL:M22405 SPTR:Q14884	DAN4	2e-05	YJR151C	ref|NP_012685.1|	Cell wall mannoprotein with similarity to Tir1p, Tir2p, Tir3p, and Tir4p; expressed under anaerobic conditions, completely repressed during aerobic growth; Dan4p [Saccharomyces cerevisiae]	1.25927	1.86902	2.25353	2.12495	1.74154	1.88541	1.70711	1.91562	1.61975	2.22393	1.66797	1.63789	1.68544	1.66772	1.94581	1.78599
F9_069b_20	DW703332	II	5	14	11	TAIR|gene:3689410	AT1G70610.1	SPTR:Q8RY46 symbol:AT1G70610.1 [GO:0042626 "ATPase activity, coupled to transmembrane movement of substances" evidence=ISS] InterPro:IPR003593 InterPro:IPR003439 InterPro:IPR001140 Pfam:PF00664 Pfam:PF00005 InterPro:IPR011527 Prosite:PS00211 GO:GO:0006810 ProDom:PD000006 SMART:SM00382 PROSITE:PS50893 HSSP:P08716 PROSITE:PS50929 EMBL:AY078409 SPTR:Q8RY46	ATM1	0.0001	YMR301C	ref|NP_014030.1|	Mitochondrial inner membrane transporter, exports mitochondrially synthesized precursors of iron-sulfur (Fe/S) clusters to the cytosol; member of the ATP-binding cassette (ABC) transporter family; Atm1p [Saccharomyces cerevisiae]	2.64632	2.92915	3.02908	2.94905	2.75866	3.10834	2.92627	2.81253	2.84178	3.2014	3.07689	2.97372	3.09649	3.09718	3.24385	3.12126
F9_061b_04	DW702799	II	8	20	4	TIGR_CMR|SO4325	SO4325	SPTR:Q8E9F8 symbol:SO4325 "ATP-dependent DNA helicase Rep" [GO:0004003 "ATP-dependent DNA helicase activity" evidence=ISS] [GO:0006260 "DNA replication" evidence=ISS] Pfam:PF00580 InterPro:IPR000212 GO:GO:0005737 EMBL:AE015866 HSSP:P09980 TIGR:SO4325 InterPro:IPR005752 TIGRFAMs:TIGR01074 SPTR:Q8E9F8	HMI1	0.0001	YOL095C	ref|NP_014546.1|	Mitochondrial inner membrane localized ATP-dependent DNA helicase, required for the maintenance of the mitochondrial genome; not required for mitochondrial transcription; Hmi1p [Saccharomyces cerevisiae]	2.66	3.30489	3.75486	3.63316	3.28185	3.67212	3.57646	3.35207	3.01033	3.54391	3.35717	3.27032	3.21444	3.25516	3.60227	3.28456
F0_017b_23	DW406861	II	8	24	23	SGD|S000003659	YJL123C	SPTR:P47018 symbol:YJL123C [GO:0005737 "cytoplasm" evidence=IDA] [GO:0005794 "Golgi apparatus" evidence=IDA] [GO:0030137 "COPI-coated vesicle" evidence=IDA] [GO:0005554 "molecular function unknown" evidence=ND] [GO:0000004 "biological process unknown" evidence=ND] SGD:S000003659 EMBL:Z49398 PIR:S56904 GermOnline:141735 SPTR:P47018	-	0.0003	YJL123C	ref|NP_012412.1|	hypothetical protein; Yjl123cp [Saccharomyces cerevisiae]	1.14654	1.84548	1.93512	1.81203	1.75477	2.24952	2.21625	2.06161	1.89415	2.15923	1.65365	1.84805	2.17368	2.28057	2.16332	2.21508
F3_023b_61	DW682284	II	10	9	1	TIGR_CMR|SO0524	SO0524	SPTR:Q8EJE3 symbol:SO0524 "HlyD family secretion protein" [GO:0008565 "protein transporter activity" evidence=ISS] [GO:0009306 "protein secretion" evidence=ISS] Pfam:PF00529 GO:GO:0016020 InterPro:IPR006143 EMBL:AE015500 TIGR:SO0524 SPTR:Q8EJE3	GAL11	0.002	YOL051W	ref|NP_014591.1|	Component of the Mediator complex; interacts with RNA polymerase II and the general transcription factors to form the RNA polymerase II holoenzyme; affects transcription by acting as target of activators and repressors; Gal11p [Saccharomyces cerevisiae]	1.88755	2.46712	2.49825	2.28836	2.10487	2.29185	2.5461	2.24039	2.33297	2.43195	2.49974	2.28485	2.40708	2.42899	2.42516	2.44589
F1_001b_56	DW678263	II	7	4	23	UNIPROT|O43419	O43419	SPTR:O43419 symbol:O43419 "Intestinal mucin" [GO:0030197 "extracellular matrix constituent, lubricant activity" evidence=NAS] [GO:0007586 "digestion" evidence=NAS] [GO:0005576 "extracellular region" evidence=NAS] GO:GO:0007586 EMBL:AF007191 SPTR:O43419	AGA1	0.002	YNR044W	ref|NP_014442.1|	Anchorage subunit of a-agglutinin of a-cells, highly O-glycosylated protein with N-terminal secretion signal and C-terminal signal for addition of GPI anchor to cell wall, linked to adhesion subunit Aga2p via two disulfide bonds; Aga1p [Saccharomyces cerevisiae]	1.33845	1.84737	1.96132	1.99438	1.78436	2.19953	2.08585	2.05255	2.18241	2.17221	1.84088	1.8081	2.15453	2.28927	2.26368	2.16933
F9_079b_93	DW704152	II	14	21	18	FB|FBgn0036340	SRm160	SPTR:Q9VU43 symbol:SRm160 "SRm160" [GO:0035145 "exon-exon junction complex" evidence=TAS] InterPro:IPR006032 Interpro:IPR002483 EMBL:AE003539 Pfam:PF01480 SMART:SM00311 PROSITE:PS00055 IntAct:Q9VU43 FlyBase:FBgn0036340 SPTR:Q9VU43	-	0.003	YMR317W	ref|NP_014050.1|	hypothetical protein; Ymr317wp [Saccharomyces cerevisiae]	1.87926	2.47906	2.82091	2.66658	2.48244	2.77867	2.8351	2.5052	2.67731	3.04838	2.63673	2.63736	2.69599	2.84295	2.93895	2.86452
F3_012b_35	DW681613	II	11	5	1				FIG2	0.003	YCR089W	ref|NP_010013.2|	Cell wall adhesin, expressed specifically during mating; may be involved in maintenance of cell wall integrity during mating; Fig2p [Saccharomyces cerevisiae]	0.791215	1.87012	2.11461	1.4286	1.23656	1.62732	2.07826	1.66392	1.71149	1.80701	1.40373	1.27592	1.51055	1.73207	1.3702	1.66309
F8_015b_34	DW698150	II	14	25	15				AGA1	0.004	YNR044W	ref|NP_014442.1|	Anchorage subunit of a-agglutinin of a-cells, highly O-glycosylated protein with N-terminal secretion signal and C-terminal signal for addition of GPI anchor to cell wall, linked to adhesion subunit Aga2p via two disulfide bonds; Aga1p [Saccharomyces cerevisiae]	1.17708	1.65878	1.99449	1.8365	1.67543	1.83899	2.02053	1.85074	1.93109	2.11072	1.84244	1.77069	2.12601	2.24387	1.92329	2.07042
F10_013b_67	DW708383	II	2	2	3	UNIPROT|Q9GZW5	SCND2_HUMAN	SPTR:Q9GZW5 symbol:SCND2_HUMAN "Splice Isoform 1 of SCAN domain-containing protein 2" [GO:0005554 "molecular function unknown" evidence=ND] [GO:0000004 "biological process unknown" evidence=ND] [GO:0008372 "cellular component unknown" evidence=ND] InterPro:IPR003309 Pfam:PF02023 SMART:SM00431 PROSITE:PS50804 EMBL:AF244812 EMBL:AF229246 EMBL:AK022844 EMBL:BC011547 EMBL:BC012929 EMBL:BC063836 Genew…	URE2	0.009	YNL229C	ref|NP_014170.1|	Nitrogen catabolite repression regulator that acts by inhibition of GLN3 transcription in good nitrogen source; altered form of Ure2p creates [URE3] prion; Ure2p [Saccharomyces cerevisiae]	1.58446	2.49322	2.97299	2.65904	2.48208	2.96637	2.82483	2.27442	2.41849	2.71432	2.638	2.5898	2.54395	2.52214	2.47115	2.58983
F9_087b_53	DW704748	II	7	17	18				-	0.015	YJL123C	ref|NP_012412.1|	hypothetical protein; Yjl123cp [Saccharomyces cerevisiae]	1.79219	2.12863	2.43113	2.45709	2.23828	2.38674	2.3065	2.21491	2.16447	2.59171	2.18375	2.04457	2.44737	2.39402	2.4237	2.52809
F3_017b_10	DW681900	II	11	6	1	UNIPROT|Q92657	Q92657	SPTR:Q92657 symbol:Q92657 "HP8 peptide" [GO:0003705 "RNA polymerase II transcription factor activity, enhancer binding" evidence=NAS] [GO:0006350 "transcription" evidence=NAS] [GO:0005634 "nucleus" evidence=NAS] InterPro:IPR004827 InterPro:IPR011700 GO:GO:0005634 SMART:SM00338 PROSITE:PS50217 GO:GO:0006350 Pfam:PF07716 HSSP:P05554 EMBL:X87248 PIR:S54834 SMR:Q92657 SPTR:Q92657	PSP2	0.026	YML017W	ref|NP_013695.2|	Asn rich cytoplasmic protein that contains RGG motifs; high-copy suppressor of group II intron-splicing defects of a mutation in MRS2 and of a conditional mutation in POL1 (DNA polymerase alpha); possible role in mitochondrial mRNA splicing; Psp2p [Saccharomyces cerevisiae]	1.49373	1.93233	2.65844	2.25109	2.01107	2.78606	2.35414	2.01772	2.14288	2.76569	2.55608	2.41164	2.52281	2.57863	2.78022	2.29803
F8_006b_28	DW697412	II	15	5	9	TIGR_CMR|BA0246	BA0246	SPTR:Q81VG1 symbol:BA0246 "UDP-N-acetylmuramoylalanyl-D-glutamyl-2, 6-diaminopimelate--D-alanyl-D-alanyl ligase" [GO:0009252 "peptidoglycan biosynthesis" evidence=ISS] [GO:0016881 "acid-amino acid ligase activity" evidence=ISS] InterPro:IPR000713 InterPro:IPR004101 Pfam:PF01225 Pfam:PF02875 GO:GO:0005737 GO:GO:0009058 InterPro:IPR012237 PIRSF:PIRSF001562 HSSP:P11880 GO:GO:0008766 InterPro:IPR0058…	TIP1	0.029	YBR067C	ref|NP_009623.1|	Major cell wall mannoprotein with possible lipase activity; transcription is induced by heat- and cold-shock; member of the Srp1p/Tip1p family of serine-alanine-rich proteins; Tip1p [Saccharomyces cerevisiae]	1.52926	2.40456	2.87566	2.64146	2.31332	2.42568	2.35174	2.35184	2.1794	2.71762	2.21578	2.14925	1.98584	2.04143	2.35859	2.10707
F9_091b_49	DW705074	II	12	8	18				BAR1	0.041	YIL015W	ref|NP_012249.1|	Aspartyl protease secreted into the periplasmic space of mating type a cells, helps cells find mating partners, cleaves and inactivates alpha factor allowing cells to recover from alpha-factor-induced cell cycle arrest; Bar1p [Saccharomyces cerevisiae]	1.68129	2.02494	2.56244	2.1875	1.90738	2.28537	2.18363	2.22023	1.8707	2.5783	2.11254	1.97983	2.0165	1.93162	2.53629	1.93202
F7_017b_69	DW696414	II	4	17	10	FB|FBgn0020309	crol	SPTR:O61360 symbol:crol "crooked legs" [GO:0006357 "regulation of transcription from RNA polymerase II promoter" evidence=ISS;IMP] [GO:0003702 "RNA polymerase II transcription factor activity" evidence=ISS] [GO:0007155 "cell adhesion" evidence=IMP] [GO:0007476 "wing morphogenesis" evidence=IGI;IMP] InterPro:IPR007087 Prosite:PS00028 InterPro:IPR000104 Pfam:PF00096 Interpro:IPR007086 GO:GO:0005634…	SEF1	0.043	YBL066C	ref|NP_009487.2|	Putative transcription factor, has homolog in Kluyveromyces lactis; Sef1p [Saccharomyces cerevisiae]	1.51127	1.90806	2.10877	2.19944	1.68968	2.09203	1.88885	1.60761	1.40813	1.98157	2.02125	2.10481	2.34053	2.28647	2.47239	2.14119
F9_040b_72	DW701856	II	4	21	14	TIGR_CMR|CBU1578	CBU1578	SPTR:Q83BD3 symbol:CBU1578 "ribonuclease BN, putative" [GO:0004540 "ribonuclease activity" evidence=ISS] [GO:0006396 "RNA processing" evidence=ISS] HAMAP:MF_00672 Pfam:PF03631 InterPro:IPR004664 TIGRFAMs:TIGR00765 EMBL:AE016965 TIGR:CBU1578 SPTR:Q83BD3	TIR2	0.084	YOR010C	ref|NP_014653.1|	Putative cell wall mannoprotein of the Srp1p/Tip1p family of serine-alanine-rich proteins; transcription is induced by cold shock and anaerobiosis; Tir2p [Saccharomyces cerevisiae]	2.3442	2.58619	3.21985	3.76296	3.37385	3.46029	3.25365	3.1392	3.06647	3.71992	3.37522	3.42358	3.44106	3.4418	3.59164	3.64397
F4_005b_93	DW687593	II	13	1	12				GCV2	0.094	YMR189W	ref|NP_013914.1|	P subunit of the mitochondrial glycine decarboxylase complex, required for the catabolism of glycine to 5,10-methylene-THF; expression is regulated by levels of levels of 5,10-methylene-THF in the cytoplasm; Gcv2p [Saccharomyces cerevisiae]	1.96186	2.52441	2.62123	2.5791	2.48912	2.71827	2.72347	2.51392	2.76728	2.84601	2.55663	2.85522	2.87863	2.98215	2.87627	2.81136
F9_104b_08	DW706144	II	15	25	18	FB|FBgn0010218	Cpn	SPTR:Q02910 symbol:Cpn "Calphotin" [GO:0005509 "calcium ion binding" evidence=NAS;IDA] [GO:0042052 "rhabdomere development" evidence=IMP] [GO:0005737 "cytoplasm" evidence=NAS] EMBL:AE003694 EMBL:L02111 EMBL:L05080 EMBL:AY058315 PIR:A47282 PIR:A47283 FlyBase:FBgn0010218 SPTR:Q02910						1.02633	1.24742	2.19669	1.71405	1.38611	1.95509	1.81281	1.82687	1.62301	2.1364	1.52879	1.50647	1.51979	1.51807	1.52567	1.27046
F8_040b_31	DW700124	II	15	24	21	FB|FBgn0033761	CG8778	SPTR:Q9V6F0 symbol:CG8778 "CG8778" [GO:0017091 "AU-specific RNA binding" evidence=ISS] [GO:0004300 "enoyl-CoA hydratase activity" evidence=ISS] InterPro:IPR001753 Pfam:PF00378 GO:GO:0008152 EMBL:AE003821 PROSITE:PS00166 HSSP:Q13825 IntAct:Q9V6F0 FlyBase:FBgn0033761 SPTR:Q9V6F0						0.952449	1.3694	1.68273	1.78655	1.54975	1.6777	1.6667	1.49376	1.55471	2.02781	1.41741	1.49274	1.44456	1.68185	1.9192	1.71588
F1_004b_06	DW678488	II	3	20	22	FB|FBgn0035298	CG1140	SPTR:Q9W058 symbol:CG1140 "CG1140" [GO:0008260 "3-oxoacid CoA-transferase activity" evidence=ISS] [GO:0046952 "ketone body catabolism" evidence=ISS] [GO:0005759 "mitochondrial matrix" evidence=ISS] InterPro:IPR004165 Pfam:PF01144 Interpro:IPR004163 Interpro:IPR004164 GO:GO:0008152 EMBL:AE003473 HSSP:Q29551 FlyBase:FBgn0035298 PROSITE:PS01273 PROSITE:PS01274 EMBL:AY058254 SPTR:Q9W058						1.34251	2.06051	2.10518	2.29661	2.23514	2.09085	2.24124	1.70585	1.85245	2.04847	1.92885	1.90181	2.58426	2.42289	2.47635	2.64941
F8_006b_66	DW697433	II	6	22	5	FB|FBgn0046873	Pif2	SPTR:Q8WTI6 symbol:Pif2 "PFTAIRE-interacting factor 2" [GO:0005515 "protein binding" evidence=IPI] [GO:0000004 "biological process unknown" evidence=ND] [GO:0008372 "cellular component unknown" evidence=ND] InterPro:IPR001007 EMBL:AE003674 PROSITE:PS01208 EMBL:AF273708 HSSP:P21860 IntAct:Q8WTI6 FlyBase:FBgn0046873 SPTR:Q8WTI6						0.414933	1.30501	1.73808	1.21342	1.02359	1.47989	1.71834	0.917541	1.1494	1.56198	1.21143	1.02847	1.43482	1.29893	1.49023	1.15318
F9_084b_19		II	15	7	18	TIGR_CMR|BA0658	BA0658	SPTR:Q81V43 symbol:BA0658 "oligopeptide ABC transporter, permease protein" [GO:0006857 "oligopeptide transport" evidence=ISS] [GO:0015198 "oligopeptide transporter activity" evidence=ISS] [GO:0042626 "ATPase activity, coupled to transmembrane movement of substances" evidence=ISS] InterPro:IPR000515 Pfam:PF00528 GO:GO:0016020 GO:GO:0006810 PROSITE:PS50928 EMBL:AE017334 EMBL:AE017225 EMBL:AE017026 …						1.13645	1.67646	2.18348	1.93871	1.7817	1.82736	1.84623	1.64495	1.60306	2.09474	1.53601	1.4338	1.51169	1.60019	1.70672	1.659
F3_023b_53	DW682278	II	5	15	1	TIGR_CMR|BA5221	BA5221	SPTR:Q81XL4 symbol:BA5221 "ABC transporter, permease protein" [GO:0006810 "transport" evidence=ISS] [GO:0015646 "permease activity" evidence=ISS] [GO:0042626 "ATPase activity, coupled to transmembrane movement of substances" evidence=ISS] InterPro:IPR000515 Pfam:PF00528 GO:GO:0016020 GO:GO:0006810 PROSITE:PS50928 EMBL:AE017334 EMBL:AE017040 TIGR:BA5221 TIGR:GBAA5221 SPTR:Q81XL4						0.900478	NaN	1.84773	1.52774	1.20499	1.58567	1.50473	1.18299	0.925435	1.69919	1.94087	1.84603	NaN	2.1444	NaN	1.8997
F10_050b_96	DW710983	II	12	5	21	TIGR_CMR|BA5661	BA5661	SPTR:Q81JP1 symbol:BA5661 "DNA-binding response regulator" [GO:0000156 "two-component response regulator activity" evidence=ISS] [GO:0000160 "two-component signal transduction system (phosphorelay)" evidence=ISS] [GO:0003700 "transcription factor activity" evidence=ISS] [GO:0006355 "regulation of transcription, DNA-dependent" evidence=ISS] InterPro:IPR001789 InterPro:IPR000792 Pfam:PF00072 Pfam:P…						1.52847	1.56818	2.27938	2.33883	2.03795	2.23895	1.97868	2.29577	1.97424	2.58002	2.0775	1.94838	2.23255	2.12944	2.34571	2.27102
F3_091b_91	DW685988	II	5	16	15	TIGR_CMR|PSPTO4561	PSPTO4561	SPTR:Q87WI5 symbol:PSPTO4561 "dipeptide ABC transporter, periplasmic dipeptide-binding protein" [GO:0015197 "peptide transporter activity" evidence=ISS] [GO:0015833 "peptide transport" evidence=ISS] [GO:0042626 "ATPase activity, coupled to transmembrane movement of substances" evidence=ISS] Pfam:PF00496 GO:GO:0006810 InterPro:IPR000914 PROSITE:PS01040 HSSP:P23847 EMBL:AE016872 TIGR:PSPTO4561 SPTR…						1.11156	1.49203	2.04733	NaN	1.32353	1.78587	1.55847	1.39521	1.49302	2.00725	1.83753	1.78293	2.01676	1.66372	1.87758	1.56582
F10_023b_10	DW709106	II	16	8	20	TIGR_CMR|SO1895	SO1895	SPTR:Q8EFS1 symbol:SO1895 "enoyl-CoA hydratase/isomerase family protein" [GO:0003824 "catalytic activity" evidence=ISS] [GO:0009062 "fatty acid catabolism" evidence=ISS] InterPro:IPR001753 Pfam:PF00378 GO:GO:0008152 EMBL:AE015632 TIGR:SO1895 SPTR:Q8EFS1						1.47461	1.88693	2.43982	2.52416	2.14278	2.14584	2.15238	2.09994	1.98978	2.61564	1.88499	2.00977	2.13908	NaN	2.25511	2.07245
F10_013b_81	DW708391	II	12	23	4	TIGR_CMR|SO4589	SO4589	SPTR:Q8E8S2 symbol:SO4589 "transcriptional regulator, AraC family" [GO:0003700 "transcription factor activity" evidence=ISS] [GO:0006355 "regulation of transcription, DNA-dependent" evidence=ISS] InterPro:IPR012287 InterPro:IPR000005 INTERPRO:IPR002818 Pfam:PF00165 GO:GO:0005622 Pfam:PF01965 PRINTS:PR00032 SMART:SM00342 PROSITE:PS01124 EMBL:AE015890 TIGR:SO4589 SPTR:Q8E8S2						2.59217	3.88285	4.37906	4.20653	3.4508	4.04031	4.01452	3.65789	3.183	3.83992	3.77022	3.64294	3.63971	3.32309	3.86143	3.49639
F10_033b_67	DW709798	II	5	5	21	UNIPROT|P31271	HXA13_HUMAN	SPTR:P31271 symbol:HXA13_HUMAN "Homeobox protein Hox-A13" [GO:0001501 "skeletal development" evidence=TAS] InterPro:IPR001356 Interpro:IPR009057 Pfam:PF00046 PRINTS:PR00024 ProDom:PD000010 SMART:SM00389 PROSITE:PS00027 PROSITE:PS50071 HSSP:P02835 EMBL:AC004080 EMBL:U82827 PIR:S14932 TRANSFAC:T03321 Genew:HGNC:5102 MIM:142959 MIM:140000 MIM:176305 SPTR:P31271						3.75331	4.52739	4.45758	4.49588	4.24187	4.98219	4.78784	4.24015	4.14627	NaN	4.76549	4.54055	4.98713	5.01564	4.92798	4.73874
F1_031b_84	DW680915	II	10	24	25	UNIPROT|P46940	IQGA1_HUMAN	SPTR:P46940 symbol:IQGA1_HUMAN "Ras GTPase-activating-like protein IQGAP1" [GO:0005095 "GTPase inhibitor activity" evidence=TAS] [GO:0005516 "calmodulin binding" evidence=TAS] [GO:0007165 "signal transduction" evidence=TAS] [GO:0005884 "actin filament" evidence=TAS] Pfam:PF00612 InterPro:IPR000048 InterPro:IPR001715 InterPro:IPR001202 Interpro:IPR000593 Pfam:PF00307 PROSITE:PS50021 PROSITE:PS5009…						0.969706	1.54037	2.05759	NaN	1.60843	1.87332	1.8027	1.53136	1.35885	1.82115	1.51936	1.35358	1.34442	1.24364	1.39433	1.42893
F9_057b_01	DW702524	II	12	14	12	UNIPROT|P77734	ALLR_ECOLI	SPTR:P77734 symbol:ALLR_ECOLI [GO:0005515 "protein binding" evidence=IPI] PDB:1TF1 Pfam:PF01614 InterPro:IPR009058 InterPro:IPR005471 SMART:SM00346 InterPro:IPR005473 PROSITE:PS51077 PROSITE:PS51078 EMBL:U00096 EMBL:AE016757 EMBL:U82664 EMBL:AP002552 EMBL:AE005231 EMBL:U89024 PIR:A64782 PIR:B85550 PIR:G90699 IntAct:P77734 EchoBASE:EB3382 EcoGene:EG13616 SPTR:P77734						2.99633	3.41232	3.69848	3.51537	3.18092	3.62334	3.48057	3.39923	NaN	3.93466	3.42308	3.26765	3.31965	3.4249	3.6999	3.70255
F9_040b_29	DW701832	II	8	13	4	UNIPROT|Q02388	CO7A1_HUMAN	SPTR:Q02388 symbol:CO7A1_HUMAN "Collagen alpha 1(VII) chain precursor" [GO:0008544 "epidermis development" evidence=TAS] [GO:0005590 "collagen type VII" evidence=TAS] [GO:0005604 "basement membrane" evidence=TAS] InterPro:IPR002223 InterPro:IPR002035 Interpro:IPR008160 SMART:SM00327 PROSITE:PS50234 HSSP:P12111 Pfam:PF00014 PROSITE:PS50279 InterPro:IPR003961 Pfam:PF00041 SMART:SM00060 PROSITE:PS50…						0.38007	0.95421	1.7529	1.26338	1.31604	1.72921	1.27792	1.26628	0.888602	1.49724	1.26474	1.15781	0.893132	0.890803	1.42962	1.1509
F1_010b_69	DW679090	II	11	15	23	UNIPROT|Q99884	SC6A7_HUMAN	SPTR:Q99884 symbol:SC6A7_HUMAN "Sodium-dependent proline transporter" [GO:0007268 "synaptic transmission" evidence=IPI] [GO:0015824 "L-proline transport" evidence=TAS] [GO:0005624 "membrane fraction" evidence=TAS] [GO:0005887 "integral to plasma membrane" evidence=TAS] Pfam:PF00209 Interpro:IPR000175 GO:GO:0006810 PRINTS:PR00176 PROSITE:PS50267 PROSITE:PS00610 ProDom:PD000448 PROSITE:PS00754 EMBL…						0.711007	1.61553	2.37969	2.08341	1.6761	2.14801	1.98345	0.985387	1.60415	1.97546	1.78432	1.58678	1.72806	1.76028	1.73381	1.81212
F1_019b_41	DW679808	II	8	27	24									0.767143	1.80998	2.00139	1.96352	1.57825	2.02752	2.0075	1.69567	1.42824	1.8908	1.60517	1.48436	1.35926	1.36038	1.67995	1.21906
F1_025b_42	DW680339	II	11	3	25									2.46207	2.80659	2.99591	2.92596	2.77191	3.22551	3.08595	1.67096	2.51632	3.0923	2.58425	2.42908	3.1075	2.95293	2.84685	3.10192
F3_038b_59	DW683219	II	1	19	4									2.3879	2.86136	3.72226	3.42377	3.11388	3.19506	3.32014	2.63621	3.18802	3.45938	3.31618	3.38775	3.28961	3.22017	3.02563	3.37477
F3_045b_40	DW683618	II	3	26	10									1.96001	2.3086	3.16848	2.91626	2.47702	2.72513	2.9436	2.28637	2.2283	NaN	2.59317	2.72697	2.73958	2.69009	2.62462	2.74869
F3_055b_32	DW684122	II	10	8	9									1.71374	2.10343	2.50547	2.09144	1.77765	2.48701	2.20844	1.84163	2.00922	2.43194	2.13769	1.9493	2.00716	2.01482	2.17169	2.28035
F3_091b_33	DW685950	II	6	9	10									2.09064	2.47416	3.30465	3.02435	2.22768	2.79712	3.07671	2.31696	2.8679	3.14973	2.87754	2.76406	2.97921	2.88115	2.79514	2.95317
F3_097b_07	DW686296	II	7	17	8									1.32525	1.91281	2.20004	1.97678	1.54896	1.89067	1.79214	1.95149	1.80083	2.07154	1.95654	1.9064	1.87783	1.71742	1.97029	1.85973
F4_010b_66	DW687921	II	4	20	6									2.35237	2.47831	2.77746	2.67591	2.33595	2.85365	2.85679	2.52547	2.4208	2.76075	2.47254	2.47561	2.55318	2.41511	2.49172	2.54316
F4_052b_66	DW689816	II	9	23	12									1.20753	1.7982	1.86979	1.90229	1.95436	2.01818	1.96556	1.61143	1.80735	2.09282	1.85482	1.74058	1.89491	1.88563	1.95384	1.9913
F5_023b_94	DW693075	II	2	8	14									2.44738	3.49658	3.95655	3.81493	3.71731	4.14861	3.92986	3.05607	3.5754	3.75487	3.69838	3.56143	3.87935	3.92558	3.90059	3.80816
F8_028b_48	DW699319	II	10	10	16									1.33907	1.39319	2.41977	1.91775	1.67927	2.2471	2.09962	1.8578	1.89568	2.15359	2.16225	1.87585	1.86405	1.7862	2.15244	1.87359
F8_044b_28		II	4	16	13									1.56456	2.39141	2.87008	2.37481	2.07795	2.39835	2.41154	2.40805	1.76724	2.49748	2.24755	2.14306	1.90104	1.95883	2.22065	1.97904
F9_074b_75	DW703759	II	9	6	18									2.04462	2.75821	2.86368	2.97624	2.94221	2.80746	2.91386	2.43665	2.73848	3.04691	2.8713	2.8435	3.14697	3.00112	2.95889	3.10474
F3_083b_79	DW685603	III	6	13	1	FB|FBgn0000043	Act42A	SPTR:P02572 symbol:Act42A "Actin 42A" [GO:0007010 "cytoskeleton organization and biogenesis" evidence=ISS] [GO:0005200 "structural constituent of cytoskeleton" evidence=ISS] [GO:0005884 "actin filament" evidence=ISS;NAS] InterPro:IPR004000 InterPro:IPR004001 EMBL:K00670 EMBL:X54848 EMBL:AE003784 EMBL:X05176 PIR:A03000 PIR:S14851 HSSP:P10983 SMR:P02572 IntAct:P02572 FlyBase:FBgn0000043 Pfam:PF0002…	ACT1	0	YFL039C	ref|NP_116614.1|	Actin, structural protein involved in cell polarization, endocytosis, and other cytoskeletal functions; Act1p [Saccharomyces cerevisiae]	1.10423	1.20767	1.7514	1.58822	1.57532	2.16129	2.09745	1.9638	2.30444	2.39123	2.24994	2.28197	2.52447	2.41479	2.32336	2.4256
F3_086b_85	DW685764	III	9	5	2	FB|FBgn0000579	Eno	SPTR:P15007 symbol:Eno "Enolase" [GO:0004634 "phosphopyruvate hydratase activity" evidence=ISS] [GO:0006096 "glycolysis" evidence=NAS] InterPro:IPR000941 Pfam:PF00113 EMBL:AE003585 EMBL:X17034 EMBL:AY118449 EMBL:BT014924 PIR:S07586 HSSP:P56252 SMR:P15007 FlyBase:FBgn0000579 Pfam:PF03952 PRINTS:PR00148 ProDom:PD000902 TIGRFAMs:TIGR01060 PROSITE:PS00164 SPTR:P15007	ENO1	0	YGR254W	ref|NP_011770.1|	Enolase I, a phosphopyruvate hydratase that catalyzes the conversion of 2-phosphoglycerate to phosphoenolpyruvate during glycolysis and the reverse reaction during gluconeogenesis; expression is repressed in response to glucose; Eno1p [Saccharomyces cerevisiae]	1.91812	1.55541	2.43067	1.66249	1.61523	2.90934	2.45623	2.76776	2.96269	3.63709	3.22972	3.25381	NaN	3.65755	3.42274	3.6958
F8_017b_31	DW698324	III	5	13	9	TAIR|gene:1005027813	AT3G03780.2	SPTR:Q9SRV5 symbol:AT3G03780.2 [GO:0008372 "cellular component unknown" evidence=ND] [GO:0003871 "5-methyltetrahydropteroyltriglutamate-homocysteine S-methyltransferase activity" evidence=ISS] [GO:0009086 "methionine biosynthesis" evidence=ISS] INTERPRO:IPR002629 GO:GO:0003871 InterPro:IPR006276 Pfam:PF01717 ProDom:PD004692 TIGRFAMs:TIGR01371 EMBL:AC009540 EMBL:AY084559 EMBL:AJ608674 EMBL:AY15038…	MET6	0	YER091C	ref|NP_011015.1|	Cobalamin-independent methionine synthase, involved in amino acid biosynthesis; requires a minimum of two glutamates on the methyltetrahydrofolate substrate, similar to bacterial metE homologs; Met6p [Saccharomyces cerevisiae]	2.00849	1.80016	1.85861	2.04219	2.15722	2.5911	2.52887	2.36085	3.02186	2.82427	2.73568	2.78498	3.10866	3.06205	2.61703	3.073
F4_033b_70	DW689008	III	9	25	2	FB|FBgn0003075	Pgk	SPTR:Q01604 symbol:Pgk "Phosphoglycerate kinase" [GO:0004618 "phosphoglycerate kinase activity" evidence=ISS;NAS] [GO:0006096 "glycolysis" evidence=NAS] [GO:0005737 "cytoplasm" evidence=NAS] InterPro:IPR001576 Pfam:PF00162 GO:GO:0006096 EMBL:AE003582 GO:GO:0016310 HSSP:P00560 PIRSF:PIRSF000724 PRINTS:PR00477 PROSITE:PS00111 EMBL:Z14029 PIR:S30111 SMR:Q01604 FlyBase:FBgn0003075 SPTR:Q01604	PGK1	1e-151	YCR012W	ref|NP_009938.2|	3-phosphoglycerate kinase, catalyzes transfer of high-energy phosphoryl groups from the acyl phosphate of 1,3-bisphosphoglycerate to ADP to produce ATP; key enzyme in glycolysis and gluconeogenesis; Pgk1p [Saccharomyces cerevisiae]	0.738553	-0.376146	1.37329	1.42871	1.4473	2.35832	1.63602	2.99859	3.53099	3.41619	3.0973	2.96227	3.29784	3.31195	2.97011	3.53914
F7_029b_12	DW696817	III	9	8	4	TIGR_CMR|BA0164	BA0164	SPTR:Q81VN1 symbol:BA0164 "6-phosphogluconate dehydrogenase, decarboxylating" [GO:0004616 "phosphogluconate dehydrogenase (decarboxylating) activity" evidence=ISS] [GO:0006098 "pentose-phosphate shunt" evidence=ISS] InterPro:IPR006113 InterPro:IPR006115 InterPro:IPR000205 InterPro:IPR006183 InterPro:IPR006114 InterPro:IPR012284 InterPro:IPR012283 Pfam:PF03446 Pfam:PF00393 Interpro:IPR006184 PRINT…	GND1	1e-138	YHR183W	ref|NP_012053.1|	6-phosphogluconate dehydrogenase (decarboxylating), catalyzes an NADPH regenerating reaction in the pentose phosphate pathway; required for growth on D-glucono-delta-lactone and adaptation to oxidative stress; Gnd1p [Saccharomyces cerevisiae]	-0.477264	-1.02616	0.710305	0.621764	0.589746	1.38377	0.576528	1.80777	2.13702	2.52076	2.18844	2.11317	2.26702	2.16518	1.94646	2.22559
F2_007b_09	DW686819	III	10	27	5	TAIR|gene:3697543	IRX12	SPTR:O80434 symbol:IRX12 [GO:0009834 "secondary cell wall biosynthesis (sensu Magnoliophyta)" evidence=IMP] InterPro:IPR002355 InterPro:IPR001117 Pfam:PF00394 PROSITE:PS00080 PROSITE:PS00079 HSSP:Q9Y780 InterPro:IPR011706 InterPro:IPR011707 Pfam:PF07731 Pfam:PF07732 EMBL:AC003028 EMBL:AY052669 EMBL:AY063730 EMBL:AY065187 EMBL:AY114636 PIR:T01240 SPTR:O80434	FET3	1e-123	YMR058W	ref|NP_013774.1|	Ferro-O2-oxidoreductase required for high-affinity iron uptake and involved in mediating resistance to copper ion toxicity, belongs to class of integral membrane multicopper oxidases; Fet3p [Saccharomyces cerevisiae]	1.64869	1.53145	2.13373	1.85569	1.74231	2.44991	2.06499	2.90559	3.09831	3.44136	3.16366	3.08303	2.97342	3.04517	2.97854	3.19081
F10_020b_26	EB801697	III	14	18	2	TAIR|gene:2043131	AT2G29390.1	SPTR:Q9ZW22 symbol:AT2G29390.1 [GO:0000254 "C-4 methylsterol oxidase activity" evidence=IGI] InterPro:IPR006088 InterPro:IPR006087 Pfam:PF01598 GO:GO:0008152 EMBL:AC004561 EMBL:AY086287 PIR:G84695 SPTR:Q9ZW22	ERG25	1e-107	YGR060W	ref|NP_011574.1|	C-4 methyl sterol oxidase, catalyzes the first of three steps required to remove two C-4 methyl groups from an intermediate in ergosterol biosynthesis; mutants accumulate the sterol intermediate 4,4-dimethylzymosterol; Erg25p [Saccharomyces cerevisiae]	0.966342	1.32083	2.62839	1.27668	1.46834	2.67045	2.83745	3.79861	4.43279	4.12803	3.90631	3.92179	4.05119	4.11185	3.78732	4.42386
F3_055b_10	DW684105	III	7	26	1	SGD|S000000411	FTH1	SPTR:P38310 symbol:FTH1 [GO:0000329 "vacuolar membrane (sensu Fungi)" evidence=IDA] [GO:0005381 "iron ion transporter activity" evidence=TAS] [GO:0006827 "high affinity iron ion transport" evidence=IPI] [GO:0006897 "endocytosis" evidence=IMP] SGD:S000000411 Pfam:PF03239 GO:GO:0006897 EMBL:Z21487 EMBL:AF177330 EMBL:Z36076 PIR:S34929 GermOnline:138750 InterPro:IPR004923 SPTR:P38310	FTR1	3e-91	YER145C	ref|NP_011072.1|	High affinity iron permease involved in the transport of iron across the plasma membrane; forms complex with Fet3p; expression is regulated by iron; Ftr1p [Saccharomyces cerevisiae]	2.23923	2.01124	2.46495	2.27722	2.06249	2.80178	2.43029	4.06782	3.98489	4.20722	4.10923	3.96425	3.89268	3.95876	3.66004	4.15888
F9_080b_78	DW704231	III	13	2	10	ZFIN|ZDB-GENE-050522-504	gdi1	SPTR:Q503H2 symbol:gdi1 "GDP dissociation inhibitor 1" [GO:0000004 "biological process unknown" evidence=ND] [GO:0005554 "molecular function unknown" evidence=ND] [GO:0008372 "cellular component unknown" evidence=ND] EMBL:BC095329 SPTR:Q503H2	GDI1	8e-91	YER136W	ref|NP_011062.1|	GDP dissociation inhibitor, regulates vesicle traffic in secretory pathways by regulating the dissociation of GDP from the Sec4/Ypt/rab family of GTP binding proteins; Gdi1p [Saccharomyces cerevisiae]	-0.178783	-0.404198	0.754666	0.759561	0.813441	1.41161	0.842154	1.73043	2.23272	2.52999	2.25206	2.44072	2.62046	2.70388	2.32907	2.62736
F9_086b_87	DW704693	III	13	16	11	SGD|S000006197	YPL276W	SPTR:Q08987 symbol:YPL276W [GO:0008372 "cellular component unknown" evidence=ND] [GO:0008863 "formate dehydrogenase activity" evidence=IGI;ISS] [GO:0042183 "formate catabolism" evidence=IGI;TAS] InterPro:IPR006139 Pfam:PF00389 HSSP:P33160 EMBL:Z73632 EMBL:AY558055 PIR:S65309 SPTR:Q08987	FDH1	9e-85	YOR388C	ref|NP_015033.1|	NAD(+)-dependent formate dehydrogenase, may protect cells from exogenous formate; Fdh1p [Saccharomyces cerevisiae]	-0.842409	-1.78208	-1.20847	-2.70519	-2.93186	-0.681884	-0.849896	1.48447	1.93275	1.53141	2.00079	2.41003	2.36669	3.00106	3.01341	3.59221
F4_040b_29	DW689147	III	13	22	4	TAIR|gene:2086339	AT3G15020.1	SPTR:Q9LKA3 symbol:AT3G15020.1 [GO:0005739 "mitochondrion" evidence=IDA] [GO:0016615 "malate dehydrogenase activity" evidence=ISS] InterPro:IPR001236 InterPro:IPR001252 InterPro:IPR001557 Pfam:PF00056 GO:GO:0005739 HSSP:P00346 InterPro:IPR010097 Pfam:PF02866 PIRSF:PIRSF000102 TIGRFAMs:TIGR01772 PROSITE:PS00068 EMBL:AP000370 EMBL:AY045592 EMBL:AY093788 SPTR:Q9LKA3	MDH1	9e-85	YKL085W	ref|NP_012838.1|	Mitochondrial malate dehydrogenase, catalyzes interconversion of malate and oxaloacetate; involved in the tricarboxylic acid (TCA) cycle; Mdh1p [Saccharomyces cerevisiae]	1.46762	1.00398	1.71401	1.19394	0.989298	1.72661	1.53782	1.87471	2.19044	2.2229	2.09245	1.90346	1.90676	2.12474	2.01986	2.34417
F1_032b_73	DW680994	III	15	25	25	SGD|S000003917	THI11	SPTR:P47183 symbol:THI11 "thiamine biosynthetic enzyme" [GO:0008372 "cellular component unknown" evidence=ND] [GO:0005515 "protein binding" evidence=IPI] [GO:0009228 "thiamin biosynthesis" evidence=TAS] SGD:S000003917 EMBL:Z49656 GermOnline:141989 SPTR:P47183	THI13	2e-84	YDL244W	ref|NP_010037.1|	Protein involved in synthesis of the thiamine precursor hydroxymethylpyrimidine (HMP); member of a subtelomeric gene family including THI5, THI11, THI12, and THI13; Thi13p [Saccharomyces cerevisiae]	1.1356	0.213891	1.03746	1.5481	1.20303	1.44229	1.04963	1.87616	2.18955	1.86673	1.88128	2.01431	2.17894	2.54129	2.29126	2.76364
F5_013b_85	EB801597	III	14	14	3	TAIR|gene:2133053	AT4G20870.1	SPTR:Q9SUC5 symbol:AT4G20870.1 [GO:0008372 "cellular component unknown" evidence=ND] [GO:0003824 "catalytic activity" evidence=ISS] InterPro:IPR006087 GO:GO:0008152 InterPro:IPR006694 Pfam:PF04116 EMBL:AL161553 EMBL:AL080282 EMBL:AY044315 EMBL:AY058151 EMBL:AY101538 PIR:T10629 SPTR:Q9SUC5	SCS7	9e-84	YMR272C	ref|NP_013999.1|	Sphingolipid alpha-hydroxylase, functions in the alpha-hydroxylation of sphingolipid-associated very long chain fatty acids, has both cytochrome b5-like and hydroxylase/desaturase domains, not essential for growth; Scs7p [Saccharomyces cerevisiae]	0.19479	0.451807	0.520829	0.544703	0.633433	0.33083	0.603235	1.08505	1.67886	0.969915	0.957633	1.05891	NaN	0.99255	1.22958	1.37758
F9_070b_92	DW703471	III	5	8	16	SGD|S000003920	SOR1	SPTR:P35497 symbol:SOR1 "sorbitol dehydrogenase, sorbitol-induced" [GO:0008372 "cellular component unknown" evidence=ND] [GO:0003939 "L-iditol 2-dehydrogenase activity" evidence=ISS] [GO:0006000 "fructose metabolism" evidence=NAS] [GO:0006013 "mannose metabolism" evidence=NAS] InterPro:IPR002085 Pfam:PF00107 SGD:S000003920 InterPro:IPR000205 InterPro:IPR002328 Prosite:PS00059 HSSP:O96496 InterPro…	XYL2	2e-83	YLR070C	ref|NP_013171.1|	Xylitol dehydrogenase, converts xylitol to D-xylulose in the endogenous xylose utilization pathway; Xyl2p [Saccharomyces cerevisiae]	0.323701	-0.354444	0.193891	-0.686919	-0.849797	0.689283	0.305241	2.23729	2.33757	2.01502	2.2579	2.14477	1.76089	1.76643	1.35778	1.78408
F8_031b_06	DW699535	III	4	12	13	MGI|MGI:1913355	Ube2d3	SPTR:P61079 symbol:Ube2d3 "ubiquitin-conjugating enzyme E2D 3 (UBC4/5 homolog, yeast)" [GO:0004840 "ubiquitin conjugating enzyme activity" evidence=RCA] [GO:0004842 "ubiquitin-protein ligase activity" evidence=RCA] [GO:0006511 "ubiquitin-dependent protein catabolism" evidence=RCA] [GO:0006512 "ubiquitin cycle" evidence=RCA] [GO:0043161 "proteasomal ubiquitin-dependent protein catabolism" evidence…	UBC5	4e-69	YDR059C	ref|NP_010344.1|	Ubiquitin-conjugating enzyme that mediates selective degradation of short-lived and abnormal proteins, central component of the cellular stress response; expression is heat inducible; Ubc5p [Saccharomyces cerevisiae]	2.34624	2.49349	2.50696	2.68926	2.4962	2.64568	2.67251	2.20067	2.46071	2.71892	2.61509	2.64688	2.96024	3.07015	2.81823	3.12191
F4_051b_55	DW689735	III	2	21	3	FB|FBgn0033520	Prx2540-1	SPTR:Q9V5K9 symbol:Prx2540-1 "Peroxiredoxin 2540" [GO:0016209 "antioxidant activity" evidence=ISS;NAS] [GO:0004601 "peroxidase activity" evidence=NAS] [GO:0004602 "glutathione peroxidase activity" evidence=ISS] Pfam:PF00578 EMBL:AE003829 HSSP:P30041 InterPro:IPR000866 IntAct:Q9V5K9 FlyBase:FBgn0033520 SPTR:Q9V5K9	PRX1	7e-69	YBL064C	ref|NP_009489.1|	Mitochondrial peroxiredoxin (1-Cys Prx) with thioredoxin peroxidase activity, has a role in reduction of hydroperoxides; induced during respiratory growth and under conditions of oxidative stress; Prx1p [Saccharomyces cerevisiae]	1.41317	1.25287	2.26728	1.65229	1.47623	2.14892	2.21247	2.95036	3.54039	3.23499	3.1897	3.39253	2.95797	3.13977	3.05169	3.23582
F9_081b_81	DW704317	III	7	21	6	SGD|S000001836	THI5	SPTR:P43534 symbol:THI5 "thiamine regulated pyrimidine precursor biosynthesis enzyme" [GO:0008372 "cellular component unknown" evidence=ND] [GO:0005554 "molecular function unknown" evidence=ND] [GO:0009228 "thiamin biosynthesis" evidence=TAS] SGD:S000001836 EMBL:D50617 EMBL:Z48220 GermOnline:140098 SPTR:P43534	THI13	2e-67	YDL244W	ref|NP_010037.1|	Protein involved in synthesis of the thiamine precursor hydroxymethylpyrimidine (HMP); member of a subtelomeric gene family including THI5, THI11, THI12, and THI13; Thi13p [Saccharomyces cerevisiae]	0.928332	0.0546486	0.595893	1.08552	1.00105	1.38423	0.95182	1.6443	1.88703	1.62574	1.77973	1.85338	2.1384	2.32402	1.88213	2.58463
F6_020b_81	DW695095	III	14	23	3	TAIR|gene:2076883	AT3G02580.1	SPTR:Q39208 symbol:AT3G02580.1 [GO:0000248 "C-5 sterol desaturase activity" evidence=IGI;IMP] [GO:0016126 "sterol biosynthesis" evidence=IMP] InterPro:IPR006088 InterPro:IPR006087 Pfam:PF01598 EMBL:AC021640 EMBL:X90454 EMBL:AF105034 EMBL:AF069468 EMBL:AY088527 PIR:S71251 GeneFarm:2331 SPTR:Q39208	ERG3	4e-57	YLR056W	ref|NP_013157.1|	C-5 sterol desaturase, catalyzes the introduction of a C-5(6) double bond into episterol, a precursor in ergosterol biosynthesis; mutants are viable, but cannot grow on non-fermentable carbon sources; Erg3p [Saccharomyces cerevisiae]	0.684507	0.265778	1.57593	0.61295	0.196389	1.84655	1.93632	2.40248	2.66127	2.59739	2.55139	2.36331	2.80226	2.65565	2.17547	3.01699
F9_022b_91	DW700961	III	2	24	5	TAIR|gene:2054778	AT2G20530.1	SPTR:Q9SIL6 symbol:AT2G20530.1 [GO:0000004 "biological process unknown" evidence=ND] [GO:0005739 "mitochondrion" evidence=IDA] InterPro:IPR001107 Pfam:PF01145 GO:GO:0005739 SMART:SM00244 InterPro:IPR000163 PRINTS:PR00679 EMBL:AC007109 EMBL:AY072378 EMBL:AY114620 EMBL:AY088363 PIR:D84590 SPTR:Q9SIL6	PHB2	3e-54	YGR231C	ref|NP_011747.2|	Subunit of the prohibitin complex (Phb1p-Phb2p), a 1.2 MDa ring-shaped inner mitochondrial membrane chaperone that stabilizes newly synthesized proteins; determinant of replicative life span; involved in mitochondrial segregation; Phb2p [Saccharomyces cerevisiae]	1.37658	1.80064	1.83722	1.80018	1.86865	1.75577	1.70227	1.95705	2.19197	1.95712	1.79266	1.89585	1.76849	1.89396	2.12106	1.95173
F3_073b_84	DW685029	III	8	27	1	TAIR|gene:2077151	AT3G46030.1	SPTR:Q9LZT0 symbol:AT3G46030.1 [GO:0003677 "DNA binding" evidence=ISS] InterPro:IPR000558 Interpro:IPR007125 Pfam:PF00125 InterPro:IPR007124 GO:GO:0005694 GO:GO:0005634 GO:GO:0000786 PRINTS:PR00621 ProDom:PD000497 PROSITE:PS00357 SMART:SM00427 HSSP:P02279 EMBL:AL162459 EMBL:AY084352 SMR:Q9LZT0 SPTR:Q9LZT0	HTB1	1e-51	YDR224C	ref|NP_010510.1|	One of two nearly identical (see HTB2) histone H2B subtypes required for chromatin assembly and chromosome function; Rad6p-Bre1p-Lge1p mediated ubiquitination regulates transcriptional activation, meiotic DSB formation and H3 methylation; Htb1p [Saccharomyces cerevisiae]	3.26366	2.40138	3.32578	3.65057	3.42571	3.85654	3.34023	3.81236	3.67092	4.26048	4.14724	4.30919	NaN	4.22095	4.08436	4.30656
F8_035b_36	DW699725	III	9	22	21	FB|FBgn0011768	Fdh	SPTR:P46415 symbol:Fdh "Formaldehyde dehydrogenase" [GO:0004327 "formaldehyde dehydrogenase (glutathione) activity" evidence=NAS;IDA] [GO:0004022 "alcohol dehydrogenase activity" evidence=NAS] [GO:0004552 "octanol dehydrogenase activity" evidence=NAS] InterPro:IPR002085 Pfam:PF00107 InterPro:IPR002328 Prosite:PS00059 EMBL:AE003689 EMBL:U07799 EMBL:U07641 EMBL:AY089518 EMBL:AY089615 PIR:S51357 HSS…	SFA1	5e-50	YDL168W	ref|NP_010113.1|	Bifunctional enzyme containing both alcohol dehydrogenase and glutathione-dependent formaldehyde dehydrogenase activities, functions in formaldehyde detoxification and formation of long chain and complex alcohols, regulated by Hog1p-Sko1p; Sfa1p [Saccharomyces cerevisiae]	1.11846	0.239366	0.964775	1.21721	1.02216	1.51686	1.09092	2.19029	2.24225	2.03834	2.23557	2.07437	2.168	2.09103	1.71266	2.29795
F2_009b_84	DW687054	III	14	4	6	SGD|S000004815	ERG2	SPTR:P32352 symbol:ERG2 "C-8 sterol isomerase" [GO:0005783 "endoplasmic reticulum" evidence=TAS] [GO:0000247 "C-8 sterol isomerase activity" evidence=TAS] [GO:0006696 "ergosterol biosynthesis" evidence=TAS] SGD:S000004815 InterPro:IPR000897 Interpro:IPR006716 EMBL:Z48755 EMBL:M74037 EMBL:AY558122 PIR:JH0488 GermOnline:142877 Pfam:PF04622 SPTR:P32352	ERG2	3e-44	YMR202W	ref|NP_013929.1|	C-8 sterol isomerase, catalyzes the isomerization of the delta-8 double bond to the delta-7 position at an intermediate step in ergosterol biosynthesis; Erg2p [Saccharomyces cerevisiae]	1.07906	0.527542	1.86083	1.04736	0.737823	2.42969	1.96746	3.71261	3.81923	NaN	3.59182	3.56811	3.42174	3.17507	2.91937	3.40488
F10_017b_15	DW708650	III	6	7	11	ZFIN|ZDB-GENE-040426-1493	zgc:65966	SPTR:Q7SZQ6 symbol:zgc:65966 "zgc:65966" [GO:0000004 "biological process unknown" evidence=ND] InterPro:IPR000406 ZFIN:ZDB-GENE-040426-1493 GO:GO:0005737 Pfam:PF02115 PRINTS:PR00492 HSSP:P52566 EMBL:BC056296 SMR:Q7SZQ6 SPTR:Q7SZQ6	RDI1	9e-44	YDL135C	ref|NP_010146.1|	Rho GDP dissociation inhibitor involved in the localization and regulation of Cdc42p; Rdi1p [Saccharomyces cerevisiae]	-0.188231	-0.13229	0.188641	0.329834	0.0105606	0.421585	0.192258	0.850607	1.33824	1.21638	1.33273	1.29182	1.72986	1.68517	1.33561	1.95778
F8_007b_26	DW697509	III	16	6	7	UNIPROT|Q9HB23	Q9HB23	SPTR:Q9HB23 symbol:Q9HB23 "Lysyl-tRNA synthetase" [GO:0000049 "tRNA binding" evidence=NAS] [GO:0004824 "lysine-tRNA ligase activity" evidence=IDA] [GO:0006430 "lysyl-tRNA aminoacylation" evidence=IDA] [GO:0008033 "tRNA processing" evidence=NAS] [GO:0005739 "mitochondrion" evidence=IDA] InterPro:IPR002313 Pfam:PF01336 Pfam:PF00152 InterPro:IPR006195 InterPro:IPR004364 InterPro:IPR004365 PROSITE:PS…	KRS1	5e-42	YDR037W	ref|NP_010322.1|	Lysyl-tRNA synthetase; also identified as a negative regulator of general control of amino acid biosynthesis; Krs1p [Saccharomyces cerevisiae]	-0.391126	-0.749539	-0.0595898	-0.960267	-0.978545	-0.231825	0.0801739	0.975087	1.08774	NaN	0.99623	1.28017	NaN	1.69299	1.89393	1.92931
F8_028b_37	DW699308	III	9	3	5	FB|FBgn0003075	Pgk	SPTR:Q01604 symbol:Pgk "Phosphoglycerate kinase" [GO:0004618 "phosphoglycerate kinase activity" evidence=ISS;NAS] [GO:0006096 "glycolysis" evidence=NAS] [GO:0005737 "cytoplasm" evidence=NAS] InterPro:IPR001576 Pfam:PF00162 GO:GO:0006096 EMBL:AE003582 GO:GO:0016310 HSSP:P00560 PIRSF:PIRSF000724 PRINTS:PR00477 PROSITE:PS00111 EMBL:Z14029 PIR:S30111 SMR:Q01604 FlyBase:FBgn0003075 SPTR:Q01604	PGK1	2e-41	YCR012W	ref|NP_009938.2|	3-phosphoglycerate kinase, catalyzes transfer of high-energy phosphoryl groups from the acyl phosphate of 1,3-bisphosphoglycerate to ADP to produce ATP; key enzyme in glycolysis and gluconeogenesis; Pgk1p [Saccharomyces cerevisiae]	0.708168	-0.344282	1.51089	1.50326	1.22282	2.30395	1.5779	2.87852	3.05768	3.30238	3.10467	2.93327	NaN	3.23867	2.83148	3.31199
F3_018b_09	DW681957	III	4	14	1	UNIPROT|O14715	O14715	SPTR:O14715 symbol:O14715 "Ran binding protein 2" [GO:0008536 "Ran GTPase binding" evidence=NAS] [GO:0000004 "biological process unknown" evidence=ND] [GO:0005643 "nuclear pore" evidence=NAS] Prosite:PS50196 Pfam:PF01465 InterPro:IPR000156 InterPro:IPR000237 InterPro:IPR011993 InterPro:IPR000697 Pfam:PF00638 SMART:SM00160 PROSITE:PS50913 HSSP:P49792 EMBL:AF012086 SPTR:O14715	YRB1	2e-41	YDR002W	ref|NP_010285.1|	Ran GTpase binding protein; involved in nuclear protein import and RNA export, ubiquitin-mediated protein degradation during the cell cycle; shuttles between the nucleus and cytoplasm; is essential; homolog of human RanBP1; Yrb1p [Saccharomyces cerevisiae]	1.66708	1.79017	1.61535	1.9121	1.74965	2.19798	2.1808	1.88516	2.0967	2.05387	1.98235	2.15407	2.37651	2.44331	1.93039	2.37731
F3_015b_22	DW681785	III	6	6	1	TAIR|gene:2043186	AT2G29190.1	SPTR:Q9ZW06 symbol:AT2G29190.1 [GO:0008372 "cellular component unknown" evidence=ND] [GO:0003723 "RNA binding" evidence=ISS] Pfam:PF00806 InterPro:IPR001313 InterPro:IPR011989 GO:GO:0005488 PROSITE:PS50302 SMART:SM00025 PROSITE:PS50303 HSSP:Q14671 EMBL:AC004561 PIR:E84693 SPTR:Q9ZW06	PUF3	3e-41	YLL013C	ref|NP_013088.1|	Protein that regulates degradation of specific mRNAs such as COX17, binds almost exclusively to cytoplasmic mRNAs encoding mitochondrial proteins, member of the PUF protein family that contains Pumilio homology domains; Puf3p [Saccharomyces cerevisiae]	-0.366101	-0.261317	0.281915	-0.07223	0.116746	0.791012	0.503152	0.908228	1.58587	1.45778	1.274	1.28014	1.41487	1.49578	1.0078	1.51635
F4_009b_91	DW687871	III	1	12	5	TIGR_CMR|SO0038	SO0038	SPTR:Q8EKQ2 symbol:SO0038 "coproporphyrinogen III oxidase, aerobic" [GO:0004109 "coproporphyrinogen oxidase activity" evidence=ISS] [GO:0006779 "porphyrin biosynthesis" evidence=ISS] HAMAP:MF_00333 InterPro:IPR001260 Pfam:PF01218 PANTHER:PTHR10755 PIRSF:PIRSF000166 PRINTS:PR00073 PROSITE:PS01021 EMBL:AE015455 TIGR:SO0038 SPTR:Q8EKQ2	HEM13	5e-41	YDR044W	ref|NP_010329.1|	Coproporphyrinogen III oxidase, an oxygen requiring enzyme that catalyzes the sixth step in the heme biosynthetic pathway; localizes to the mitochondrial inner membrane; transcription is repressed by oxygen and heme (via Rox1p and Hap1p); Hem13p [Saccharomyces cerevisiae]	-0.909498	-0.521489	0.518329	-0.0243567	-0.061945	0.883086	0.538988	2.14839	2.46801	2.01638	2.11614	2.25907	1.96438	2.03115	1.89997	1.99874
F4_010b_21	DW687891	III	13	9	4	UNIPROT|Q02817	MUC2_HUMAN	SPTR:Q02817 symbol:MUC2_HUMAN "Mucin-2 precursor" [GO:0005615 "extracellular space" evidence=NR] InterPro:IPR006209 InterPro:IPR001007 PROSITE:PS00022 InterPro:IPR002919 Pfam:PF01826 InterPro:IPR006207 PROSITE:PS01185 PROSITE:PS01225 Pfam:PF00093 SMART:SM00214 PROSITE:PS50184 PROSITE:PS01208 InterPro:IPR001846 Pfam:PF00094 SMART:SM00216 SMART:SM00041 InterPro:IPR006208 Pfam:PF00007 EMBL:L21998 EM…	MUC1	6e-39	YIR019C	ref|NP_012284.1|	GPI-anchored cell surface glycoprotein required for diploid pseudohyphal formation and haploid invasive growth, transcriptionally regulated by the MAPK pathway (via Ste12p and Tec1p) and the cAMP pathway (via Flo8p); Muc1p [Saccharomyces cerevisiae]	1.55004	0.99919	1.85679	1.53188	1.69913	2.05063	1.91321	1.9816	2.17034	2.45947	2.36696	2.31805	NaN	2.21095	1.90804	2.39605
F4_003b_66	DW687448	III	10	15	2	SGD|S000004617	ERG5	SPTR:P54781 symbol:ERG5 "cytochrome P450, involved in C-22 denaturation of the ergosterol side-chain" [GO:0005783 "endoplasmic reticulum" evidence=TAS] [GO:0000249 "C-22 sterol desaturase activity" evidence=TAS] [GO:0006696 "ergosterol biosynthesis" evidence=TAS] SGD:S000004617 Pfam:PF00067 InterPro:IPR002403 InterPro:IPR001128 PROSITE:PS00086 PRINTS:PR00465 EMBL:Z49211 EMBL:U34636 PIR:S54015 Ger…	ERG5	6e-37	YMR015C	ref|NP_013728.1|	C-22 sterol desaturase, a cytochrome P450 enzyme that catalyzes the formation of the C-22(23) double bond in the sterol side chain in ergosterol biosynthesis; may be a target of azole antifungal drugs; Erg5p [Saccharomyces cerevisiae]	0.630233	0.272414	1.55458	0.468866	0.406277	2.30169	1.63889	3.32558	3.47929	3.51878	3.18106	3.15708	3.37515	3.23505	3.10953	3.32407
F8_028b_33	DW699304	III	5	15	14	TIGR_CMR|BA1853	BA1853	SPTR:Q81S26 symbol:BA1853 "dihydroxy-acid dehydratase" [GO:0004160 "dihydroxy-acid dehydratase activity" evidence=ISS] [GO:0009097 "isoleucine biosynthesis" evidence=ISS] [GO:0009099 "valine biosynthesis" evidence=ISS] HAMAP:MF_00012 InterPro:IPR000581 InterPro:IPR004404 Pfam:PF00920 ProDom:PD002691 TIGRFAMs:TIGR00110 PROSITE:PS00886 PROSITE:PS00887 EMBL:AE017334 EMBL:AE017225 EMBL:AE017029 TIGR:…	ILV3	8e-37	YJR016C	ref|NP_012550.1|	Dihydroxyacid dehydratase, catalyzes third step in the common pathway leading to biosynthesis of branched-chain amino acids; Ilv3p [Saccharomyces cerevisiae]	-0.61873	-0.790643	0.00740716	-0.547039	-0.620795	-0.337434	-0.205974	0.206591	0.198472	0.950459	1.042	0.855174	1.51258	1.44122	0.950808	1.69385
F9_052b_80	DW702235	III	7	7	6	SGD|S000001836	THI5	SPTR:P43534 symbol:THI5 "thiamine regulated pyrimidine precursor biosynthesis enzyme" [GO:0008372 "cellular component unknown" evidence=ND] [GO:0005554 "molecular function unknown" evidence=ND] [GO:0009228 "thiamin biosynthesis" evidence=TAS] SGD:S000001836 EMBL:D50617 EMBL:Z48220 GermOnline:140098 SPTR:P43534	THI11	9e-31	YJR156C	ref|NP_012690.1|	Protein involved in synthesis of the thiamine precursor hydroxymethylpyrimidine (HMP); member of a subtelomeric gene family including THI5, THI11, THI12, and THI13; Thi11p [Saccharomyces cerevisiae]	0.694744	-0.0835833	0.439404	0.942186	0.8137	1.16867	0.683466	1.35049	1.73877	1.35014	1.50798	1.54535	1.94011	2.01452	1.63897	2.28309
F9_092b_38	DW705149	III	2	26	6	SGD|S000000160	PRX1	SPTR:P34227 symbol:PRX1 "peroxiredoxin" [GO:0005739 "mitochondrion" evidence=ISS;IDA] [GO:0008379 "thioredoxin peroxidase activity" evidence=ISS;IDA;IMP] [GO:0030503 "regulation of cell redox homeostasis" evidence=IDA;IMP] SGD:S000000160 Pfam:PF00578 GO:GO:0005739 HSSP:P30041 InterPro:IPR000866 EMBL:Z23261 EMBL:Z35825 PIR:S39825 GermOnline:138499 SPTR:P34227	PRX1	2e-30	YBL064C	ref|NP_009489.1|	Mitochondrial peroxiredoxin (1-Cys Prx) with thioredoxin peroxidase activity, has a role in reduction of hydroperoxides; induced during respiratory growth and under conditions of oxidative stress; Prx1p [Saccharomyces cerevisiae]	1.8378	1.79888	3.1857	2.47174	1.96153	3.0043	2.95009	3.90761	4.8462	4.53511	4.19477	4.52818	3.90444	4.01191	3.95187	4.27744
F3_086b_55	DW685744	III	2	18	7	UNIPROT|P07237	PDIA1_HUMAN	SPTR:P07237 symbol:PDIA1_HUMAN "Protein disulfide-isomerase precursor" [GO:0003756 "protein disulfide isomerase activity" evidence=TAS] [GO:0004656 "procollagen-proline 4-dioxygenase activity" evidence=TAS] [GO:0005576 "extracellular region" evidence=NAS] [GO:0005783 "endoplasmic reticulum" evidence=TAS] [GO:0009986 "cell surface" evidence=IEP] InterPro:IPR000886 InterPro:IPR006663 InterPro:IPR00…	PDI1	3e-30	YCL043C	ref|NP_009887.1|	Protein disulfide isomerase, multifunctional protein resident in the endoplasmic reticulum lumen, essential for the formation of disulfide bonds in secretory and cell-surface proteins, unscrambles non-native disulfide bonds; Pdi1p [Saccharomyces cerevisiae]	0.808443	1.06367	1.49448	1.05819	1.09002	1.48944	1.55731	1.34207	1.69803	2.11513	1.77403	1.67024	1.75775	1.77474	1.83826	1.83629
F5_028b_28	DW693343	III	9	24	3	UNIPROT|P13929	ENOB_HUMAN	SPTR:P13929 symbol:ENOB_HUMAN "Beta-enolase" [GO:0004634 "phosphopyruvate hydratase activity" evidence=TAS] InterPro:IPR000941 Pfam:PF00113 HSSP:P56252 Pfam:PF03952 PRINTS:PR00148 ProDom:PD000902 TIGRFAMs:TIGR01060 PROSITE:PS00164 EMBL:X16504 EMBL:X51957 EMBL:X55976 EMBL:X56832 EMBL:BC017249 PIR:S06756 SMR:P13929 Genew:HGNC:3354 Reactome:P13929 MIM:131370 SPTR:P13929	ENO1	3e-30	YGR254W	ref|NP_011770.1|	Enolase I, a phosphopyruvate hydratase that catalyzes the conversion of 2-phosphoglycerate to phosphoenolpyruvate during glycolysis and the reverse reaction during gluconeogenesis; expression is repressed in response to glucose; Eno1p [Saccharomyces cerevisiae]	1.78758	1.53351	1.90322	1.38342	1.66647	2.71228	2.41949	2.5287	2.97058	3.24199	2.81875	2.86865	NaN	3.31864	3.05969	3.3352
F5_015b_74	DW692468	III	7	14	4	UNIPROT|P24797	AT1A2_CHICK	SPTR:P24797 symbol:AT1A2_CHICK "Sodium/potassium-transporting ATPase alpha-2 chain" [GO:0005391 "sodium:potassium-exchanging ATPase activity" evidence=ISS] [GO:0006813 "potassium ion transport" evidence=ISS] [GO:0006814 "sodium ion transport" evidence=ISS] [GO:0015991 "ATP hydrolysis coupled proton transport" evidence=ISS] [GO:0030317 "sperm motility" evidence=ISS] [GO:0030641 "hydrogen ion homeo…	PMR1	5e-30	YGL167C	ref|NP_011348.1|	High affinity Ca2+/Mn2+ P-type ATPase required for Ca2+ and Mn2+ transport into Golgi; involved in Ca2+ dependent protein sorting and processing; mutations in human homolog ATP2C1 cause acantholytic skin condition Hailey-Hailey disease; Pmr1p [Saccharomyces cerevisiae]	0.518325	1.10085	1.26009	1.52397	1.77215	1.49127	1.40979	1.43626	1.70854	2.21076	2.15943	2.28664	2.58126	2.54785	2.47369	2.77084
F5_026b_68	DW693252	III	9	23	3	UNIPROT|P06733	ENOA_HUMAN	SPTR:P06733 symbol:ENOA_HUMAN "Alpha-enolase" [GO:0004634 "phosphopyruvate hydratase activity" evidence=TAS] InterPro:IPR000941 Pfam:PF00113 HSSP:P56252 Pfam:PF03952 PRINTS:PR00148 ProDom:PD000902 TIGRFAMs:TIGR01060 PROSITE:PS00164 EMBL:M14328 EMBL:X16288 EMBL:X16289 EMBL:X16290 EMBL:M55914 EMBL:X84907 EMBL:AL139415 EMBL:BT007163 EMBL:AL833741 EMBL:BX537400 EMBL:BC001810 EMBL:BC004458 EMBL:BC0099…	ERR3	2e-29	YMR323W	ref|NP_014056.1|	Protein of unknown function, has similarity to enolases; Err3p [Saccharomyces cerevisiae]	1.84108	1.42354	1.86357	1.22224	1.33044	2.06827	1.83581	1.85721	2.06467	2.39403	2.0723	2.06871	2.44984	2.38674	2.3919	2.6455
F4_034b_05	DW689028	III	2	16	3	TAIR|gene:2196188	AT1G14980.1	SPTR:P34893 symbol:AT1G14980.1 [GO:0005739 "mitochondrion" evidence=IDA] Pfam:PF00166 InterPro:IPR001476 HSSP:P09621 PRINTS:PR00297 ProDom:PD000566 PROSITE:PS00681 EMBL:L02843 EMBL:D88314 EMBL:AC012189 EMBL:AY063928 EMBL:AY091252 EMBL:AY086708 PIR:S65597 GeneFarm:2381 SPTR:P34893	HSP10	5e-28	YOR020C	ref|NP_014663.1|	Mitochondrial matrix co-chaperonin that inhibits the ATPase activity of Hsp60p, a mitochondrial chaperonin; involved in protein folding and sorting in the mitochondria; 10 kD heat shock protein with similarity to E. coli groES; Hsp10p [Saccharomyces cerevisiae]	2.53032	3.08725	3.04321	3.04889	2.80369	2.94824	2.88335	2.77488	3.22099	2.71102	3.23337	3.34377	2.90058	3.07271	3.32878	3.04521
F6_023b_67	DW695305	III	16	6	6	UNIPROT|Q02817	MUC2_HUMAN	SPTR:Q02817 symbol:MUC2_HUMAN "Mucin-2 precursor" [GO:0005615 "extracellular space" evidence=NR] InterPro:IPR006209 InterPro:IPR001007 PROSITE:PS00022 InterPro:IPR002919 Pfam:PF01826 InterPro:IPR006207 PROSITE:PS01185 PROSITE:PS01225 Pfam:PF00093 SMART:SM00214 PROSITE:PS50184 PROSITE:PS01208 InterPro:IPR001846 Pfam:PF00094 SMART:SM00216 SMART:SM00041 InterPro:IPR006208 Pfam:PF00007 EMBL:L21998 EM…	MUC1	3e-27	YIR019C	ref|NP_012284.1|	GPI-anchored cell surface glycoprotein required for diploid pseudohyphal formation and haploid invasive growth, transcriptionally regulated by the MAPK pathway (via Ste12p and Tec1p) and the cAMP pathway (via Flo8p); Muc1p [Saccharomyces cerevisiae]	1.35119	0.395572	2.75992	3.08092	2.67803	3.4281	2.59953	3.90276	3.65841	4.50176	4.52105	4.56855	NaN	4.63899	4.66873	4.87636
F5_009b_60	DW693737	III	16	25	5	SGD|S000005228	MRPL10	SPTR:P36520 symbol:MRPL10 [GO:0005762 "mitochondrial large ribosomal subunit" evidence=TAS] [GO:0003735 "structural constituent of ribosome" evidence=TAS] [GO:0006412 "protein biosynthesis" evidence=TAS] InterPro:IPR001196 InterPro:IPR005749 SGD:S000005228 Pfam:PF00256 Pfam:PF01305 PROSITE:PS00475 EMBL:Z71560 PIR:S63258 GermOnline:143290 TIGRFAMs:TIGR01071 SPTR:P36520	MRPL10	6e-27	YNL284C	ref|NP_014115.1|	Mitochondrial ribosomal protein of the large subunit; appears as two protein spots (YmL10 and YmL18) on two-dimensional SDS gels; Mrpl10p [Saccharomyces cerevisiae]	0.800566	0.664984	1.64732	0.59525	0.51071	2.28627	1.77008	3.63542	3.21712	3.47459	3.16254	3.23208	3.39501	3.28948	3.10015	3.36579
F9_057b_71	DW702550	III	5	2	11	ZFIN|ZDB-GENE-030131-527	zgc:76987	SPTR:Q6PI52 symbol:zgc:76987 "zgc:76987" [GO:0000004 "biological process unknown" evidence=ND] [GO:0008372 "cellular component unknown" evidence=ND] InterPro:IPR002048 InterPro:IPR001125 Pfam:PF00036 Prosite:PS00018 ZFIN:ZDB-GENE-020415-2 ZFIN:ZDB-GENE-030131-8065 ZFIN:ZDB-GENE-030804-2 ZFIN:ZDB-GENE-040426-2667 ZFIN:ZDB-GENE-030131-527 ZFIN:ZDB-GENE-030131-5590 ProDom:PD000012 SMART:SM00054 PROS…	MLC1	3e-25	YGL106W	ref|NP_011409.1|	Essential light chain for myosin Myo2p; may stabilize Myo2p by binding to the neck region; may interact with Myo1p, Iqg1p, and Myo2p to coordinate formation and contraction of the actomyosin ring with targeted membrane deposition; Mlc1p [Saccharomyces cerevisiae]	0.812768	1.26342	1.2777	1.51889	1.03912	1.13043	0.999846	1.36399	1.48177	1.32275	1.961	1.93312	2.08485	2.12803	1.71843	2.23424
F8_019b_95	DW698559	III	10	12	4	SGD|S000004662	FET3	SPTR:P38993 symbol:FET3 "multicopper oxidase" [GO:0005886 "plasma membrane" evidence=IDA] [GO:0004322 "ferroxidase activity" evidence=IDA] [GO:0006827 "high affinity iron ion transport" evidence=IMP] [GO:0046688 "response to copper ion" evidence=IGI;IMP] SGD:S000004662 InterPro:IPR002355 InterPro:IPR001117 Pfam:PF00394 PROSITE:PS00080 PROSITE:PS00079 HSSP:Q9Y780 InterPro:IPR011706 InterPro:IPR011…	FET5	1e-24	YFL041W	ref|NP_116612.1|	Multicopper oxidase, integral membrane protein with similarity to Fet3p; may have a role in iron transport; Fet5p [Saccharomyces cerevisiae]	2.20355	1.98293	2.70709	2.60327	2.25037	3.14538	2.72549	3.81542	4.24008	4.33035	4.10583	4.26934	3.71297	3.73912	3.72289	3.84879
F4_048b_71	DW689541	III	7	27	3	SGD|S000004403	CTR3	SPTR:Q06686 symbol:CTR3 "copper transporter" [GO:0005887 "integral to plasma membrane" evidence=IDA] [GO:0015088 "copper uptake transporter activity" evidence=IDA] [GO:0015677 "copper ion import" evidence=IDA] SGD:S000004403 InterPro:IPR007274 Pfam:PF04145 EMBL:U20162 EMBL:U81482 EMBL:AY692929 PIR:S59377 GermOnline:142474 SPTR:Q06686	CTR3	4e-24	YLR411W	ref|NP_013515.1|	High-affinity copper transporter of the plasma membrane, acts as a trimer; gene is disrupted by a Ty2 transposon insertion in many laboratory strains of S. cerevisiae; Ctr3p [Saccharomyces cerevisiae]	-0.168934	-0.449654	0.149651	0.18348	0.0574135	0.505594	0.0417018	0.444027	0.755794	0.638917	1.30871	1.37315	1.14416	1.73145	1.30272	2.16528
F4_020b_76	DW688518	III	13	17	4	FB|FBgn0037138	CG7145	SPTR:Q9VNX4 symbol:CG7145 "CG7145" [GO:0003842 "1-pyrroline-5-carboxylate dehydrogenase activity" evidence=ISS] [GO:0006560 "proline metabolism" evidence=ISS] [GO:0005759 "mitochondrial matrix" evidence=ISS] InterPro:IPR002086 Pfam:PF00171 Interpro:IPR005931 GO:GO:0008152 PROSITE:PS00070 InterPro:IPR012303 PIRSF:PIRSF000147 PROSITE:PS00687 EMBL:AE003595 IntAct:Q9VNX4 FlyBase:FBgn0037138 TIGRFAMs:…	PUT2	3e-22	YHR037W	ref|NP_011902.1|	Delta-1-pyrroline-5-carboxylate dehydrogenase, nuclear-encoded mitochondrial protein involved in utilization of proline as sole nitrogen source; deficiency of the human homolog causes HPII, an autosomal recessive inborn error of metabolism; Put2p [Saccharomyces cerevisiae]	1.59887	2.11859	1.75629	1.80557	1.8636	2.02214	2.05203	2.09206	2.44306	2.2041	2.00963	1.98097	2.17489	2.1603	2.117	2.1805
F3_001b_13	DW681018	III	13	5	1	TAIR|gene:2097844	AT3G48000.1	SPTR:Q9SU63 symbol:AT3G48000.1 [GO:0005739 "mitochondrion" evidence=IDA] [GO:0004028 "aldehyde dehydrogenase activity" evidence=ISS] InterPro:IPR002086 Pfam:PF00171 GO:GO:0005739 PROSITE:PS00070 InterPro:IPR012303 PIRSF:PIRSF000147 PROSITE:PS00687 EMBL:AL049658 EMBL:AB030820 EMBL:AF327426 EMBL:AY090443 EMBL:AF349447 EMBL:AF372911 EMBL:BT006371 EMBL:BT000752 EMBL:AF349522 PIR:T06683 HSSP:P20000 SP…	ALD2	4e-22	YMR170C	ref|NP_013893.1|	Cytoplasmic aldehyde dehydrogenase, involved in ethanol oxidation and beta-alanine biosynthesis; uses NAD+ as the preferred coenzyme; expression is stress induced and glucose repressed; very similar to Ald3p; Ald2p [Saccharomyces cerevisiae]	0.925112	0.984874	1.60193	0.995415	0.917471	1.82087	1.41544	2.11589	2.09454	1.95122	2.03824	1.98329	1.86737	2.1256	1.93745	1.8817
F8_029b_46	DW699406	III	7	21	5	UNIPROT|P00441	SODC_HUMAN	SPTR:P00441 symbol:SODC_HUMAN "Superoxide dismutase" [GO:0004785 "copper, zinc superoxide dismutase activity" evidence=TAS] [GO:0006979 "response to oxidative stress" evidence=NR] [GO:0007399 "nervous system development" evidence=TAS] [GO:0005737 "cytoplasm" evidence=NR] InterPro:IPR001424 Pfam:PF00080 GO:GO:0007399 PRINTS:PR00068 PROSITE:PS00332 ProDom:PD000469 PROSITE:PS00087 EMBL:L44139 EMBL:L…	SOD1	6e-21	YJR104C	ref|NP_012638.1|	Cu, Zn superoxide dismutase; some mutations are analogous to those that cause ALS (amyotrophic lateral sclerosis) in humans; Sod1p [Saccharomyces cerevisiae]	1.16203	0.476085	1.41197	1.40418	1.45349	1.81765	1.38351	1.99557	1.89424	2.26483	2.20902	2.40055	2.23663	2.39119	2.34414	2.45917
F8_044b_24		III	10	3	7	TIGR_CMR|BA3610	BA3610	SPTR:Q81WX9 symbol:BA3610 "3-oxoacyl-(acyl-carrier-protein) reductase, putative" [GO:0004316 "3-oxoacyl-[acyl-carrier protein] reductase activity" evidence=ISS] [GO:0006633 "fatty acid biosynthesis" evidence=ISS] InterPro:IPR002347 InterPro:IPR002198 Pfam:PF00106 Prosite:PS00061 GO:GO:0008152 PRINTS:PR00080 PRINTS:PR00081 HSSP:P25716 EMBL:AE017334 EMBL:AE017225 EMBL:AE017035 TIGR:BA3610 TIGR:GBAA…	SPS19	4e-20	YNL202W	ref|NP_014197.1|	Peroxisomal 2,4-dienoyl-CoA reductase, auxiliary enzyme of fatty acid beta-oxidation; homodimeric enzyme required for growth and sporulation on petroselineate medium; expression induced during late sporulation and in the presence of oleate; Sps19p [Saccharomyces cerevisiae]	1.21404	1.02645	2.30393	1.96209	1.96334	2.67029	2.47697	2.84124	3.25375	3.43244	2.96755	3.09877	3.31654	3.38208	2.99393	3.74841
F10_020b_33	DW708881	III	12	4	5	TAIR|gene:2150214	AT5G19350.1	SPTR:Q8VXZ9 symbol:AT5G19350.1 [GO:0003723 "RNA binding" evidence=ISS] InterPro:IPR000504 Pfam:PF00076 SMART:SM00360 PROSITE:PS50102 HSSP:Q14103 EMBL:AY074319 EMBL:AY114004 SPTR:Q8VXZ9	NAM8	9e-20	YHR086W	ref|NP_011954.1|	RNA binding protein, component of the U1 snRNP protein; mutants are defective in meiotic recombination and in formation of viable spores, involved in the formation of DSBs through meiosis-specific splicing of MER2 pre-mRNA; Nam8p [Saccharomyces cerevisiae]	0.194848	0.462136	0.906901	0.48518	0.9856	1.03502	1.46359	0.652907	1.2576	1.02905	1.04445	1.08242	NaN	1.78061	1.23989	1.64361
F9_072b_92	DW703611	III	13	23	9	UNIPROT|P08319	ADH4_HUMAN	SPTR:P08319 symbol:ADH4_HUMAN "Alcohol dehydrogenase class II pi chain" [GO:0004022 "alcohol dehydrogenase activity" evidence=TAS] [GO:0004174 "electron-transferring-flavoprotein dehydrogenase activity" evidence=TAS] [GO:0006066 "alcohol metabolism" evidence=TAS] [GO:0006069 "ethanol oxidation" evidence=NR] [GO:0006081 "aldehyde metabolism" evidence=TAS] InterPro:IPR002085 Pfam:PF00107 InterPro:I…	SFA1	3e-19	YDL168W	ref|NP_010113.1|	Bifunctional enzyme containing both alcohol dehydrogenase and glutathione-dependent formaldehyde dehydrogenase activities, functions in formaldehyde detoxification and formation of long chain and complex alcohols, regulated by Hog1p-Sko1p; Sfa1p [Saccharomyces cerevisiae]	0.888516	0.0229319	0.605986	0.667572	0.798455	1.11575	0.555321	1.75764	1.92214	1.70555	1.62286	1.59009	1.76415	1.76464	1.6813	2.06473
F7_033b_65	DW697114	III	9	16	8	MGI|MGI:95758	Slc2a4	SPTR:P14142 symbol:Slc2a4 "solute carrier family 2 (facilitated glucose transporter), member 4" [GO:0005886 "plasma membrane" evidence=IDA] [GO:0016021 "integral to membrane" evidence=RCA] [GO:0012506 "vesicle membrane" evidence=ISS] [GO:0000299 "integral to membrane of membrane fraction" evidence=IDA] [GO:0005792 "microsome" evidence=IDA] [GO:0005768 "endosome" evidence=IDA] [GO:0005887 "integra…	JEN1	4e-18	YKL217W	ref|NP_012705.1|	Lactate transporter, required for uptake of lactate and pyruvate; expression is derepressed by transcriptional activator Cat8p under nonfermentative growth conditions, and repressed in the presence of glucose, fructose, and mannose; Jen1p [Saccharomyces cerevisiae]	-0.722916	-0.747116	0.425309	0.0435489	0.309187	1.28259	1.01367	1.48092	1.87981	2.0025	2.20256	2.0088	2.0734	1.94178	NaN	2.45401
F3_024b_19	DW682313	III	2	19	1	SGD|S000004099	AHP1	SPTR:P38013 symbol:AHP1 "alkyl hydroperoxide reductase" [GO:0005737 "cytoplasm" evidence=IDA] [GO:0008379 "thioredoxin peroxidase activity" evidence=ISS;IMP;IDA] [GO:0010038 "response to metal ion" evidence=IMP] [GO:0030503 "regulation of cell redox homeostasis" evidence=IMP;IDA] SGD:S000004099 GO:GO:0005737 InterPro:IPR000866 HSSP:P44758 EMBL:X89514 EMBL:U53878 EMBL:Z73281 PIR:S64946 GermOnline:…	AHP1	4e-18	YLR109W	ref|NP_013210.1|	Thiol-specific peroxiredoxin, reduces hydroperoxides to protect against oxidative damage; function in vivo requires covalent conjugation to Urm1p; Ahp1p [Saccharomyces cerevisiae]	0.606427	0.862985	2.32466	1.71808	1.62256	2.52544	2.30482	3.34532	4.1483	4.13988	3.84963	3.90056	3.48335	3.72874	3.59503	3.50692
F4_071b_37	DW691154	III	7	5	4				PMR1	1e-16	YGL167C	ref|NP_011348.1|	High affinity Ca2+/Mn2+ P-type ATPase required for Ca2+ and Mn2+ transport into Golgi; involved in Ca2+ dependent protein sorting and processing; mutations in human homolog ATP2C1 cause acantholytic skin condition Hailey-Hailey disease; Pmr1p [Saccharomyces cerevisiae]	-3.62418	-3.53719	-2.14407	-2.88543	-2.34727	-1.7135	-2.13196	0.364229	0.570448	1.00802	0.621581	0.741013	1.20721	0.847629	0.878639	0.850008
F10_049b_21	DW710849	III	16	7	21	FB|FBgn0000212	brm	SPTR:P25439 symbol:brm "brahma" [GO:0007474 "wing vein specification" evidence=IMP] [GO:0008094 "DNA-dependent ATPase activity" evidence=NAS] [GO:0016251 "general RNA polymerase II transcription factor activity" evidence=ISS] [GO:0003713 "transcription coactivator activity" evidence=ISS;NAS] [GO:0016585 "chromatin remodeling complex" evidence=ISS] [GO:0048096 "chromatin-mediated maintenance of tr…	NCA2	2e-16	YPR155C	ref|NP_015481.1|	Protein involved in regulation of mitochondrial expression of subunits 6 (Atp6p) and 8 (Atp8p) of the Fo-F1 ATP synthase; functions with Nca3p; Nca2p [Saccharomyces cerevisiae]	-0.593855	-0.587724	1.09142	-0.145	-0.438038	0.708006	0.931067	2.19733	2.32228	2.36421	1.83977	2.01772	2.11693	2.34433	2.0131	2.62794
F3_065b_93	DW684615	III	7	3	2	SGD|S000000411	FTH1	SPTR:P38310 symbol:FTH1 [GO:0000329 "vacuolar membrane (sensu Fungi)" evidence=IDA] [GO:0005381 "iron ion transporter activity" evidence=TAS] [GO:0006827 "high affinity iron ion transport" evidence=IPI] [GO:0006897 "endocytosis" evidence=IMP] SGD:S000000411 Pfam:PF03239 GO:GO:0006897 EMBL:Z21487 EMBL:AF177330 EMBL:Z36076 PIR:S34929 GermOnline:138750 InterPro:IPR004923 SPTR:P38310	FTR1	3e-16	YER145C	ref|NP_011072.1|	High affinity iron permease involved in the transport of iron across the plasma membrane; forms complex with Fet3p; expression is regulated by iron; Ftr1p [Saccharomyces cerevisiae]	1.33461	1.26689	1.42901	1.27147	1.29338	1.82488	1.41774	2.51174	2.72891	2.9087	2.65692	2.45641	2.47922	2.44291	2.32515	2.51104
F9_043b_49	DW701974	III	2	22	7	UNIPROT|Q8NBS9	TXND5_HUMAN	SPTR:Q8NBS9 symbol:TXND5_HUMAN "Thioredoxin domain containing protein 5 precursor" [GO:0005788 "endoplasmic reticulum lumen" evidence=ISS] InterPro:IPR000886 InterPro:IPR006663 InterPro:IPR006662 Prosite:PS00194 InterPro:IPR005788 Pfam:PF00085 PROSITE:PS00014 PRINTS:PR00421 TIGRFAMs:TIGR01126 HSSP:P10599 EMBL:AY358646 EMBL:AK075291 EMBL:AJ440721 EMBL:BC001199 EMBL:AL834423 Genew:HGNC:21073 SPTR:Q…	PDI1	1e-15	YCL043C	ref|NP_009887.1|	Protein disulfide isomerase, multifunctional protein resident in the endoplasmic reticulum lumen, essential for the formation of disulfide bonds in secretory and cell-surface proteins, unscrambles non-native disulfide bonds; Pdi1p [Saccharomyces cerevisiae]	-0.390029	-0.0332095	0.243491	0.632893	0.379814	0.573389	0.432039	1.21251	1.36327	1.45795	1.2431	1.24177	1.14751	1.11409	0.992664	1.19187
F4_042b_78	DW689295	III	4	12	7	UNIPROT|Q9BRQ8	Q9BRQ8	SPTR:Q9BRQ8 symbol:Q9BRQ8 "Apoptosis-inducing factor" [GO:0004174 "electron-transferring-flavoprotein dehydrogenase activity" evidence=ISS] [GO:0006917 "induction of apoptosis" evidence=IMP] [GO:0008637 "apoptotic mitochondrial changes" evidence=NAS] [GO:0030261 "chromosome condensation" evidence=IDA] [GO:0005741 "mitochondrial outer membrane" evidence=IDA] [GO:0005829 "cytosol" evidence=IDA] Int…	AIF1	4e-13	YNR074C	ref|NP_014472.1|	Mitochondrial cell death effector that translocates to the nucleus in response to apoptotic stimuli, homolog of mammalian Apoptosis-Inducing Factor, putative reductase; Aif1p [Saccharomyces cerevisiae]	0.447584	0.0464342	0.533277	-0.155449	-0.288446	0.933051	0.668388	1.47946	1.98294	2.10085	1.96047	2.0167	1.94872	2.4179	1.94373	2.35577
F8_040b_32	DW700125	III	15	25	21	UNIPROT|P98088	MUC5A_HUMAN	SPTR:P98088 symbol:MUC5A_HUMAN "Mucin-5AC" [GO:0005201 "extracellular matrix structural constituent" evidence=TAS] [GO:0007155 "cell adhesion" evidence=NAS] [GO:0008372 "cellular component unknown" evidence=ND] InterPro:IPR001007 InterPro:IPR002919 InterPro:IPR006207 PROSITE:PS01185 PROSITE:PS01225 Pfam:PF00093 SMART:SM00214 PROSITE:PS50184 PROSITE:PS01208 InterPro:IPR001846 Pfam:PF00094 SMART:SM…	AGA1	1e-11	YNR044W	ref|NP_014442.1|	Anchorage subunit of a-agglutinin of a-cells, highly O-glycosylated protein with N-terminal secretion signal and C-terminal signal for addition of GPI anchor to cell wall, linked to adhesion subunit Aga2p via two disulfide bonds; Aga1p [Saccharomyces cerevisiae]	-0.953184	-0.481046	0.0365047	0.504953	0.44964	0.107614	0.247108	0.498128	0.759173	0.966394	1.06586	1.22599	1.85761	1.60953	1.45144	1.88345
F5_006b_01	DW693501	III	15	8	7	TIGR_CMR|BA0397		SPTR:Q81Z75 symbol:BA0397 "LPXTG-motif cell wall anchor domain protein" [GO:0000004 "biological process unknown" evidence=ND] [GO:0005554 "molecular function unknown" evidence=ND] InterPro:IPR002952 InterPro:IPR001899 Pfam:PF00746 PRINTS:PR01228 EMBL:AE017334 EMBL:AE017025 TIGR:BA0397 TIGR:GBAA0397 TIGRFAMs:TIGR01167 SPTR:Q81Z75	CCW14	2e-11	YLR390W-A	ref|NP_013495.1|	Covalently linked cell wall glycoprotein, present in the inner layer of the cell wall; Ccw14p [Saccharomyces cerevisiae]	2.53276	3.00335	3.16102	3.56725	3.4266	3.03764	3.72096	3.09344	3.55063	2.9436	3.41007	3.31196	4.2127	3.95341	3.31714	3.91758
F9_109b_50	DW706592	III	10	24	5	UNIPROT|Q8IWZ2	Q8IWZ2	SPTR:Q8IWZ2 symbol:Q8IWZ2 "Multiple ankyrin repeats single KH domain protein isoform 2" [GO:0005515 "protein binding" evidence=IPI] Interpro:IPR004087 Pfam:PF00013 InterPro:IPR002110 InterPro:IPR004088 Pfam:PF00023 HSSP:P16157 PRINTS:PR01415 SMART:SM00248 PROSITE:PS50088 PROSITE:PS50297 SMART:SM00322 PROSITE:PS50084 EMBL:AF521883 IntAct:Q8IWZ2 SPTR:Q8IWZ2	-	2e-11	YAL049C	ref|NP_009350.1|	hypothetical protein; Yal049cp [Saccharomyces cerevisiae]	-0.794456	-1.19857	-0.507233	-0.757509	-0.566542	-0.20308	-0.480802	0.3425	0.789687	0.933813	1.10446	0.987759	1.38072	1.35434	1.19726	1.44026
F4_050b_08	DW689629	III	15	25	5	FB|FBgn0053204	CG33204	SPTR:Q86B72 symbol:CG33204 "CG33204" [GO:0000004 "biological process unknown" evidence=ND] [GO:0005554 "molecular function unknown" evidence=ND] [GO:0008372 "cellular component unknown" evidence=ND] EMBL:AE003767 FlyBase:FBgn0053204 SPTR:Q86B72	BSC1	4e-11	YDL037C	ref|NP_010247.1|	Protein of unconfirmed function, similar to cell surface flocculin Muc1p; ORF exhibits genomic organization compatible with a translational readthrough-dependent mode of expression; Bsc1p [Saccharomyces cerevisiae]	1.40109	1.11454	1.61967	1.82533	1.51054	1.53276	1.78409	1.67247	1.68844	2.05059	1.94845	1.85297	2.48547	2.21938	1.90107	2.29872
F10_008b_08	DW707980	III	5	18	15	TIGR_CMR|BA0659	BA0659	SPTR:Q81V42 symbol:BA0659 "oligopeptide ABC transporter, ATP-binding protein" [GO:0005524 "ATP binding" evidence=ISS] [GO:0006857 "oligopeptide transport" evidence=ISS] [GO:0015421 "oligopeptide-transporting ATPase activity" evidence=ISS] [GO:0042626 "ATPase activity, coupled to transmembrane movement of substances" evidence=ISS] InterPro:IPR003593 InterPro:IPR003439 Pfam:PF00005 Prosite:PS00211 …	MDL1	5e-10	YLR188W	ref|NP_013289.1|	Half-type ATP-binding cassette (ABC) transporter of the inner mitochondrial membrane, mediates export of peptides generated upon proteolysis of mitochondrial proteins, plays a role in the regulation of cellular resistance to oxidative stress; Mdl1p [Saccharomyces cerevisiae]	1.03728	1.30202	1.05878	1.23342	1.32661	1.29272	1.34496	1.33169	1.54836	1.79531	1.75932	1.71955	2.13155	1.81125	1.88992	1.76899
F2_002b_47	DW686475	III	10	8	20	UNIPROT|Q02817	MUC2_HUMAN	SPTR:Q02817 symbol:MUC2_HUMAN "Mucin-2 precursor" [GO:0005615 "extracellular space" evidence=NR] InterPro:IPR006209 InterPro:IPR001007 PROSITE:PS00022 InterPro:IPR002919 Pfam:PF01826 InterPro:IPR006207 PROSITE:PS01185 PROSITE:PS01225 Pfam:PF00093 SMART:SM00214 PROSITE:PS50184 PROSITE:PS01208 InterPro:IPR001846 Pfam:PF00094 SMART:SM00216 SMART:SM00041 InterPro:IPR006208 Pfam:PF00007 EMBL:L21998 EM…	DAN4	6e-10	YJR151C	ref|NP_012685.1|	Cell wall mannoprotein with similarity to Tir1p, Tir2p, Tir3p, and Tir4p; expressed under anaerobic conditions, completely repressed during aerobic growth; Dan4p [Saccharomyces cerevisiae]	0.719334	-0.941017	0.00875402	-1.1919	-1.40717	0.300077	0.370271	2.13541	2.87584	1.78303	1.66811	1.89954	NaN	2.00723	1.67117	2.52994
F1_025b_60	DW680356	III	9	15	25	TAIR|gene:2074372	AT3G51800.1	SPTR:Q96327 symbol:AT3G51800.1 [GO:0008372 "cellular component unknown" evidence=ND] [GO:0006508 "proteolysis" evidence=ISS] [GO:0008235 "metalloexopeptidase activity" evidence=ISS] InterPro:IPR000994 Pfam:PF00557 InterPro:IPR001714 InterPro:IPR011991 MEROPS:M24.973 InterPro:IPR004545 TIGRFAMs:TIGR00495 PRINTS:PR00599 HSSP:P50579 EMBL:AF049236 EMBL:U72503 EMBL:AY056616 EMBL:AY056617 EMBL:AF422841…	ARX1	1e-09	YDR101C	ref|NP_010386.1|	Protein associated with the ribosomal export complex; Arx1p [Saccharomyces cerevisiae]	1.14953	2.01097	1.8978	1.78181	1.54676	2.60929	2.70912	1.6213	1.55018	1.41617	2.21077	1.87152	2.64132	2.41176	1.67324	2.41908
F7_014b_92	DW696303	III	2	20	4	UNIPROT|O75190	DNJB6_HUMAN	SPTR:O75190 symbol:DNJB6_HUMAN "Splice Isoform A of DnaJ homolog subfamily B member 6" [GO:0006986 "response to unfolded protein" evidence=NAS] [GO:0008372 "cellular component unknown" evidence=ND] Pfam:PF00226 InterPro:IPR001623 SMART:SM00271 PROSITE:PS50076 HSSP:P25685 PROSITE:PS00636 EMBL:AB014888 EMBL:AF075601 EMBL:AF080569 EMBL:AB015798 EMBL:AB015799 EMBL:AF060703 EMBL:AL136707 EMBL:AC079306…	HSL1	1e-09	YKL101W	ref|NP_012821.1|	Nim1p-related protein kinase that regulates the morphogenesis and septin checkpoints; associates with the assembled septin filament; required along with Hsl7p for bud neck recruitment, phosphorylation, and degradation of Swe1p; Hsl1p [Saccharomyces cerevisiae]	2.30408	2.61042	2.73149	2.41046	2.28171	2.86907	2.88419	2.84963	3.16058	3.11034	3.04402	3.00716	2.98547	3.15081	3.05287	3.2504
F2_006b_08	DW686739	III	15	27	12	UNIPROT|Q14851	Q14851	SPTR:Q14851 symbol:Q14851 "Mucin" [GO:0030197 "extracellular matrix constituent, lubricant activity" evidence=NAS] [GO:0000004 "biological process unknown" evidence=ND] [GO:0005576 "extracellular region" evidence=NAS] EMBL:L46721 PIR:I53641 SPTR:Q14851	MUC1	5e-09	YIR019C	ref|NP_012284.1|	GPI-anchored cell surface glycoprotein required for diploid pseudohyphal formation and haploid invasive growth, transcriptionally regulated by the MAPK pathway (via Ste12p and Tec1p) and the cAMP pathway (via Flo8p); Muc1p [Saccharomyces cerevisiae]	0.0925713	-0.0704371	0.877299	0.464602	0.171452	0.826094	0.778391	1.77509	1.93381	1.94903	1.54137	1.61536	1.72651	1.96038	1.65739	2.09291
F6_028b_29	DW695589	III	2	5	2	TAIR|gene:2009708	AT1G65970.1	SPTR:Q9SRZ4 symbol:AT1G65970.1 [GO:0000004 "biological process unknown" evidence=ND] [GO:0008372 "cellular component unknown" evidence=ND] [GO:0016209 "antioxidant activity" evidence=ISS] Pfam:PF00578 InterPro:IPR000866 HSSP:P30044 EMBL:AC009513 EMBL:AY084458 EMBL:AF332463 EMBL:BT003050 PIR:A96684 SPTR:Q9SRZ4	AHP1	8e-09	YLR109W	ref|NP_013210.1|	Thiol-specific peroxiredoxin, reduces hydroperoxides to protect against oxidative damage; function in vivo requires covalent conjugation to Urm1p; Ahp1p [Saccharomyces cerevisiae]	-0.0503618	0.595471	1.78496	1.14755	0.913013	1.99112	1.9574	2.866	3.58868	3.80541	3.46867	3.38774	3.00884	3.27178	3.0646	3.24712
F3_058b_95	DW684254	III	9	20	1	MGI|MGI:96074	Hexb	SPTR:P20060 symbol:Hexb "hexosaminidase B" [GO:0016020 "membrane" evidence=IDA] [GO:0005764 "lysosome" evidence=IDA] [GO:0001669 "acrosome" evidence=IDA] [GO:0004563 "beta-N-acetylhexosaminidase activity" evidence=IGI;IMP;IDA] [GO:0007626 "locomotory behavior" evidence=IGI;IMP] [GO:0007338 "fertilization (sensu Metazoa)" evidence=IMP] [GO:0019953 "sexual reproduction" evidence=IMP] [GO:0019915 "s…	AGA1	2e-08	YNR044W	ref|NP_014442.1|	Anchorage subunit of a-agglutinin of a-cells, highly O-glycosylated protein with N-terminal secretion signal and C-terminal signal for addition of GPI anchor to cell wall, linked to adhesion subunit Aga2p via two disulfide bonds; Aga1p [Saccharomyces cerevisiae]	0.34072	1.62967	2.22423	2.04809	1.86977	1.99725	2.17979	3.40421	4.18335	4.24246	4.04209	4.11684	3.88237	3.1961	3.05408	3.53631
F4_045b_33	DW689425	III	9	26	2	SGD|S000001543	FBA1	SPTR:P14540 symbol:FBA1 "aldolase" [GO:0005737 "cytoplasm" evidence=IDA] [GO:0004332 "fructose-bisphosphate aldolase activity" evidence=IMP;IDA] [GO:0006094 "gluconeogenesis" evidence=IMP] [GO:0006096 "glycolysis" evidence=IMP] InterPro:IPR000771 SGD:S000001543 Pfam:PF01116 GO:GO:0005737 EMBL:X75781 EMBL:X15003 EMBL:M32026 EMBL:Z28060 PIR:S07855 HSSP:P11604 GermOnline:139816 SWISS-2DPAGE:P14540 C…	FBA1	5e-08	YKL060C	ref|NP_012863.1|	Fructose 1,6-bisphosphate aldolase, a cytosolic enzyme required for glycolysis and gluconeogenesis; catalyzes the conversion of fructose 1,6 bisphosphate into two 3-carbon products: glyceraldehyde-3-phosphate and dihydroxyacetone phosphate; Fba1p [Saccharomyces cerevisiae]	1.25645	0.502885	1.51229	1.44828	1.47784	2.11386	1.66542	1.83091	2.05283	2.11797	1.84835	1.91775	2.32545	2.25614	2.23728	2.36769
F8_020b_42	DW698597	III	12	26	10	TIGR_CMR|PSPTO3322	PSPTO3322	SPTR:Q87ZV0 symbol:PSPTO3322 "transcriptional regulator, LysR family" [GO:0003700 "transcription factor activity" evidence=ISS] [GO:0006355 "regulation of transcription, DNA-dependent" evidence=ISS] InterPro:IPR000847 Pfam:PF00126 Pfam:PF03466 InterPro:IPR011991 InterPro:IPR005119 PRINTS:PR00039 PROSITE:PS50931 HSSP:P11721 EMBL:AE016868 TIGR:PSPTO3322 SPTR:Q87ZV0	LEU4	2e-07	YNL104C	ref|NP_014295.1|	Alpha-isopropylmalate synthase (2-isopropylmalate synthase); the main isozyme responsible for the first step in the leucine biosynthesis pathway; Leu4p [Saccharomyces cerevisiae]	-0.670062	-1.74272	-1.36968	-2.91914	-3.11298	-0.96754	-0.809541	1.65273	1.79266	1.59158	1.80364	2.3003	2.41188	2.94459	3.07122	3.52484
F0_012b_84	DW406539	III	5	16	23	TIGR_CMR|SO4647	SO4647	SPTR:Q8E8L6 symbol:SO4647 "DNA-binding response regulator" [GO:0000156 "two-component response regulator activity" evidence=ISS] [GO:0000160 "two-component signal transduction system (phosphorelay)" evidence=ISS] [GO:0003677 "DNA binding" evidence=ISS] [GO:0006355 "regulation of transcription, DNA-dependent" evidence=ISS] Interpro:IPR005829 InterPro:IPR001789 Pfam:PF00072 Pfam:PF00486 GO:GO:00063…	SKN7	4e-07	YHR206W	ref|NP_012076.1|	Nuclear response regulator and transcription factor, part of a branched two-component signaling system; required for optimal induction of heat-shock genes in response to oxidative stress; involved in osmoregulation; Skn7p [Saccharomyces cerevisiae]	1.91354	1.65551	1.57254	1.76449	1.61285	1.71211	1.70527	NaN	NaN	3.49753	3.98402	4.00131	4.18804	3.80982	3.46751	NaN
F7_031b_16	DW696952	III	11	10	4	TIGR_CMR|SO2748	SO2748	SPTR:Q8EDJ8 symbol:SO2748 "tolB protein" [GO:0006810 "transport" evidence=ISS] [GO:0019534 "toxin transporter activity" evidence=ISS] HAMAP:MF_00671 Pfam:PF04052 EMBL:AE015714 HSSP:P19935 TIGR:SO2748 InterPro:IPR011042 InterPro:IPR007195 SPTR:Q8EDJ8	RPO21	5e-07	YDL140C	ref|NP_010141.1|	RNA polymerase II largest subunit B220, part of central core; phosphorylation of C-terminal heptapeptide repeat domain regulates association with transcription and splicing factors; similar to bacterial beta-prime; Rpo21p [Saccharomyces cerevisiae]	0.945775	-0.166792	0.489814	-0.351782	0.173816	0.333913	0.643527	1.52687	2.8043	2.40612	2.04882	2.34939	2.11011	2.64404	2.64407	3.33106
F3_032b_55	DW682829	III	10	4	6	TIGR_CMR|PSPTO2758	PSPTO2758	SPTR:Q881X4 symbol:PSPTO2758 "oxidoreductase, short-chain dehydrogenase/reductase family" [GO:0008152 "metabolism" evidence=ISS] [GO:0016491 "oxidoreductase activity" evidence=ISS] InterPro:IPR002347 InterPro:IPR002198 Pfam:PF00106 Prosite:PS00061 GO:GO:0008152 PRINTS:PR00080 PRINTS:PR00081 HSSP:Q9ZFY9 EMBL:AE016865 TIGR:PSPTO2758 SPTR:Q881X4	-	2e-06	YIR036C	ref|NP_012302.1|	hypothetical protein; Yir036cp [Saccharomyces cerevisiae]	0.616645	0.229233	0.889374	0.306618	0.162394	1.34635	0.829459	1.77212	1.90415	1.92228	1.74276	1.71186	2.04474	1.97215	1.87412	1.89664
F8_028b_46	DW699317	III	10	9	16	MGI|MGI:1917723	Rapgef4	SPTR:Q9EQZ6 symbol:Rapgef4 "Rap guanine nucleotide exchange factor (GEF) 4" [GO:0005952 "cAMP-dependent protein kinase complex" evidence=RCA] [GO:0005829 "cytosol" evidence=IDA] [GO:0005515 "protein binding" evidence=IPI] [GO:0008603 "cAMP-dependent protein kinase regulator activity" evidence=RCA] [GO:0005085 "guanyl-nucleotide exchange factor activity" evidence=IDA] [GO:0007242 "intracellular si…	BUD5	4e-06	YCR038C	ref|NP_009967.2|	GTP/GDP exchange factor for Rsr1p (Bud1p) required for both axial and bipolar budding patterns; mutants exhibit random budding in all cell types; Bud5p [Saccharomyces cerevisiae]	0.0983078	0.271517	0.778994	0.890604	1.06156	0.806866	0.743281	0.759706	0.698779	0.460353	1.50456	1.3233	1.76643	1.62701	1.17148	1.83613
F10_040b_16	DW710247	III	6	25	20	FB|FBgn0034733	CG4752	SPTR:Q9W247 symbol:CG4752 "CG4752" [GO:0017168 "5-oxoprolinase (ATP-hydrolyzing) activity" evidence=ISS] InterPro:IPR003692 Pfam:PF01968 Pfam:PF02538 Interpro:IPR002821 EMBL:AE003457 FlyBase:FBgn0034733 InterPro:IPR008040 Pfam:PF05378 SPTR:Q9W247	-	5e-06	YKL215C	ref|NP_012707.1|	hypothetical protein; Ykl215cp [Saccharomyces cerevisiae]	1.14452	1.14959	1.18773	1.14714	1.05423	1.0328	1.12317	2.514	2.91786	3.11908	3.48732	3.41494	3.62735	3.27901	3.16587	3.50137
F1_016b_58	DW679576	III	9	20	24	ZFIN|ZDB-GENE-050417-335	zgc:111983	SPTR:Q567K3 symbol:zgc:111983 "zgc:111983" [GO:0005554 "molecular function unknown" evidence=ND] [GO:0000004 "biological process unknown" evidence=ND] [GO:0008372 "cellular component unknown" evidence=ND] EMBL:BC093143 SPTR:Q567K3	AGA1	4e-05	YNR044W	ref|NP_014442.1|	Anchorage subunit of a-agglutinin of a-cells, highly O-glycosylated protein with N-terminal secretion signal and C-terminal signal for addition of GPI anchor to cell wall, linked to adhesion subunit Aga2p via two disulfide bonds; Aga1p [Saccharomyces cerevisiae]	-1.18048	-0.505956	-0.00267023	0.193343	0.262909	0.0647801	0.0567941	0.295105	0.654279	0.692554	1.02722	1.26723	1.47593	1.29545	1.30458	1.71822
F8_031b_38	DW699564	III	4	13	13	SGD|S000005327	AGA1	SPTR:P32323 symbol:AGA1 "a-agglutinin anchorage subunit" [GO:0009277 "cell wall (sensu Fungi)" evidence=IDA] [GO:0050839 "cell adhesion molecule binding" evidence=ISS;IMP;TAS] [GO:0000752 "agglutination during conjugation with cellular fusion" evidence=IMP] SGD:S000005327 EMBL:M60590 EMBL:Z71659 PIR:A41258 GermOnline:143389 SPTR:P32323	AGA1	0.0002	YNR044W	ref|NP_014442.1|	Anchorage subunit of a-agglutinin of a-cells, highly O-glycosylated protein with N-terminal secretion signal and C-terminal signal for addition of GPI anchor to cell wall, linked to adhesion subunit Aga2p via two disulfide bonds; Aga1p [Saccharomyces cerevisiae]	0.83427	0.620163	1.02257	0.392929	0.327168	1.15253	1.29499	1.45606	1.77851	1.70608	1.56508	1.51907	1.64649	1.78602	1.47217	1.95922
F7_002b_16	DW695747	III	2	25	4	UNIPROT|P30044	PRDX5_HUMAN	SPTR:P30044 symbol:PRDX5_HUMAN "Peroxiredoxin 5, mitochondrial precursor" [GO:0005489 "electron transporter activity" evidence=TAS] [GO:0006954 "inflammatory response" evidence=TAS] [GO:0006979 "response to oxidative stress" evidence=TAS] [GO:0007585 "respiratory gaseous exchange" evidence=TAS] [GO:0005739 "mitochondrion" evidence=TAS] [GO:0005777 "peroxisome" evidence=TAS] Pfam:PF00578 GO:GO:000…	AHP1	0.0002	YLR109W	ref|NP_013210.1|	Thiol-specific peroxiredoxin, reduces hydroperoxides to protect against oxidative damage; function in vivo requires covalent conjugation to Urm1p; Ahp1p [Saccharomyces cerevisiae]	-0.0359186	0.421999	1.54434	1.03033	1.05508	1.82825	1.69322	2.64336	3.04834	3.25893	2.83303	2.81338	2.60004	2.87324	2.70944	2.72252
F2_008b_27	DW686920	III	15	22	19	SGD|S000005327	AGA1	SPTR:P32323 symbol:AGA1 "a-agglutinin anchorage subunit" [GO:0009277 "cell wall (sensu Fungi)" evidence=IDA] [GO:0050839 "cell adhesion molecule binding" evidence=ISS;IMP;TAS] [GO:0000752 "agglutination during conjugation with cellular fusion" evidence=IMP] SGD:S000005327 EMBL:M60590 EMBL:Z71659 PIR:A41258 GermOnline:143389 SPTR:P32323	AGA1	0.0003	YNR044W	ref|NP_014442.1|	Anchorage subunit of a-agglutinin of a-cells, highly O-glycosylated protein with N-terminal secretion signal and C-terminal signal for addition of GPI anchor to cell wall, linked to adhesion subunit Aga2p via two disulfide bonds; Aga1p [Saccharomyces cerevisiae]	1.68168	1.72073	1.8927	1.95287	1.79838	1.82518	2.00735	2.78325	2.86859	3.36416	3.17855	3.23295	3.41023	3.55134	3.51087	3.63847
F3_045b_26	DW683609	III	12	7	5	UNIPROT|Q92657	Q92657	SPTR:Q92657 symbol:Q92657 "HP8 peptide" [GO:0003705 "RNA polymerase II transcription factor activity, enhancer binding" evidence=NAS] [GO:0006350 "transcription" evidence=NAS] [GO:0005634 "nucleus" evidence=NAS] InterPro:IPR004827 InterPro:IPR011700 GO:GO:0005634 SMART:SM00338 PROSITE:PS50217 GO:GO:0006350 Pfam:PF07716 HSSP:P05554 EMBL:X87248 PIR:S54834 SMR:Q92657 SPTR:Q92657	AGA1	0.0003	YNR044W	ref|NP_014442.1|	Anchorage subunit of a-agglutinin of a-cells, highly O-glycosylated protein with N-terminal secretion signal and C-terminal signal for addition of GPI anchor to cell wall, linked to adhesion subunit Aga2p via two disulfide bonds; Aga1p [Saccharomyces cerevisiae]	0.381717	-0.425397	0.604648	0.199881	0.119599	0.359728	0.507569	1.8096	1.99328	2.04292	2.02632	2.12532	2.27481	2.44791	1.92827	2.6484
F10_048b_82	DW710823	III	16	3	21	TIGR_CMR|CBU0573	CBU0573	SPTR:Q83DW9 symbol:CBU0573 "acyl-CoA dehydrogenase family protein" [GO:0003995 "acyl-CoA dehydrogenase activity" evidence=ISS] [GO:0009062 "fatty acid catabolism" evidence=ISS] InterPro:IPR006090 InterPro:IPR006092 Pfam:PF02771 Pfam:PF00441 EMBL:AE016961 TIGR:CBU0573 SPTR:Q83DW9	VRP1	0.0004	YLR337C	ref|NP_013441.1|	Proline-rich, actin-associated protein involved in cytoskeletal organization and cytokinesis; related to mammalian Wiskott-Aldrich syndrome protein (WASP)-interacting protein (WIP); Vrp1p [Saccharomyces cerevisiae]	-0.226192	-1.24727	-0.778031	-1.74132	-2.02535	-0.843741	-0.509312	1.52604	1.70283	1.59744	1.63503	1.99868	NaN	2.63529	2.56201	3.02353
F0_017b_37	DW406875	III	1	18	23	SGD|S000005327	AGA1	SPTR:P32323 symbol:AGA1 "a-agglutinin anchorage subunit" [GO:0009277 "cell wall (sensu Fungi)" evidence=IDA] [GO:0050839 "cell adhesion molecule binding" evidence=ISS;IMP;TAS] [GO:0000752 "agglutination during conjugation with cellular fusion" evidence=IMP] SGD:S000005327 EMBL:M60590 EMBL:Z71659 PIR:A41258 GermOnline:143389 SPTR:P32323	AGA1	0.0006	YNR044W	ref|NP_014442.1|	Anchorage subunit of a-agglutinin of a-cells, highly O-glycosylated protein with N-terminal secretion signal and C-terminal signal for addition of GPI anchor to cell wall, linked to adhesion subunit Aga2p via two disulfide bonds; Aga1p [Saccharomyces cerevisiae]	0.635233	0.730654	0.750406	0.615915	0.644156	0.739095	0.75833	1.95343	2.44619	2.96298	3.22833	3.13464	3.61288	3.30201	3.0581	3.46017
F8_025b_05	DW699011	III	9	4	16	SGD|S000003376	THI4	SPTR:P32318 symbol:THI4 "biosynthetic pathway component producing the thiazole precursor of thiamine" [GO:0005739 "mitochondrion" evidence=IMP] [GO:0005829 "cytosol" evidence=IDA] [GO:0005554 "molecular function unknown" evidence=ND] [GO:0000002 "mitochondrial genome maintenance" evidence=IMP] [GO:0009228 "thiamin biosynthesis" evidence=TAS] InterPro:IPR002922 SGD:S000003376 GO:GO:0005739 GO:GO:0…	THI4	0.0007	YGR144W	ref|NP_011660.1|	Protein required for thiamine biosynthesis and for mitochondrial genome stability; Thi4p [Saccharomyces cerevisiae]	1.3091	1.11984	1.7221	2.04725	1.71897	1.77635	1.47231	1.98175	1.82699	1.69166	2.07645	2.13056	1.6896	2.37921	2.1141	2.42877
F3_048b_31	DW683754	III	7	18	7	TAIR|gene:3696480	AT2G23130.1	SPTR:O22194 symbol:AT2G23130.1 [GO:0005554 "molecular function unknown" evidence=ND] [GO:0000004 "biological process unknown" evidence=ND] [GO:0031225 "anchored to membrane" evidence=TAS] EMBL:AC004401 EMBL:AC002391 EMBL:AY086875 EMBL:AF305939 EMBL:BT002926 EMBL:BT008601 PIR:T00519 SPTR:O22194	MUC1	0.0007	YIR019C	ref|NP_012284.1|	GPI-anchored cell surface glycoprotein required for diploid pseudohyphal formation and haploid invasive growth, transcriptionally regulated by the MAPK pathway (via Ste12p and Tec1p) and the cAMP pathway (via Flo8p); Muc1p [Saccharomyces cerevisiae]	2.86862	2.26163	3.19975	3.28109	2.83272	3.76559	3.25727	3.74663	3.57925	3.9476	3.61078	3.79695	3.77277	3.85086	3.95626	3.96685
[truncated: 847 more rows]
