# Supplementary material for: The use of global transcriptional analysis to reveal the biological and cellular events involved in distinct development phases of Trichophyton rubrum conidial germination
Source: BMC Genomics. 2007 Apr 11;8:100. doi: 10.1186/1471-2164-8-100 (PMC1871584; doi:10.1186/1471-2164-8-100)
Supplement: Additional file 3 — The file provided more detailed results of Table 2. [file 1471-2164-8-100-S3.xls]

## Sheet: Sheet1
Index	Signaling modules or pathways	T. rubrum homolgues_ID	GenBank_Accn	E-value	Genes	Synonym	Ref_ID	Product	Clusters
1	cAmp-dependent protein kinase inhibitor activity
2		F9_065b_68	DW703096	2e-31	GIS2	YNL255C	ref|NP_014144.1|	Putative zinc finger protein with similarity to human CNBP, proposed to be involved in the RAS/cAMP signaling pathway; Gis2p [Saccharomyces cerevisiae]	V
3		F3_091b_43	DW685958	1e-10	SCH9	YHR205W	ref|NP_012075.1|	Protein kinase that regulates signal transduction activity and G1 progression, controls cAPK activity, required for nitrogen activation of the FGM pathway, involved in life span regulation, homologous to mammalian Akt/PKB; Sch9p [Saccharomyces cerevisiae]	I
4	MAP kinase activity	F9_082b_63	DW704384	1e-66	BCY1	YIL033C	ref|NP_012231.1|	Regulatory subunit of the cyclic AMP-dependent protein kinase (PKA), a component of a signaling pathway that controls a variety of cellular processes, including metabolism, cell cycle, stress response, stationary phase, and sporulation; Bcy1p [Saccharomyces cerevisiae]	V
5		F8_035b_36	DW699725	5e-50	SFA1	YDL168W	ref|NP_010113.1|	Bifunctional enzyme containing both alcohol dehydrogenase and glutathione-dependent formaldehyde dehydrogenase activities, functions in formaldehyde detoxification and formation of long chain and complex alcohols, regulated by Hog1p-Sko1p; Sfa1p [Saccharomyces cerevisiae]	III
6		F4_040b_23	DW689141	4e-11	HSP12	YFL014W	ref|NP_116640.1|	Plasma membrane localized protein that protects membranes from desiccation; induced by heat shock, oxidative stress, osmostress, stationary phase entry, glucose depletion, oleate and alcohol; regulated by the HOG and Ras-Pka pathways; Hsp12p [Saccharomyces cerevisiae]	I
7		F9_065b_62	DW703091	1e-112	SLT2	YHR030C	ref|NP_011895.1|	Serine/threonine MAP kinase involved in regulating the maintenance of cell wall integrity and progression through the cell cycle; regulated by the PKC1-mediated signaling pathway; Slt2p [Saccharomyces cerevisiae]	IV
8	pheromone-dependent signal transduction during conjugation with cellular fusion	F3_027b_62	DW682511	2e-13	PTP2	YOR208W	ref|NP_014851.1|	Phosphotyrosine-specific protein phosphatase involved in the inactivation of mitogen-activated protein kinase (MAPK) during osmolarity sensing; dephosporylates Hog1p MAPK and regulates its localization; localized to the nucleus; Ptp2p [Saccharomyces cerevisiae]	I
9		F10_017b_15	DW708650	9e-44	RDI1	YDL135C	ref|NP_010146.1|	Rho GDP dissociation inhibitor involved in the localization and regulation of Cdc42p; Rdi1p [Saccharomyces cerevisiae]	III
10		F10_043b_45	DW710468	6e-38	HRT1	YOL133W	ref|NP_014508.1|	RING finger containing subunit of Skp1-Cullin-F-box ubiquitin protein ligases (SCF); required for Gic2p, Far1p, Sic1p and Cln2p degradation; may tether Cdc34p (a ubiquitin conjugating enzyme or E2) and Cdc53p (a cullin) subunits of SCF; Hrt1p [Saccharomyces cerevisiae]	IV
11	GTPase	F6_007b_51	DW694189	6e-20	HXT6	YDR343C	ref|NP_010630.1|	High-affinity glucose transporter of the major facilitator superfamily, nearly identical to Hxt7p, expressed at high basal levels relative to other HXTs, repression of expression by high glucose requires SNF3; Hxt6p [Saccharomyces cerevisiae]	I
12	Gtpase activity
13		F8_016b_68	DW698270	2e-17	CDC10	YCR002C	ref|NP_009928.1|	Component of the septin ring of the mother-bud neck that is required for cytokinesis; septins recruit proteins to the neck and can act as a barrier to diffusion at the membrane, and they comprise the 10nm filaments seen with EM; Cdc10p [Saccharomyces cerevisiae]	IV
14		F5_025b_85	DW693198	2e-17	CDC10	YCR002C	ref|NP_009928.1|	Component of the septin ring of the mother-bud neck that is required for cytokinesis; septins recruit proteins to the neck and can act as a barrier to diffusion at the membrane, and they comprise the 10nm filaments seen with EM; Cdc10p [Saccharomyces cerevisiae]	IV
15		F9_080b_25	DW704176	3e-43	DDR48	YMR173W	ref|NP_013897.1|	DNA damage-responsive protein, expression is increased in response to heat-shock stress or treatments that produce DNA lesions; contains multiple repeats of the amino acid sequence NNNDSYGS; Ddr48p [Saccharomyces cerevisiae]	III
16		F1_017b_12	DW679616	3e-43	DDR48	YMR173W	ref|NP_013897.1|	DNA damage-responsive protein, expression is increased in response to heat-shock stress or treatments that produce DNA lesions; contains multiple repeats of the amino acid sequence NNNDSYGS; Ddr48p [Saccharomyces cerevisiae]	I
17		F1_028b_76	DW680636	3e-43	DDR48	YMR173W	ref|NP_013897.1|	DNA damage-responsive protein, expression is increased in response to heat-shock stress or treatments that produce DNA lesions; contains multiple repeats of the amino acid sequence NNNDSYGS; Ddr48p [Saccharomyces cerevisiae]	I
18		F3_083b_50	DW685586	3e-53	LSG1	YGL099W	ref|NP_011416.1|	Putative GTPase involved in 60S ribosomal subunit biogenesis; required for the release of Nmd3p from 60S subunits in the cytoplasm; Lsg1p [Saccharomyces cerevisiae]	I
19		F1_025b_83	DW680378	2e-24	RAS2	YNL098C	ref|NP_014301.1|	GTP-binding protein that regulates the nitrogen starvation response, sporulation, and filamentous growth; farnesylation and palmitoylation required for activity and localization to plasma membrane; homolog of mammalian Ras proto-oncogenes; Ras2p [Saccharomyces cerevisiae]	V
20		F9_062b_65	DW702910	8e-41	TUF1	YOR187W	ref|NP_014830.1|	Mitochondrial translation elongation factor Tu; comprises both GTPase and guanine nucleotide exchange factor activities, while these activities are found in separate proteins in S. pombe and humans; Tuf1p [Saccharomyces cerevisiae]	V
21	gtpase regulator activity	F3_027b_23	DW682488	4e-26	YPT52	YKR014C	ref|NP_012939.1|	GTPase, similar to Ypt51p and Ypt53p and to mammalian rab5; required for vacuolar protein sorting and endocytosis; Ypt52p [Saccharomyces cerevisiae]	I
22	Ran gtpase binding	F1_024b_08	DW680214	5e-48	GSP1	YLR293C	ref|NP_013396.1|	GTP binding protein (mammalian Ranp homolog) involved in the maintenance of nuclear organization, RNA processing and transport; regulated by Prp20p, Rna1p, Yrb1p, Yrb2p, Yrp4p, Yrb30p, Cse1p and Kap95p; yeast Gsp2p homolog; Gsp1p [Saccharomyces cerevisiae]	I
23		F8_022b_66	DW698798	1e-13	YRB1	YDR002W	ref|NP_010285.1|	Ran GTpase binding protein; involved in nuclear protein import and RNA export, ubiquitin-mediated protein degradation during the cell cycle; shuttles between the nucleus and cytoplasm; is essential; homolog of human RanBP1; Yrb1p [Saccharomyces cerevisiae]	IV
24	regulation of progression through cell cycle	F3_018b_09	DW681957	1e-13	YRB1	YDR002W	ref|NP_010285.1|	Ran GTpase binding protein; involved in nuclear protein import and RNA export, ubiquitin-mediated protein degradation during the cell cycle; shuttles between the nucleus and cytoplasm; is essential; homolog of human RanBP1; Yrb1p [Saccharomyces cerevisiae]	III
25		F4_031b_04	DW688840	2e-94	SIT1	YEL065W	ref|NP_010849.1|	Ferrioxamine B transporter, member of the ARN family of transporters that specifically recognize siderophore-iron chelates; transcription is induced during iron deprivation and diauxic shift; potentially phosphorylated by Cdc28p; Sit1p [Saccharomyces cerevisiae]	I
26		F5_011b_39	DW692202	3e-10	GAC1	YOR178C	ref|NP_014821.1|	Regulatory subunit for Glc7p type-1 protein phosphatase (PP1), tethers Glc7p to Gsy2p glycogen synthase, binds Hsf1p heat shock transcription factor, required for induction of some HSF-regulated genes under heat shock; Gac1p [Saccharomyces cerevisiae]	I
27	small gtpase mediated signal transduction	F7_014b_92	DW696303	1e-09	HSL1	YKL101W	ref|NP_012821.1|	Nim1p-related protein kinase that regulates the morphogenesis and septin checkpoints; associates with the assembled septin filament; required along with Hsl7p for bud neck recruitment, phosphorylation, and degradation of Swe1p; Hsl1p [Saccharomyces cerevisiae]	III
28		F10_017b_15	DW708650	9e-44	RDI1	YDL135C	ref|NP_010146.1|	Rho GDP dissociation inhibitor involved in the localization and regulation of Cdc42p; Rdi1p [Saccharomyces cerevisiae]	III
29		F9_080b_78	DW704231	8e-91	GDI1	YER136W	ref|NP_011062.1|	GDP dissociation inhibitor, regulates vesicle traffic in secretory pathways by regulating the dissociation of GDP from the Sec4/Ypt/rab family of GTP binding proteins; Gdi1p [Saccharomyces cerevisiae]	III
30		F10_043b_45	DW710468	6e-38	HRT1	YOL133W	ref|NP_014508.1|	RING finger containing subunit of Skp1-Cullin-F-box ubiquitin protein ligases (SCF); required for Gic2p, Far1p, Sic1p and Cln2p degradation; may tether Cdc34p (a ubiquitin conjugating enzyme or E2) and Cdc53p (a cullin) subunits of SCF; Hrt1p [Saccharomyces cerevisiae]	IV
31		F9_065b_68	DW703096	2e-31	GIS2	YNL255C	ref|NP_014144.1|	Putative zinc finger protein with similarity to human CNBP, proposed to be involved in the RAS/cAMP signaling pathway; Gis2p [Saccharomyces cerevisiae]	V
32		F1_019b_29	DW679797	2e-24	RAS2	YNL098C	ref|NP_014301.1|	GTP-binding protein that regulates the nitrogen starvation response, sporulation, and filamentous growth; farnesylation and palmitoylation required for activity and localization to plasma membrane; homolog of mammalian Ras proto-oncogenes; Ras2p [Saccharomyces cerevisiae]	V
33		F3_044b_83	DW683586	5e-16	RAS2	YNL098C	ref|NP_014301.1|	GTP-binding protein that regulates the nitrogen starvation response, sporulation, and filamentous growth; farnesylation and palmitoylation required for activity and localization to plasma membrane; homolog of mammalian Ras proto-oncogenes; Ras2p [Saccharomyces cerevisiae]	I
34	two-component regulatory systems
35		F6_023b_73	DW695308	7e-15	YPD1	YDL235C	ref|NP_010046.1|	Phosphorelay intermediate protein, phosphorylated by the plasma membrane sensor Sln1p in response to osmotic stress and then in turn phosphorylates the response regulators Ssk1p in the cytosol and Skn7p in the nucleus; Ypd1p [Saccharomyces cerevisiae]	I
36		F9_091b_86	DW705117	5e-11	SKN7	YHR206W	ref|NP_012076.1|	Nuclear response regulator and transcription factor, part of a branched two-component signaling system; required for optimal induction of heat-shock genes in response to oxidative stress; involved in osmoregulation; Skn7p [Saccharomyces cerevisiae]	I
37		F3_060b_74	DW684321	5e-07	SLN1	YIL147C	ref|NP_012119.1|	Histidine kinase osmosensor that regulates a MAP kinase cascade; transmembrane protein with an intracellular kinase domain that signals to Ypd1p and Ssk1p, thereby forming a phosphorelay system similar to bacterial two-component regulators; Sln1p [Saccharomyces cerevisiae]	V
