# Supplementary material for: The use of global transcriptional analysis to reveal the biological and cellular events involved in distinct development phases of Trichophyton rubrum conidial germination
Source: BMC Genomics. 2007 Apr 11;8:100. doi: 10.1186/1471-2164-8-100 (PMC1871584; doi:10.1186/1471-2164-8-100)
Supplement: Additional file 4 — The file provided more detailed results of Table 3. [file 1471-2164-8-100-S4.xls]

## Sheet: Sheet1
Index	GO terms	T. rubrum homolgues_ID	GenBank_Accn	E value	S. cerevisae genes	Synonym	Ref_ID	Product	Cluster	signal model
1	SW assembly (sensu Fungi)	F9_070b_36	DW703424	3e-16	SPS19	YNL202W	ref|NP_014197.1|	Peroxisomal 2,4-dienoyl-CoA reductase, auxiliary enzyme of fatty acid beta-oxidation; homodimeric enzyme required for growth and sporulation on petroselineate medium; expression induced during late sporulation and in the presence of oleate; Sps19p [Saccharomyces cerevisiae]	IV
2		F4_070b_41	DW691089	4e-10	SPS19	YNL202W	ref|NP_014197.1|	Peroxisomal 2,4-dienoyl-CoA reductase, auxiliary enzyme of fatty acid beta-oxidation; homodimeric enzyme required for growth and sporulation on petroselineate medium; expression induced during late sporulation and in the presence of oleate; Sps19p [Saccharomyces cerevisiae]	IV
3		F5_025b_85	DW693198	2e-67	CDC10	YCR002C	ref|NP_009928.1|	Component of the septin ring of the mother-bud neck that is required for cytokinesis; septins recruit proteins to the neck and can act as a barrier to diffusion at the membrane, and they comprise the 10nm filaments seen with EM; Cdc10p [Saccharomyces cerevisiae]	IV	septation machinery;
4		F8_016b_68	DW698270	2e-17	CDC10	YCR002C	ref|NP_009928.1|	Component of the septin ring of the mother-bud neck that is required for cytokinesis; septins recruit proteins to the neck and can act as a barrier to diffusion at the membrane, and they comprise the 10nm filaments seen with EM; Cdc10p [Saccharomyces cerevisiae]	IV	septation machinery;
5	spore wall (sensu Fungi)	F8_024b_93	DW699003	4e-24	CDC11	YJR076C	ref|NP_012610.1|	Component of the septin ring of the mother-bud neck that is required for cytokinesis; septins recruit proteins to the neck and can act as a barrier to diffusion at the membrane, and they comprise the 10nm filaments seen with EM; Cdc11p [Saccharomyces cerevisiae]	IV	septation machinery;
6	signal transduction	F9_065b_62	DW703091	1e-112	SLT2	YHR030C	ref|NP_011895.1|	Serine/threonine MAP kinase involved in regulating the maintenance of cell wall integrity and progression through the cell cycle; regulated by the PKC1-mediated signaling pathway; Slt2p [Saccharomyces cerevisiae]	IV	MAPK pathways
7		F9_082b_63	DW704384	1e-66	BCY1	YIL033C	ref|NP_012231.1|	Regulatory subunit of the cyclic AMP-dependent protein kinase (PKA), a component of a signaling pathway that controls a variety of cellular processes, including metabolism, cell cycle, stress response, stationary phase, and sporulation; Bcy1p [Saccharomyces cerevisiae]	V	cAMP/PKA pathways
8	CW organization and biogenesis	F6_020b_77	DW695092	8e-58	SSD1	YDR293C	ref|NP_010579.1|	Protein with a role in maintenance of cellular integrity, interacts with components of the TOR pathway; ssd1 mutant of a clinical S. cerevisiae strain displays elevated virulence; Ssd1p [Saccharomyces cerevisiae]	I
9		F9_065b_62	DW703091	1e-112	SLT2	YHR030C	ref|NP_011895.1|	Serine/threonine MAP kinase involved in regulating the maintenance of cell wall integrity and progression through the cell cycle; regulated by the PKC1-mediated signaling pathway; Slt2p [Saccharomyces cerevisiae]	IV	septation machinery;
10		F2_008b_60	DW686949	1e-26	SLA2	YNL243W	ref|NP_014156.1|	Transmembrane actin-binding protein involved in membrane cytoskeleton assembly and cell polarization; adaptor protein that links actin to clathrin and endocytosis; present in the actin cortical patch of the emerging bud tip; dimer in vivo; Sla2p [Saccharomyces cerevisiae]	II	MAPK pathways
11		F4_001b_30	DW687269	0	GSC2	YNL255C	ref|NP_011546.1|	Catalytic subunit of 1,3-beta-glucan synthase, has similarity to an alternate catalytic subunit, Fks1p (Gsc1p); Rho1p encodes the regulatory subunit; involved in cell wall synthesis and maintenance; Gsc2p [Saccharomyces cerevisiae]	I	cAMP/PKA pathways
12		F9_118b_47	DW707265	9e-24	PSA1	YDL055C	ref|NP_010228.1|	GDP-mannose pyrophosphorylase (mannose-1-phosphate guanyltransferase), synthesizes GDP-mannose from GTP and mannose-1-phosphate in cell wall biosynthesis; required for normal cell wall structure; Psa1p [Saccharomyces cerevisiae]	IV	MAPK pathways
13		F9_061b_13	DW702805	1e-53	PMI40	YER003C	ref|NP_010918.1|	Mannose-6-phosphate isomerase, catalyzes the interconversion of fructose-6-P and mannose-6-P; required for early steps in protein mannosylation; Pmi40p [Saccharomyces cerevisiae]	IV	MAPK pathways
14	cell wall chitin biosynthesis	F10_017b_13	DW708648	2e-19	TOS1	YBR162C	ref|NP_009720.1|	Covalently-bound cell wall protein of unknown function; identified as a cell cycle regulated SBF target gene; deletion mutants are highly resistant to treatment with beta-1,3-glucanase; has sequence similarity to YJL171C; Tos1p [Saccharomyces cerevisiae]	V
15	cell wall (sensu Fungi)	F6_012b_86	DW694548	1e-45	TDH3	YGR192C	ref|NP_011708.1|	Glyceraldehyde-3-phosphate dehydrogenase, isozyme 3, involved in glycolysis and gluconeogenesis; tetramer that catalyzes the reaction of glyceraldehyde-3-phosphate to 1,3 bis-phosphoglycerate; detected in the cytoplasm and cell-wall; Tdh3p [Saccharomyces cerevisiae]	I	MAPK pathways
16		F10_051b_64	DW711028	2e-99	TDH2	YJR009C	ref|NP_012542.1|	Glyceraldehyde-3-phosphate dehydrogenase, isozyme 2, involved in glycolysis and gluconeogenesis; tetramer that catalyzes the reaction of glyceraldehyde-3-phosphate to 1,3 bis-phosphoglycerate; detected in the cytoplasm and cell-wall; Tdh2p [Saccharomyces cerevisiae]	I
17		F9_077b_68	DW703981	1e-48	GAS4	YOL132W	ref|NP_014509.1|	Putative 1,3-beta-glucanosyltransferase, has similarity to Gas1p; localizes to the cell wall; Gas4p [Saccharomyces cerevisiae]	IV	MAPK pathways
18		F5_008b_19	DW693640	4e-09	DAN4	YJR151C	ref|NP_012685.1|	Cell wall mannoprotein with similarity to Tir1p, Tir2p, Tir3p, and Tir4p; expressed under anaerobic conditions, completely repressed during aerobic growth; Dan4p [Saccharomyces cerevisiae]	V
19		F4_008b_87	DW687789	7e-14	CRH1	YGR189C	ref|NP_011705.1|	Putative glycosidase of the cell wall, may have a role in cell wall architecture; Crh1p [Saccharomyces cerevisiae]	I
20		F4_064b_48	DW690654	7e-55	BGL2	YGR282C	ref|NP_011798.1|	Endo-beta-1,3-glucanase, major protein of the cell wall, involved in cell wall maintenance; Bgl2p [Saccharomyces cerevisiae]	V
