# Supplementary material for: The use of global transcriptional analysis to reveal the biological and cellular events involved in distinct development phases of Trichophyton rubrum conidial germination
Source: BMC Genomics. 2007 Apr 11;8:100. doi: 10.1186/1471-2164-8-100 (PMC1871584; doi:10.1186/1471-2164-8-100)
Supplement: Additional file 5 — The file provided more detailed results of Table 4. [file 1471-2164-8-100-S5.xls]

## Sheet: Sheet1
Index	GO terms	T. rubrum homolgues_ID	GenBank_Accn	E value	Genes	Synonym	Ref_ID	Product	Clusters	Class
1	axial bud site selection|GO:0007121	F3_065b_13	DW684580	1e-31	PFY1	YOR122C	ref|NP_014765.1|	Profilin, actin- and phosphatidylinositol 4,5-bisphosphate-binding protein, plays a role in cytoskeleton organization, required for normal timing of actin polymerization in response to thermal stress; localizes to plasma membrane and cytosol; Pfy1p [Saccharomyces cerevisiae]	IV	actin cytoskeleton
2	bipolar bud site selection	F2_008b_60	DW686949	1e-26	SLA2	YNL243W	ref|NP_014156.1|	Transmembrane actin-binding protein involved in membrane cytoskeleton assembly and cell polarization; adaptor protein that links actin to clathrin and endocytosis; present in the actin cortical patch of the emerging bud tip; dimer in vivo; Sla2p [Saccharomyces cerevisiae]	II	actin cytoskeleton
3		F3_065b_13	DW684580	1e-31	PFY1	YOR122C	ref|NP_014765.1|	Profilin, actin- and phosphatidylinositol 4,5-bisphosphate-binding protein, plays a role in cytoskeleton organization, required for normal timing of actin polymerization in response to thermal stress; localizes to plasma membrane and cytosol; Pfy1p [Saccharomyces cerevisiae]	IV	actin cytoskeleton
4		F3_083b_79	DW685603	0	ACT1	YFL039C	ref|NP_116614.1|	Actin, structural protein involved in cell polarization, endocytosis, and other cytoskeletal functions; Act1p [Saccharomyces cerevisiae]	III	actin cytoskeleton; MAPK pathways
5	bud site selection	F8_016b_68	DW698270	2e-17	CDC10	YCR002C	ref|NP_009928.1|	Component of the septin ring of the mother-bud neck that is required for cytokinesis; septins recruit proteins to the neck and can act as a barrier to diffusion at the membrane, and they comprise the 10nm filaments seen with EM; Cdc10p [Saccharomyces cerevisiae]	IV	septation machinery; MAPK pathways
6		F5_025b_85	DW693198	2e-67	CDC10	YCR002C	ref|NP_009928.1|	Component of the septin ring of the mother-bud neck that is required for cytokinesis; septins recruit proteins to the neck and can act as a barrier to diffusion at the membrane, and they comprise the 10nm filaments seen with EM; Cdc10p [Saccharomyces cerevisiae]	IV	septation machinery; MAPK pathways																					4			5			6
7	Establishment of polarity	F8_024b_93	DW699003	4e-24	CDC11	YJR076C	ref|NP_012610.1|	Component of the septin ring of the mother-bud neck that is required for cytokinesis; septins recruit proteins to the neck and can act as a barrier to diffusion at the membrane, and they comprise the 10nm filaments seen with EM; Cdc11p [Saccharomyces cerevisiae]	IV	septation machinery; MAPK pathways
8		F9_057b_71	DW702550	3e-25	MLC1	YGL106W	ref|NP_011409.1|	Essential light chain for myosin Myo2p; may stabilize Myo2p by binding to the neck region; may interact with Myo1p, Iqg1p, and Myo2p to coordinate formation and contraction of the actomyosin ring with targeted membrane deposition; Mlc1p [Saccharomyces cerevisiae]	III	actin cytoskeleton
9		F7_028b_32	DW696767	7e-30	TPM1	YNL079C	ref|NP_014320.1|	Major isoform of tropomyosin; binds to and stabilizes actin cables and filaments, which direct polarized cell growth and the distribution of several organelles; acetylated by the NatB complex and acetylated form binds actin most efficiently; Tpm1p [Saccharomyces cerevisiae]	IV	actin cytoskeleton
10		F10_017b_15	DW708650	9e-44	RDI1	YDL135C	ref|NP_010146.1|	Rho GDP dissociation inhibitor involved in the localization and regulation of Cdc42p; Rdi1p [Saccharomyces cerevisiae]	III	Rho-GTPase modules
11		F9_082b_63	DW704384	1e-66	BCY1	YIL033C	ref|NP_012231.1|	Regulatory subunit of the cyclic AMP-dependent protein kinase (PKA), a component of a signaling pathway that controls a variety of cellular processes, including metabolism, cell cycle, stress response, stationary phase, and sporulation; Bcy1p [Saccharomyces cerevisiae]	IV	cAMP/PKA signaling pathways..
12		F1_029b_78	DW680730	1e-15	MEP2	YNL142W	ref|NP_014257.1|	Ammonium permease involved in regulation of pseudohyphal growth; belongs to a ubiquitous family of cytoplasmic membrane proteins that transport only ammonium (NH4+); expression is under the nitrogen catabolite repression regulation; Mep2p [Saccharomyces cerevisiae]	IV
13	Invasive growth	F3_044b_83	DW683586	5e-16	RAS2	YNL098C	ref|NP_014301.1|	GTP-binding protein that regulates the nitrogen starvation response, sporulation, and filamentous growth; farnesylation and palmitoylation required for activity and localization to plasma membrane; homolog of mammalian Ras proto-oncogenes; Ras2p [Saccharomyces cerevisiae]	I	RAS-type GTPase modules
14		F1_019b_29	DW679797	2e-24	RAS2	YNL098C	ref|NP_014301.1|	GTP-binding protein that regulates the nitrogen starvation response, sporulation, and filamentous growth; farnesylation and palmitoylation required for activity and localization to plasma membrane; homolog of mammalian Ras proto-oncogenes; Ras2p [Saccharomyces cerevisiae]	IV	RAS-type GTPase modules
15	Pscudohyphal growth	F1_025b_83	DW680378	1e-25	RAS2	YNL098C	ref|NP_014301.1|	GTP-binding protein that regulates the nitrogen starvation response, sporulation, and filamentous growth; farnesylation and palmitoylation required for activity and localization to plasma membrane; homolog of mammalian Ras proto-oncogenes; Ras2p [Saccharomyces cerevisiae]	IV	RAS-type GTPase modules
