# Supplementary material for: The use of global transcriptional analysis to reveal the biological and cellular events involved in distinct development phases of Trichophyton rubrum conidial germination
Source: BMC Genomics. 2007 Apr 11;8:100. doi: 10.1186/1471-2164-8-100 (PMC1871584; doi:10.1186/1471-2164-8-100)
Supplement: Additional file 6 — The file provided GO matching results and relative biological process terms of the selected genes in the paper. [file 1471-2164-8-100-S6.xls]

## Sheet: Sheet1
Cluster	ID	process go	process	cellular process	physiological process	development	catabolism	adhesion	response to stimulus	cell communication	growth	regulation of biological process	reproduction
Ⅰ	F1_022b_68	GO:0016579	protein deubiquitination	cellular physiological process,,cellular metabolism	cellular physiological process,,cellular metabolism;metabolism,,catabolism,cellular metabolism ;macromolecule metabolism,primary metabolism		1
Ⅰ	F10_021b_87	GO:0006099	tricarboxylic acid cycle	cellular physiological process,,cellular metabolism	cellular physiological process,,cellular metabolism;metabolism,,catabolism,cellular metabolism ;macromolecule metabolism,primary metabolism		1
Ⅰ	F10_045b_53	GO:0016567	protein ubiquitination	cellular physiological process,,cellular metabolism	cellular physiological process,,cellular metabolism;metabolism,,catabolism,cellular metabolism ;macromolecule metabolism,primary metabolism		1
Ⅰ	F3_020b_71	GO:0006098	pentose-phosphate shunt	cellular physiological process ,,cellular metabolism	metabolism,,catabolism,macromolecule catabolism ,cellular metabolism ,primary metabolism		1
Ⅰ	F3_050b_94	GO:0006032	chitin catabolism	cellular physiological process,,cellular metabolism	metabolism,,catabolism,cellular metabolism,nitrogen compound metabolism ,primary metabolism		1
Ⅰ	F5_027b_54	GO:0006511	ubiquitin-dependent protein catabolism	cellular physiological process,,cellular metabolism	metabolism,,catabolism,cellular metabolism,macromolecule metabolism ,primary metabolism		1
Ⅰ	F8_029b_58	GO:0005737	cytoplasm	cellular physiological process ,,cellular metabolism	metabolism,,catabolism,macromolecule catabolism ,cellular metabolism ,primary metabolism		1
Ⅰ	F0_001b_07
Ⅰ	F0_001b_52	GO:0006120	mitochondrial electron transport, NADH to ubiquinone	cellular physiological process ,,cellular metabolism,transport	cellular physiological process,,cellular metabolism,transport ;localization ,,establishment of localization ,transport;metabolism,,cellular metabolism
Ⅰ	F0_002b_44
Ⅰ	F0_003b_38
Ⅰ	F0_003b_49
Ⅰ	F0_004b_24
Ⅰ	F0_004b_50
Ⅰ	F0_007b_15	GO:0006468	protein amino acid phosphorylation	cellular physiological process,,cellular metabolism	cellular physiological process ,,cellular metabolism ;metabolism ,,biosynthesis ,cellular metabolism,macromolecule metabolism ,primary metabolism
Ⅰ	F0_008b_56	GO:0006508	proteolysis	cellular physiological process,,cellular metabolism	cellular physiological process ,,cellular metabolism ;metabolism ,,,cellular metabolism,macromolecule metabolism ,primary metabolism
Ⅰ	F0_012b_20	GO:0000004	biological process unknown
Ⅰ	F0_012b_71
Ⅰ	F0_013b_38	GO:0006506	GPI anchor biosynthesis	cellular physiological process,,cellular metabolism	cellular physiological process ,,cellular metabolism ;metabolism ,,biosynthesis ,cellular metabolism,macromolecule metabolism ,primary metabolism
Ⅰ	F0_013b_42
Ⅰ	F0_013b_65
Ⅰ	F0_017b_39
Ⅰ	F0_017b_47
Ⅰ	F0_017b_48
Ⅰ	F0_018b_73	GO:0000004	biological process unknown
Ⅰ	F0_019b_67
Ⅰ	F0_020b_25
Ⅰ	F1_006b_72
Ⅰ	F1_006b_85	GO:0000004	biological process unknown
Ⅰ	F1_007b_65
Ⅰ	F1_009b_67	GO:0006412	protein biosynthesis	cellular physiological process,,cellular metabolism	cellular physiological process ,,cellular metabolism ;metabolism ,,biosynthesis ,cellular metabolism,macromolecule metabolism ,primary metabolism
Ⅰ	F1_011b_86
Ⅰ	F1_013b_30
Ⅰ	F1_017b_12
Ⅰ	F1_017b_64
Ⅰ	F1_018b_06
Ⅰ	F1_018b_37
Ⅰ	F1_019b_12
Ⅰ	F1_019b_55	GO:0007283	spermatogenesis										sexual reproduction
Ⅰ	F1_021b_12
Ⅰ	F1_021b_29
Ⅰ	F1_021b_88
Ⅰ	F1_021b_90	GO:0008152	metabolism		metabolism
Ⅰ	F1_022b_17
Ⅰ	F1_023b_45	GO:0009220	pyrimidine ribonucleotide biosynthesis	cellular physiological process ,,cellular metabolism	metabolism,,biosynthesis ,cellular metabolism ,primary metabolism
Ⅰ	F1_024b_08
Ⅰ	F1_025b_70
Ⅰ	F1_026b_65
Ⅰ	F1_026b_96	GO:0006094	gluconeogenesis	cellular process ;physiological process	cellular physiological process,,cellular metabolism	cellular physiological process,,cellular metabolism; metabolism ,,cellular metabolism,macromolecule metabolism,primary metabolism
Ⅰ	F1_028b_76
Ⅰ	F1_029b_38
Ⅰ	F1_029b_52	GO:0001407	glycerophosphodiester transport	cellular physiological process,,transport	localization ,,establishment of localization
Ⅰ	F1_029b_76
Ⅰ	F1_030b_07
Ⅰ	F1_030b_09
Ⅰ	F1_030b_83
Ⅰ	F1_031b_27	GO:0009306	protein secretion		localization,,establishment of localization ,protein localization
Ⅰ	F1_031b_54
Ⅰ	F1_031b_79	GO:0007601	visual perception							response to stimulus
Ⅰ	F1_032b_95			cellular physiological process,,detection of stimulus , detection of external stimulus	cellular physiological process,,detection of stimulus ,detection of external stimulus				detection of stimulus,,detection of abiotic stimulus ,detection of external stimulus;response to abiotic stimulus;response to radiation ,,detection of external stimulus
Ⅰ	F10_001b_72	GO:0009098	leucine biosynthesis	cellular physiological process ,,cellular metabolism	metabolism,,biosynthesis,cellular metabolism ,nitrogen compound metabolism ,primary metabolism
Ⅰ	F10_002b_95
Ⅰ	F10_003b_04
Ⅰ	F10_003b_87
Ⅰ	F10_003b_89
Ⅰ	F10_004b_24	GO:0008380	RNA splicing	cellular physiological process,,cellular metabolism	metabolism,,cellular metabolism,macromolecule metabolism ,primary metabolism
Ⅰ	F10_004b_62	GO:0006897	endocytosis	cellular physiological process,,transport	localization,,establishment of localization
Ⅰ	F10_004b_85	GO:0000074	regulation of progression through cell cycle	cellular physiological process,,cell cycle ,regulation of cellular process						regulation of biological process,,regulation of cellular process ,regulation of physiological process
Ⅰ	F10_005b_52	GO:0006935	chemotaxis						response to abiotic stimulus,,response to chemical stimulus ;response to external stimulus
Ⅰ	F10_005b_66	GO:0009306	protein secretion		localization,,establishment of localization,protein localization
Ⅰ	F10_005b_88			cellular physiological process,,detection of stimulus , detection of external stimulus	cellular physiological process,,detection of stimulus ,detection of external stimulus				detection of stimulus,,detection of abiotic stimulus ,detection of external stimulus;response to abiotic stimulus;response to radiation ,,detection of external stimulus
Ⅰ	F10_005b_92	GO:0008283	cell proliferation	cellular physiological process,,cell proliferation	cellular physiological process,,cell proliferation
Ⅰ	F10_007b_39
Ⅰ	F10_007b_42
Ⅰ	F10_007b_47
Ⅰ	F10_009b_68
Ⅰ	F10_009b_79
Ⅰ	F10_010b_47	GO:0000004	biological process unknown
Ⅰ	F10_010b_82	GO:0006355	regulation of transcription, DNA-dependent	cellular physiological process,,cellular metabolism ,regulation of cellular physiological process	metabolism ,,cellular metabolism,primary metabolism ,regulation of metabolism							regulation of cellular process,,regulation of cellular physiological process
Ⅰ	F10_011b_68	GO:0006857	oligopeptide transport	cellular physiological process,,transport	localization,,establishment of localization
Ⅰ	F10_012b_21
Ⅰ	F10_012b_28	GO:0045893	positive regulation of transcription, DNA-dependent	cellular physiological process,,cellular metabolism,regulation of cellular physiological process	cellular physiological process,,cellular metabolism,regulation of cellular physiological process ;metabolism ,,cellular metabolism,primary metabolism,regulation of metabolism							regulation of cellular process,,regulation of cellular physiological process
Ⅰ	F10_012b_47	GO:0006508	proteolysis	cellular physiological process,,cellular metabolism	cellular physiological process ,,cellular metabolism ;metabolism ,,biosynthesis ,cellular metabolism,macromolecule metabolism ,primary metabolism
Ⅰ	F10_013b_05	GO:0006400	tRNA modification	cellular physiological process ,,cellular metabolism	metabolism,,biosynthesis,nitrogen compound metabolism,cellular metabolism,macromolecule metabolism ,primary metabolism
Ⅰ	F10_013b_43	GO:0006044	N-acetylglucosamine metabolism	cellular physiological process ,,cellular metabolism	metabolism,,cellular metabolism,macromolecule metabolism ,nitrogen compound metabolism ,primary metabolism
Ⅰ	F10_014b_61	GO:0006826	iron ion transport	cellular physiological process,,detection of stimulus , detection of external stimulus	cellular physiological process,,detection of stimulus ,detection of external stimulus				detection of stimulus,,detection of abiotic stimulus ,detection of external stimulus;response to abiotic stimulus;response to radiation ,,detection of external stimulus
Ⅰ	F10_015b_93	GO:0006855	multidrug transport	cellular physiological process,,detection of stimulus , detection of external stimulus	cellular physiological process,,detection of stimulus ,detection of external stimulus				detection of stimulus,,detection of abiotic stimulus ,detection of external stimulus;response to abiotic stimulus;response to radiation ,,detection of external stimulus
Ⅰ	F10_016b_40	GO:0006365	35S primary transcript processing	cellular physiological process ,,cellular metabolism	metabolism ,,cellular metabolism ,primary metabolism
Ⅰ	F10_017b_87
Ⅰ	F10_018b_89
Ⅰ	F10_019b_23
Ⅰ	F10_020b_96
Ⅰ	F10_022b_17	GO:0007222	frizzled signaling pathway							signal transduction
Ⅰ	F10_022b_26	GO:0006820	anion transport	cellular physiological process,,detection of stimulus , detection of external stimulus	cellular physiological process,,detection of stimulus ,detection of external stimulus				detection of stimulus,,detection of abiotic stimulus ,detection of external stimulus;response to abiotic stimulus;response to radiation ,,detection of external stimulus
Ⅰ	F10_022b_28
Ⅰ	F10_022b_67	GO:0019677	NAD catabolism	cellular physiological process ,,cellular metabolism	metabolism ,,cellular metabolism,primary metabolism
Ⅰ	F10_022b_70	GO:0007594	puparial adhesion		organismal physiological process ,,molting cycle
Ⅰ	F10_023b_04
Ⅰ	F10_025b_24
Ⅰ	F10_031b_85
Ⅰ	F10_033b_44	GO:0008734	L-aspartate oxidase activity	cellular physiological process ,,cellular metabolism	metabolism ,,cellular metabolism,primary metabolism
Ⅰ	F10_033b_46
Ⅰ	F10_033b_54
Ⅰ	F10_034b_54
Ⅰ	F10_034b_63	GO:0006508	proteolysis	cellular physiological process,,cellular metabolism	cellular physiological process ,,cellular metabolism ;metabolism ,,,cellular metabolism,macromolecule metabolism ,primary metabolism
Ⅰ	F10_036b_34	GO:0000004	biological process unknown
Ⅰ	F10_041b_69	GO:0006120	mitochondrial electron transport, NADH to ubiquinone	cellular physiological process ,,cellular metabolism,transport	cellular physiological process,,cellular metabolism,transport ;localization ,,establishment of localization ,transport;metabolism,,cellular metabolism
Ⅰ	F10_041b_89
Ⅰ	F10_044b_71
Ⅰ	F10_044b_72
Ⅰ	F10_047b_21
Ⅰ	F10_047b_47
Ⅰ	F10_047b_80	GO:0008015	circulation		physiological process;organismal physiological process
Ⅰ	F10_050b_13	GO:0006810	transport	cellular physiological process ,,transport	localization,,establishment of localization
Ⅰ	F10_050b_27
Ⅰ	F10_051b_28	GO:0007474	wing vein specification	appendage development,,appendage development,appendage morphogenesis;morphogenesis,,appendage morphogenesis ,metamorphosis ,morphogenesis;organ development ,,
Ⅰ	F10_051b_64	GO:0006096	glycolysis	cellular physiological process,,cellular metabolism	cellular physiological process,,cellular metabolism; metabolism ,,cellular metabolism,macromolecule metabolism,primary metabolism
Ⅰ	F10_052b_70
Ⅰ	F10_052b_72
Ⅰ	F2_001b_12	GO:0001403	invasive growth (sensu Saccharomyces)								filamentous growth,,invasive growth (sensu Saccharomyces)
Ⅰ	F2_001b_37	GO:0007155	cell adhesion	cellular physiological process ,,cellular metabolism,regulation of cellular process	cellular physiological process,,cellular metabolism,primary metabolism ,regulation of metabolism;regulation of physiological process,regulation of cellular physiological process ,regulation of metabolism			1				regulation of biological process ,,regulation of cellular process,regulation of physiological process
Ⅰ	F2_001b_44
Ⅰ	F2_002b_19
Ⅰ	F2_002b_33
Ⅰ	F2_004b_01
Ⅰ	F2_005b_38
Ⅰ	F2_005b_57	GO:0006366	transcription from RNA polymerase II promoter	cellular physiological process ,,cellular metabolism	metabolism ,,cellular metabolism ,primary metabolism
Ⅰ	F2_007b_28
Ⅰ	F2_010b_09
Ⅰ	F2_010b_15
Ⅰ	F2_010b_64
Ⅰ	F2_010b_96
Ⅰ	F2_011b_54			cellular physiological process,,detection of stimulus , detection of external stimulus	cellular physiological process,,detection of stimulus ,detection of external stimulus				detection of stimulus,,detection of abiotic stimulus ,detection of external stimulus;response to abiotic stimulus;response to radiation ,,detection of external stimulus
Ⅰ	F2_011b_56	GO:0006094	gluconeogenesis	cellular physiological process,,cellular metabolism	metabolism,,biosynthesis,cellular metabolism,macromolecule metabolism ,primary metabolism
Ⅰ	F2_015b_35
Ⅰ	F3_001b_52
Ⅰ	F3_002b_21
Ⅰ	F3_002b_79
Ⅰ	F3_003b_55
Ⅰ	F3_004b_14	GO:0045454	cell redox homeostasis	cellular physiological process	homeostasis
Ⅰ	F3_004b_36	GO:0006355	regulation of transcription, DNA-dependent	cellular physiological process ,,cellular metabolism	metabolism,,biosynthesis ,cellular metabolism, nitrogen compoundmetabolism ,primary metabolism
Ⅰ	F3_004b_41
Ⅰ	F3_004b_60
Ⅰ	F3_007b_50
Ⅰ	F3_007b_82	GO:0000004	biological process unknown
Ⅰ	F3_008b_94
Ⅰ	F3_009b_14
Ⅰ	F3_009b_32
Ⅰ	F3_010b_52
Ⅰ	F3_010b_75
Ⅰ	F3_012b_23	GO:0009062	fatty acid catabolism	cellular physiological process ,,cellular metabolism	metabolism,,biosynthesis ,cellular metabolism ,macromolecule metabolism ,nitrogen compound metabolism ,primary metabolism
Ⅰ	F3_013b_28
Ⅰ	F3_013b_37
Ⅰ	F3_016b_25
Ⅰ	F3_017b_08	GO:0006360	transcription from RNA polymerase I promoter	cellular physiological process,,cellular metabolism	cellular physiological process ,,cellular metabolism;metabolism ,,cellular metabolism,primary metabolism
Ⅰ	F3_017b_45
Ⅰ	F3_018b_63
Ⅰ	F3_018b_87	GO:0008380	RNA splicing	cellular physiological process,,cellular metabolism	metabolism,,cellular metabolism,macromolecule metabolism ,primary metabolism
Ⅰ	F3_019b_08	GO:0006396	RNA processing	cellular physiological process,,cellular metabolism	metabolism ,,cellular metabolism,primary metabolism
Ⅰ	F3_019b_26
Ⅰ	F3_019b_50	GO:0008152	metabolism		metabolism
Ⅰ	F3_020b_48	GO:0000004	biological process unknown
Ⅰ	F3_021b_31	GO:0042790	transcription of nuclear rRNA large RNA polymerase I transcript	cellular physiological process,,cellular metabolism	metabolism,,cellular metabolism ,primary metabolism
Ⅰ	F3_021b_81	GO:0000002	mitochondrial genome maintenance	cellular physiological process,,cell organization and biogenesis
Ⅰ	F3_022b_18	GO:0009086	methionine biosynthesis	cellular physiological process ,,cellular metabolism	metabolism,,biosynthesis,cellular metabolism ,primary metabolism
Ⅰ	F3_023b_37	GO:0006260	DNA replication	cellular physiological process,,cellular metabolism	metabolism ,,cellular metabolism,primary metabolism
Ⅰ	F3_023b_76	GO:0000004	biological process unknown
Ⅰ	F3_024b_11	GO:0006313	DNA transposition	cellular physiological process,,cellular metabolism	metabolism,,metabolism,macromolecule metabolism ,primary metabolism
Ⅰ	F3_024b_65	GO:0000747	conjugation with cellular fusion	cellular physiological process,,reproductive cellular physiological process;	reproductive physiological process,,reproductive cellular physiological process								reproduction ,,reproductive physiological process ,sexual reproduction
Ⅰ	F3_027b_23
Ⅰ	F3_027b_30	GO:0000004	biological process unknown
Ⅰ	F3_027b_62
Ⅰ	F3_028b_27
Ⅰ	F3_029b_18	GO:0010038	response to metal ion						response to abiotic stimulus,response to chemical stimulus
Ⅰ	F3_031b_04	GO:0007286	spermatid development	cell differentiation ,,cell development ,spermatid differentiation		cell differentiation,,cell development,spermatid differentiation ;reproduction ,,sexual reproduction,
Ⅰ	F3_031b_47	GO:0009255	Entner-Doudoroff pathway	cellular physiological process ,,cellular metabolism	metabolism,,cellular metabolism,macromolecule metabolism,primary metabolism
Ⅰ	F3_033b_58	GO:0000004	biological process unknown
Ⅰ	F3_034b_38
Ⅰ	F3_035b_09
Ⅰ	F3_039b_10	GO:0000004	biological process unknown
Ⅰ	F3_039b_19	GO:0007594	puparial adhesion		organismal physiological process ,,molting cycle
Ⅰ	F3_039b_27	GO:0006355	regulation of transcription, DNA-dependent	cellular physiological process,,cellular metabolism ,regulation of cellular physiological process	metabolism ,,cellular metabolism,primary metabolism ,regulation of metabolism							regulation of cellular process,,regulation of cellular physiological process
Ⅰ	F3_040b_42
Ⅰ	F3_043b_29	GO:0008152	metabolism		metabolism
Ⅰ	F3_044b_83	GO:0009099	valine biosynthesis	cellular physiological process ,,cellular metabolism	metabolism,,biosynthesis ,cellular metabolism, nitrogen compoundmetabolism ,primary metabolism
Ⅰ	F3_045b_47
Ⅰ	F3_047b_40
Ⅰ	F3_047b_45
Ⅰ	F3_048b_67
Ⅰ	F3_052b_22	GO:0015949	nucleobase, nucleoside and nucleotide interconversion	cellular physiological process,,cellular metabolism	metabolism ,,cellular metabolism,primary metabolism
Ⅰ	F3_052b_66	GO:0000004	biological process unknown
Ⅰ	F3_055b_53
Ⅰ	F3_055b_76	GO:0000004	biological process unknown
Ⅰ	F3_056b_72	GO:0006446	regulation of translational initiation	cellular physiological process,,cellular metabolism ,regulation of cellular process	metabolism,,biosynthesis ,cellular metabolism ,macromolecule metabolism,primary metabolism;regulation of physiological process ,,regulation of cellular physiological process ,regulation of metabolism;regulation of biological process ,regulation of cellular physiological process,regulation of cellular metabolism
Ⅰ	F3_058b_04
Ⅰ	F3_059b_78
Ⅰ	F3_059b_89
Ⅰ	F3_062b_09	GO:0009231	riboflavin biosynthesis	cellular physiological process ,,cellular metabolism	metabolism ,,biosynthesis,cellular metabolism
Ⅰ	F3_062b_18
Ⅰ	F3_062b_24
Ⅰ	F3_064b_20
Ⅰ	F3_064b_95
Ⅰ	F3_068b_17	GO:0000398	nuclear mRNA splicing, via spliceosome	cellular physiological process,,cellular metabolism	cellular physiological process,,cellular metabolism ;metabolism ,,cellular metabolism,macromolecule metabolism ,primary metabolism
Ⅰ	F3_069b_11	GO:0000160	two-component signal transduction system (phosphorelay)							signal transduction
Ⅰ	F3_069b_71	GO:0000004	biological process unknown
Ⅰ	F3_070b_29	GO:0006827	high affinity iron ion transport	cellular physiological process,,transport	localization,,establishment of localization
Ⅰ	F3_070b_75
Ⅰ	F3_072b_74	GO:0006986	response to unfolded protein						response to abiotic stimulus ,,response to chemical stimulus ;response to stress ,response to unfolded protein
Ⅰ	F3_072b_93	GO:0000004	biological process unknown
Ⅰ	F3_073b_70	GO:0000004	biological process unknown
Ⅰ	F3_074b_65
Ⅰ	F3_078b_40
Ⅰ	F3_078b_93
Ⅰ	F3_080b_52
Ⅰ	F3_080b_81
Ⅰ	F3_082b_06	GO:0030299	cholesterol absorption		organismal physiological process,,digestion
Ⅰ	F3_083b_35
Ⅰ	F3_083b_50	GO:0000160	two-component signal transduction system (phosphorelay)							signal transduction
Ⅰ	F3_085b_56
Ⅰ	F3_088b_31
Ⅰ	F3_091b_43
Ⅰ	F3_093b_09	GO:0007165	signal transduction							signal transduction
Ⅰ	F3_093b_84	GO:0006857	oligopeptide transport	cellular physiological process,,detection of stimulus , detection of external stimulus	cellular physiological process,,detection of stimulus ,detection of external stimulus				detection of stimulus,,detection of abiotic stimulus ,detection of external stimulus;response to abiotic stimulus;response to radiation ,,detection of external stimulus
Ⅰ	F3_093b_92
Ⅰ	F3_095b_31	GO:0018298	protein-chromophore linkage	cellular physiological process ,,cellular metabolism	metabolism ,,cellular metabolism,macromolecule metabolism ,primary metabolism
Ⅰ	F3_096b_38
Ⅰ	F4_001b_30			cellular physiological process,,detection of stimulus , detection of external stimulus	cellular physiological process,,detection of stimulus ,detection of external stimulus				detection of stimulus,,detection of abiotic stimulus ,detection of external stimulus;response to abiotic stimulus;response to radiation ,,detection of external stimulus
Ⅰ	F4_002b_42
Ⅰ	F4_004b_54	GO:0006118	electron transport	cellular physiological process ,,transport	localization,,establishment of localization
Ⅰ	F4_005b_06	GO:0007155	cell adhesion	cellular physiological process ,,cellular metabolism,regulation of cellular process	cellular physiological process,,cellular metabolism,primary metabolism ,regulation of metabolism;regulation of physiological process,regulation of cellular physiological process ,regulation of metabolism			1				regulation of biological process ,,regulation of cellular process,regulation of physiological process
Ⅰ	F4_005b_08
Ⅰ	F4_005b_46	GO:0015833	peptide transport	cellular physiological process,,detection of stimulus , detection of external stimulus	cellular physiological process,,detection of stimulus ,detection of external stimulus				detection of stimulus,,detection of abiotic stimulus ,detection of external stimulus;response to abiotic stimulus;response to radiation ,,detection of external stimulus
Ⅰ	F4_005b_49	GO:0006432	phenylalanyl-tRNA aminoacylation	cellular physiological process ,,cellular metabolism	metabolism,,biosynthesis,nitrogen compound metabolism,cellular metabolism,macromolecule metabolism ,primary metabolism
Ⅰ	F4_006b_05	GO:0000004	biological process unknown
Ⅰ	F4_006b_59	GO:0005975	carbohydrate metabolism		metabolism;macromolecule metabolism,primary metabolism
Ⅰ	F4_008b_46
Ⅰ	F4_008b_47
Ⅰ	F4_008b_76
Ⅰ	F4_008b_87
Ⅰ	F4_010b_76
Ⅰ	F4_010b_79
Ⅰ	F4_010b_80
Ⅰ	F4_017b_16
Ⅰ	F4_022b_51	GO:0007117	budding cell bud growth	cellular physiological process ,,cell division	cellular physiological process ,,cell division						non-developmental growth ,,budding cell bud growth		reproductionasexual reproduction,,cell budding
Ⅰ	F4_023b_70
Ⅰ	F4_024b_27	GO:0000004	biological process unknown
Ⅰ	F4_025b_39
Ⅰ	F4_025b_87	GO:0000004	biological process unknown	cellular physiological process,,cellular metabolism	metabolism ,,biosynthesis ,cellular metabolism,primary metabolism
Ⅰ	F4_028b_30
Ⅰ	F4_031b_04	GO:0006810	transport	cellular physiological process ,,transport	localization,,establishment of localization
Ⅰ	F4_031b_32	GO:0000004	biological process unknown
Ⅰ	F4_031b_85
Ⅰ	F4_031b_94
Ⅰ	F4_032b_39	GO:0006560	proline metabolism	cellular physiological process,,cellular metabolism	metabolism ,,cellular metabolism,nitrogen compound metabolism ,primary metabolism
Ⅰ	F4_032b_47
Ⅰ	F4_032b_64
Ⅰ	F4_034b_13	GO:0000004	biological process unknown
Ⅰ	F4_034b_61
Ⅰ	F4_036b_79	GO:0000004	biological process unknown
Ⅰ	F4_037b_75
Ⅰ	F4_040b_23
Ⅰ	F4_041b_30
Ⅰ	F4_042b_66
Ⅰ	F4_046b_19	GO:0009636	response to toxin						response to abiotic stimulus,,response to chemical stimulus ;response to external stimulus
Ⅰ	F4_049b_26	GO:0001407	glycerophosphodiester transport	cellular physiological process,,transport	localization ,,establishment of localization
Ⅰ	F4_050b_69
Ⅰ	F4_052b_82
Ⅰ	F4_053b_16
Ⅰ	F4_054b_35
Ⅰ	F4_057b_31	GO:0007594	puparial adhesion		organismal physiological process ,,molting cycle
Ⅰ	F4_057b_54
Ⅰ	F4_058b_39	GO:0042144	vacuole fusion, non-autophagic	cellular physiological process,,detection of stimulus , detection of external stimulus	cellular physiological process,,detection of stimulus ,detection of external stimulus				detection of stimulus,,detection of abiotic stimulus ,detection of external stimulus;response to abiotic stimulus;response to radiation ,,detection of external stimulus
Ⅰ	F4_058b_61
Ⅰ	F4_059b_83
Ⅰ	F4_061b_44
Ⅰ	F4_061b_72	GO:0000004	biological process unknown
Ⅰ	F4_061b_73
Ⅰ	F4_061b_87	GO:0006810	transport	cellular physiological process ,,transport	localization,,establishment of localization
Ⅰ	F4_062b_42	GO:0042538	hyperosmotic salinity response						response to abiotic stimulus,,response to osmotic stress;response to stress,,response to osmotic stress,response to salt stress
Ⅰ	F4_062b_75	GO:0006422	aspartyl-tRNA aminoacylation	cellular physiological process,,cellular metabolism	cellular physiological process ,,cellular metabolism ;metabolism ,,biosynthesis ,cellular metabolism,macromolecule metabolism ,primary metabolism
Ⅰ	F4_063b_08
Ⅰ	F4_064b_12
Ⅰ	F4_065b_14
Ⅰ	F4_065b_16
Ⅰ	F4_065b_90
Ⅰ	F4_066b_58
Ⅰ	F4_067b_60
Ⅰ	F4_067b_89
Ⅰ	F4_068b_35	GO:0006520	amino acid metabolism	cellular physiological process,,cellular metabolism	metabolism,,cellular metabolism,nitrogen compound metabolism,primary metabolism
Ⅰ	F4_068b_46
Ⅰ	F4_068b_60
Ⅰ	F4_068b_90	GO:0006352	transcription initiation	cellular physiological process,,cellular metabolism	metabolism ,,cellular metabolism,primary metabolism
Ⅰ	F4_068b_94
Ⅰ	F4_069b_41	GO:0000160	two-component signal transduction system (phosphorelay)							signal transduction
Ⅰ	F4_069b_74
Ⅰ	F4_069b_88
Ⅰ	F4_070b_65
Ⅰ	F4_070b_87
Ⅰ	F4_071b_02
Ⅰ	F4_071b_12
Ⅰ	F4_071b_91	GO:0006542	glutamine biosynthesis	cellular physiological process,,cellular metabolism	metabolism,,biosynthesis,cellular metabolism,
Ⅰ	F4_072b_09
Ⅰ	F4_072b_47
Ⅰ	F4_072b_87
Ⅰ	F4_073b_09	GO:0008152	metabolism		metabolism
Ⅰ	F4_073b_37
Ⅰ	F4_075b_41
Ⅰ	F4_075b_54
Ⅰ	F5_001b_94	GO:0008152	metabolism		metabolism
Ⅰ	F5_002b_04	GO:0009395	phospholipid catabolism	cellular physiological process ,,cellular metabolism	metabolism,,biosynthesis ,cellular metabolism ,macromolecule metabolism ,nitrogen compound metabolism ,primary metabolism
Ⅰ	F5_002b_05	GO:0006750	glutathione biosynthesis	cellular physiological process,,cellular metabolism	cellular physiological process,,cellular metabolism;metabolism ,,biosynthesis,cellular metabolism,
Ⅰ	F5_003b_33
Ⅰ	F5_005b_74
Ⅰ	F5_006b_80
Ⅰ	F5_007b_23	GO:0005783	endoplasmic reticulum	cellular physiological process ,,cellular metabolism	localization,,establishment of localization ;metabolism,,cellular metabolism ,
Ⅰ	F5_007b_31	GO:0000004	biological process unknown
Ⅰ	F5_007b_73	GO:0006355	regulation of transcription, DNA-dependent	cellular physiological process ,,cellular metabolism,regulation of cellular process	cellular physiological process,,cellular metabolism,primary metabolism ,regulation of metabolism;regulation of physiological process,regulation of cellular physiological process ,regulation of metabolism							regulation of biological process ,,regulation of cellular process,regulation of physiological process
Ⅰ	F5_007b_85
Ⅰ	F5_008b_25	GO:0006508	proteolysis	cellular physiological process,,cellular metabolism	cellular physiological process ,,cellular metabolism ;metabolism ,,,cellular metabolism,macromolecule metabolism ,primary metabolism
Ⅰ	F5_009b_65	GO:0007165	signal transduction							signal transduction
Ⅰ	F5_010b_84	GO:0006366	transcription from RNA polymerase II promoter	cellular physiological process ,,cellular metabolism	metabolism ,,cellular metabolism ,primary metabolism
Ⅰ	F5_010b_90	GO:0006413	translational initiation	cellular physiological process,,cellular metabolism	metabolism ,,cellular metabolism,primary metabolism
Ⅰ	F5_011b_25
Ⅰ	F5_011b_39
Ⅰ	F5_012b_81
Ⅰ	F5_013b_16
Ⅰ	F5_014b_17	GO:0015858	nucleoside transport	cellular physiological process,,transport	localization,,establishment of localization
Ⅰ	F5_014b_42	GO:0045859	regulation of protein kinase activity									regulation of biological process,,regulation of enzyme activity
Ⅰ	F5_020b_86
Ⅰ	F5_020b_93
Ⅰ	F5_021b_43
Ⅰ	F5_021b_63	GO:0006355	regulation of transcription, DNA-dependent	cellular physiological process,,cellular metabolism ,regulation of cellular physiological process	metabolism ,,cellular metabolism,primary metabolism ,regulation of metabolism							regulation of cellular process,,regulation of cellular physiological process
Ⅰ	F5_022b_20	GO:0006412	protein biosynthesis	cellular physiological process,,cellular metabolism	cellular physiological process ,,cellular metabolism ;metabolism ,,biosynthesis ,cellular metabolism,macromolecule metabolism ,primary metabolism
Ⅰ	F5_023b_79
Ⅰ	F5_023b_86
Ⅰ	F5_024b_43	GO:0030073	insulin secretion	cellular physiological process,,detection of stimulus , detection of external stimulus	cellular physiological process,,detection of stimulus ,detection of external stimulus				detection of stimulus,,detection of abiotic stimulus ,detection of external stimulus;response to abiotic stimulus;response to radiation ,,detection of external stimulus
Ⅰ	F5_024b_75	GO:0000004	biological process unknown
Ⅰ	F5_025b_12
Ⅰ	F5_025b_15	GO:0008152	metabolism		metabolism
Ⅰ	F5_025b_17	GO:0007165	signal transduction							signal transduction
Ⅰ	F5_025b_26	GO:0006935	chemotaxis						response to abiotic stimulus,,response to chemical stimulus ;response to external stimulus
Ⅰ	F5_026b_30
Ⅰ	F5_026b_79
Ⅰ	F5_027b_31
Ⅰ	F5_027b_38
Ⅰ	F5_028b_71	GO:0006414	translational elongation	cellular physiological process,,cellular metabolism	cellular physiological process ,,cellular metabolism ;metabolism ,,biosynthesis ,cellular metabolism,macromolecule metabolism ,primary metabolism
Ⅰ	F5_028b_91
Ⅰ	F5_028b_95	GO:0000004	biological process unknown
Ⅰ	F6_001b_55
Ⅰ	F6_001b_88
Ⅰ	F6_002b_41	GO:0000004	biological process unknown
Ⅰ	F6_003b_47	GO:0042052	rhabdomere development	cell differentiation,,cell development ,photoreceptor cell differentiation ;cellular physiological process,,cell organization and biogenesis	cellular physiological process ,,cell organization and biogenesis,	cell differentiation,,cell development ,photoreceptor cell differentiation ;morphogenesis,,cellular morphogenesis,metamorphosis,organ morphogenesis;organ development
Ⅰ	F6_003b_71
Ⅰ	F6_003b_76	GO:0006810	transport	cellular physiological process,,transport	cellular physiological process,,transport ;localization ,,establishment of localization;
Ⅰ	F6_005b_07	GO:0017121	phospholipid scrambling	cellular physiological process,,cell organization and biogenesis	cellular physiological process ,,cell organization and biogenesis
Ⅰ	F6_005b_77	GO:0007269	neurotransmitter secretion	cell communication ,,cell-cell signaling ;cellular physiological process , transport	cellular physiological process,,transport;localization ,,establishment of localization;organismal physiological process					cell communication
Ⅰ	F6_006b_86
Ⅰ	F6_007b_44	GO:0006561	proline biosynthesis	cellular physiological process,,cellular metabolism	metabolism,,biosynthesis,cellular metabolism,
Ⅰ	F6_007b_51	GO:0006040	amino sugar metabolism	cellular physiological process;cellular metabolism,,amine metabolism	cellular physiological process;cellular metabolism,metabolism,,cellular metabolism,macromolecule metabolism,primary metabolism
Ⅰ	F6_008b_47
Ⅰ	F6_008b_92			cellular physiological process;cellular metabolism	cellular physiological process;cellular metabolism;metabolism,,cellular metabolism,macromolecule metabolism,primary metabolism				response to endogenous stimulus;response to endogenous stimulus,,response to endogenous stimulus,response to stress
Ⅰ	F6_009b_38	GO:0009186	deoxyribonucleoside diphosphate metabolism	cellular physiological process,,cellular metabolism	metabolism,,cellular metabolism,primary metabolism
Ⅰ	F6_009b_40	GO:0009220	pyrimidine ribonucleotide biosynthesis	cellular physiological process ,,cellular metabolism	metabolism ,,biosynthesis,cellular metabolism
Ⅰ	F6_009b_87
Ⅰ	F6_010b_04	GO:0006457	protein folding	cellular physiological process,,cellular metabolism	cellular physiological process ,,cellular metabolism ;metabolism ,,biosynthesis ,cellular metabolism,macromolecule metabolism ,primary metabolism
Ⅰ	F6_012b_86
Ⅰ	F6_013b_37
Ⅰ	F6_015b_31
Ⅰ	F6_016b_36
Ⅰ	F6_018b_21
Ⅰ	F6_018b_55	GO:0000004	biological process unknown
Ⅰ	F6_019b_05
Ⅰ	F6_020b_77	GO:0006364	rRNA processing	cellular physiological process,,cell organization and biogenesis,cellular metabolism	metabolism ,,cellular metabolism,primary metabolism
Ⅰ	F6_021b_62	GO:0000004	biological process unknown
Ⅰ	F6_022b_38
Ⅰ	F6_023b_73	GO:0006970	response to osmotic stress						response to abiotic stimulus,,response to chemical stimulus ;response to external stimulus
Ⅰ	F6_024b_92	GO:0006118	electron transport	cellular physiological process,,cellular metabolism ,transport	cellular physiological process,,cellular metabolism,transport ;localization ,,establishment of localization ,transport;metabolism,,cellular metabolism
Ⅰ	F6_025b_42
Ⅰ	F6_027b_46	GO:0000004	biological process unknown
Ⅰ	F6_027b_76
Ⅰ	F6_027b_78
Ⅰ	F6_028b_20
Ⅰ	F6_028b_52
Ⅰ	F6_029b_03
Ⅰ	F6_029b_65
Ⅰ	F7_002b_83	GO:0030490	processing of 20S pre-rRNA	cellular physiological process,,detection of stimulus , detection of external stimulus	cellular physiological process,,detection of stimulus ,detection of external stimulus				detection of stimulus,,detection of abiotic stimulus ,detection of external stimulus;response to abiotic stimulus;response to radiation ,,detection of external stimulus
Ⅰ	F7_004b_90
Ⅰ	F7_005b_93
Ⅰ	F7_006b_76
Ⅰ	F7_006b_94
Ⅰ	F7_007b_09
Ⅰ	F7_007b_27	GO:0009733	response to auxin stimulus						response to abiotic stimulus ,,response to chemical stimulus;response to endogenous stimulus,,response to hormone stimulus
Ⅰ	F7_008b_14	GO:0030150	protein import into mitochondrial matrix	cellular physiological process,,detection of stimulus , detection of external stimulus	cellular physiological process,,detection of stimulus ,detection of external stimulus				detection of stimulus,,detection of abiotic stimulus ,detection of external stimulus;response to abiotic stimulus;response to radiation ,,detection of external stimulus
Ⅰ	F7_008b_81
Ⅰ	F7_011b_89
Ⅰ	F7_015b_20
Ⅰ	F7_017b_49
Ⅰ	F7_018b_20	GO:0006986	response to unfolded protein						response to abiotic stimulus ,,response to chemical stimulus ;response to stress ,response to unfolded protein
Ⅰ	F7_018b_91	GO:0007594	puparial adhesion		organismal physiological process ,,molting cycle
Ⅰ	F7_021b_64
Ⅰ	F7_022b_11	GO:0006357	regulation of transcription from RNA polymerase II promoter	cellular physiological process ,,cellular metabolism,regulation of cellular process	cellular physiological process,,cellular metabolism,primary metabolism ,regulation of metabolism;regulation of physiological process,regulation of cellular physiological process ,regulation of metabolism							regulation of biological process ,,regulation of cellular process,regulation of physiological process
Ⅰ	F7_024b_14
Ⅰ	F7_028b_90	GO:0006461	protein complex assembly		metabolism,,macromolecule metabolism,primary metabolism
Ⅰ	F7_029b_28	GO:0000074	regulation of progression through cell cycle	cellular physiological process ,,cell cycle,regulation of cell cycle	cellular physiological process ,,cell cycle ,regulation of cellular physiological process							regulation of cellular process,,regulation of cellular physiological process,regulation of physiological process
Ⅰ	F7_030b_51
Ⅰ	F7_033b_13	GO:0009585	red, far-red light phototransduction	cellular physiological process,,detection of stimulus , detection of external stimulus	cellular physiological process,,detection of stimulus ,detection of external stimulus				detection of stimulus,,detection of abiotic stimulus ,detection of external stimulus;response to abiotic stimulus;response to radiation ,,detection of external stimulus
Ⅰ	F7_033b_29
Ⅰ	F7_033b_52
Ⅰ	F7_034b_29	GO:0006461	protein complex assembly		metabolism,,macromolecule metabolism,primary metabolism
Ⅰ	F7_034b_46	GO:0007155	cell adhesion	cellular physiological process ,,cellular metabolism,regulation of cellular process	cellular physiological process,,cellular metabolism,primary metabolism ,regulation of metabolism;regulation of physiological process,regulation of cellular physiological process ,regulation of metabolism			1				regulation of biological process ,,regulation of cellular process,regulation of physiological process
Ⅰ	F8_007b_35	GO:0000501	flocculation (sensu Saccharomyces)	cell adhesion,,cell-cell adhesion;flocculation				1
Ⅰ	F8_009b_74
Ⅰ	F8_010b_46
Ⅰ	F8_011b_82
Ⅰ	F8_013b_25	GO:0045722	positive regulation of gluconeogenesis	cellular physiological process ,,cellular metabolism,regulation of cellular process	cellular physiological process,,cellular metabolism,primary metabolism ,regulation of metabolism;regulation of physiological process,regulation of cellular physiological process ,regulation of metabolism							regulation of biological process ,,regulation of cellular process,regulation of physiological process
Ⅰ	F8_013b_94
Ⅰ	F8_014b_46
Ⅰ	F8_014b_90
Ⅰ	F8_016b_33
Ⅰ	F8_017b_61
Ⅰ	F8_018b_26
Ⅰ	F8_020b_62
Ⅰ	F8_020b_72	GO:0006418	tRNA aminoacylation for protein translation	cellular physiological process,,cellular metabolism	metabolism,,biosynthesis ,cellular metabolism,macromolecule metabolism ,primary metabolism
Ⅰ	F8_021b_16
Ⅰ	F8_021b_38
Ⅰ	F8_021b_58
Ⅰ	F8_021b_83
Ⅰ	F8_022b_05
Ⅰ	F8_022b_61
Ⅰ	F8_022b_70	GO:0045196	establishment and/or maintenance of neuroblast polarity	cellular physiological process,,cell organization and biogenesis	cellular physiological process,,cell organization and biogenesis	morphogenesis,,cellular morphogenesis
Ⅰ	F8_023b_48
Ⅰ	F8_024b_20
Ⅰ	F8_025b_31
Ⅰ	F8_026b_46	GO:0000902	cellular morphogenesis	cellular physiological process,,cell organization and biogenesis,		morphogenesis
Ⅰ	F8_026b_93
Ⅰ	F8_028b_53	GO:0000004	biological process unknown
Ⅰ	F8_029b_20	GO:0006559	L-phenylalanine catabolism	cellular physiological process,,cellular metabolism	metabolism,,biosynthesis,cellular metabolism,
Ⅰ	F8_029b_62
Ⅰ	F8_030b_27
Ⅰ	F8_030b_60
Ⅰ	F8_030b_63
Ⅰ	F8_031b_13
Ⅰ	F8_031b_71	GO:0006355	regulation of transcription, DNA-dependent	cellular physiological process,,cellular metabolism ,regulation of cellular physiological process	metabolism ,,cellular metabolism,primary metabolism ,regulation of metabolism							regulation of cellular process,,regulation of cellular physiological process
Ⅰ	F8_031b_78
Ⅰ	F8_034b_41	GO:0007155	cell adhesion	cellular physiological process ,,cellular metabolism,regulation of cellular process	cellular physiological process,,cellular metabolism,primary metabolism ,regulation of metabolism;regulation of physiological process,regulation of cellular physiological process ,regulation of metabolism			1				regulation of biological process ,,regulation of cellular process,regulation of physiological process
Ⅰ	F8_036b_68
Ⅰ	F8_039b_58	GO:0006412	protein biosynthesis	cellular physiological process,,cellular metabolism	cellular physiological process ,,cellular metabolism ;metabolism ,,biosynthesis ,cellular metabolism,macromolecule metabolism ,primary metabolism
Ⅰ	F8_040b_04	GO:0006865	amino acid transport	cellular physiological process,,detection of stimulus , detection of external stimulus	cellular physiological process,,detection of stimulus ,detection of external stimulus				detection of stimulus,,detection of abiotic stimulus ,detection of external stimulus;response to abiotic stimulus;response to radiation ,,detection of external stimulus
Ⅰ	F8_040b_75
Ⅰ	F8_041b_80
Ⅰ	F8_041b_88
Ⅰ	F8_043b_84
Ⅰ	F9_004b_34	GO:0000004	biological process unknown
Ⅰ	F9_013b_17
Ⅰ	F9_021b_13	GO:0006810	transport	cellular physiological process ,,transport	localization,,establishment of localization
Ⅰ	F9_021b_87	GO:0008327	methyl-CpG binding			organ development
Ⅰ	F9_023b_13
Ⅰ	F9_023b_14
Ⅰ	F9_025b_42	GO:0000004	biological process unknown
Ⅰ	F9_027b_85	GO:0006446	regulation of translational initiation	cellular physiological process,,cellular metabolism ,regulation of cellular process	metabolism,,biosynthesis ,cellular metabolism ,macromolecule metabolism,primary metabolism;regulation of physiological process ,,regulation of cellular physiological process ,regulation of metabolism;regulation of biological process ,regulation of cellular physiological process,regulation of cellular metabolism
Ⅰ	F9_028b_09
Ⅰ	F9_029b_92	GO:0007268	synaptic transmission							signal transduction
Ⅰ	F9_031b_60	GO:0006810	transport	cellular physiological process,,transport	cellular physiological process,,transport ;localization ,,establishment of localization;
Ⅰ	F9_033b_27	GO:0006573	valine metabolism	cellular physiological process ,,cellular metabolism	metabolism,,cellular metabolism ,primary metabolism
Ⅰ	F9_034b_81	GO:0000004	biological process unknown
Ⅰ	F9_034b_89
Ⅰ	F9_035b_87
Ⅰ	F9_044b_20
Ⅰ	F9_044b_41	GO:0000004	biological process unknown
Ⅰ	F9_045b_19	GO:0008544	epidermis development			tissue development,,ectoderm development
Ⅰ	F9_045b_89	GO:0006396	RNA processing	cellular physiological process,,cellular metabolism	metabolism ,,cellular metabolism,primary metabolism
Ⅰ	F9_052b_17
Ⅰ	F9_052b_30	GO:0008215	spermine metabolism	cellular physiological process ,,cellular metabolism,transport	metabolism,,cellular metabolism ,nitrogen compound metabolism ,primary metabolism
Ⅰ	F9_052b_41	GO:0006457	protein folding	cellular physiological process,,cellular metabolism	cellular physiological process ,,cellular metabolism ;metabolism ,,,cellular metabolism,macromolecule metabolism ,primary metabolism
Ⅰ	F9_052b_59	GO:0007409	axonogenesis	cell differentiation,,cell development,neuron differentiation ;cellular physiological process,,cell organization and biogenesis	cellular physiological process,,cell organization and biogenesis	cell differentiation,,cell development,neuron differentiation;morphogenesis,,cellular morphogenesis;system development
Ⅰ	F9_052b_86
Ⅰ	F9_054b_01
Ⅰ	F9_054b_13
Ⅰ	F9_057b_23	GO:0006979	response to oxidative stress	cellular physiological process ,,cellular metabolism	metabolism,,cellular metabolism
Ⅰ	F9_059b_14	GO:0006696	ergosterol biosynthesis	cellular physiological process ,,cellular metabolism	metabolism ,,biosynthesis ,cellular metabolism ,primary metabolism
Ⅰ	F9_060b_52
Ⅰ	F9_065b_11	GO:0015803	branched-chain aliphatic amino acid transport	cellular physiological process,,cellular metabolism	metabolism ,,cellular metabolism
Ⅰ	F9_065b_51	GO:0000069	kinetochore assembly	cellular physiological process,,cell organization and biogenesis ,organelle organization and biogenesis
Ⅰ	F9_066b_30	GO:0007186	G-protein coupled receptor protein signaling pathway	cellular physiological process ,,cellular metabolism,regulation of cellular process	cellular physiological process,,cellular metabolism,primary metabolism ,regulation of metabolism;regulation of physiological process,regulation of cellular physiological process ,regulation of metabolism							regulation of biological process ,,regulation of cellular process,regulation of physiological process
Ⅰ	F9_067b_03
Ⅰ	F9_067b_05
Ⅰ	F9_067b_63			cellular physiological process ,,transport	localization,,establishment of localization
Ⅰ	F9_067b_85
Ⅰ	F9_068b_80	GO:0007417	central nervous system development			system development
Ⅰ	F9_069b_44	GO:0006355	regulation of transcription, DNA-dependent	cellular physiological process ,,cellular metabolism	metabolism,,biosynthesis ,cellular metabolism, nitrogen compoundmetabolism ,primary metabolism							regulation of cellular process,,regulation of cellular physiological process
Ⅰ	F9_069b_58			cellular physiological process,,cellular metabolism	cellular physiological process ,,cellular metabolism ;metabolism ,,biosynthesis ,cellular metabolism,macromolecule metabolism ,primary metabolism
Ⅰ	F9_070b_33	GO:0006355	regulation of transcription, DNA-dependent	cellular physiological process,,cellular metabolism ,regulation of cellular physiological process	metabolism ,,cellular metabolism,primary metabolism ,regulation of metabolism							regulation of cellular process,,regulation of cellular physiological process
Ⅰ	F9_070b_53	GO:0001501	skeletal development			organ development,,skeletal development
Ⅰ	F9_072b_53
Ⅰ	F9_073b_01	GO:0000004	biological process unknown
Ⅰ	F9_073b_82
Ⅰ	F9_075b_26
Ⅰ	F9_076b_26	GO:0030036	actin cytoskeleton organization and biogenesis	cellular physiological process,,cell organization and biogenesis ,cellular metabolism	metabolism ,,cellular metabolism,macromolecule metabolism ,primary metabolism
Ⅰ	F9_078b_88	GO:0006461	protein complex assembly		metabolism,,macromolecule metabolism,primary metabolism
Ⅰ	F9_079b_62
Ⅰ	F9_080b_16
Ⅰ	F9_081b_04
Ⅰ	F9_081b_23	GO:0000004	biological process unknown
Ⅰ	F9_082b_46
Ⅰ	F9_082b_56
Ⅰ	F9_082b_87
Ⅰ	F9_083b_04	GO:0030422	RNA interference, production of siRNA	cellular process ,,cellular metabolism	cellular physiological process,,cellular metabolism ;metabolism ,,cellular metabolism,macromolecule metabolism ,primary metabolism	regulation of gene expression, epigenetic,,posttranscriptional gene silencing						regulation of gene expression, epigenetic ,,posttranscriptional gene silencing ;,,response to abiotic stimulus ,response to chemical stimulus
Ⅰ	F9_084b_37
Ⅰ	F9_084b_56
Ⅰ	F9_085b_54	GO:0015833	peptide transport	cellular physiological process,,cellular metabolism	metabolism ,,cellular metabolism
Ⅰ	F9_085b_92	GO:0006970	response to osmotic stress						response to abiotic stimulus,,response to chemical stimulus ;response to external stimulus
Ⅰ	F9_086b_73	GO:0000752	agglutination during conjugation with cellular fusion	cell adhesion,,cell-cell adhesion;cellular physiological process ,reproductive cellular physiological process				1	response to abiotic stimulus,,response to chemical stimulus				sexual reproduction
Ⅰ	F9_088b_47	GO:0006865	amino acid transport	cellular physiological process,,transport	localization,,establishment of localization
Ⅰ	F9_090b_26	GO:0006470	protein amino acid dephosphorylation	cellular physiological process,,cellular metabolism	cellular physiological process ,,cellular metabolism ;metabolism ,,,cellular metabolism,macromolecule metabolism ,primary metabolism
Ⅰ	F9_090b_38
Ⅰ	F9_090b_39	GO:0030218	erythrocyte differentiation	cellular physiological process,,detection of stimulus , detection of external stimulus	cellular physiological process,,detection of stimulus ,detection of external stimulus				detection of stimulus,,detection of abiotic stimulus ,detection of external stimulus;response to abiotic stimulus;response to radiation ,,detection of external stimulus
Ⅰ	F9_090b_61
Ⅰ	F9_090b_82
Ⅰ	F9_091b_16
Ⅰ	F9_091b_19
Ⅰ	F9_091b_48
Ⅰ	F9_091b_63	GO:0006396	RNA processing	cellular physiological process,,cellular metabolism	metabolism ,,cellular metabolism,primary metabolism
Ⅰ	F9_091b_86	GO:0000160	two-component signal transduction system (phosphorelay)							signal transduction
Ⅰ	F9_092b_25
Ⅰ	F9_092b_48	GO:0000004	biological process unknown
Ⅰ	F9_093b_39
Ⅰ	F9_094b_17	GO:0006096	ergosterol biosynthesis	cellular process ;physiological process	cellular physiological process,,cellular metabolism	cellular physiological process,,cellular metabolism; metabolism ,,cellular metabolism,macromolecule metabolism,primary metabolism
Ⅰ	F9_094b_72			cellular physiological process,,detection of stimulus , detection of external stimulus	cellular physiological process,,detection of stimulus ,detection of external stimulus				detection of stimulus,,detection of abiotic stimulus ,detection of external stimulus;response to abiotic stimulus;response to radiation ,,detection of external stimulus
Ⅰ	F9_095b_63
Ⅰ	F9_098b_72	GO:0007165	signal transduction							signal transduction
Ⅰ	F9_099b_87	GO:0001501	skeletal development			organ development,,skeletal development
Ⅰ	F9_099b_89	GO:0000004	biological process unknown
Ⅰ	F9_100b_21
Ⅰ	F9_101b_07	GO:0006508	proteolysis	cellular physiological process,,cellular metabolism	cellular physiological process ,,cellular metabolism ;metabolism ,,,cellular metabolism,macromolecule metabolism ,primary metabolism
Ⅰ	F9_101b_51	GO:0000004	biological process unknown
Ⅰ	F9_103b_13
Ⅰ	F9_104b_27
Ⅰ	F9_104b_88
Ⅰ	F9_104b_93
Ⅰ	F9_105b_52
Ⅰ	F9_106b_43	GO:0006113	fermentation	cellular physiological process ,,cellular metabolism	metabolism ,,cellular metabolism
Ⅰ	F9_107b_07	GO:0042052	rhabdomere development	cell differentiation,,cell development ,photoreceptor cell differentiation ;cellular physiological process,,cell organization and biogenesis	cellular physiological process ,,cell organization and biogenesis,	cell differentiation,,cell development ,photoreceptor cell differentiation ;morphogenesis,,cellular morphogenesis,metamorphosis,organ morphogenesis;organ development
Ⅰ	F9_107b_26
Ⅰ	F9_107b_61	GO:0006413	translational initiation	cellular physiological process ,,cellular metabolism	cellular physiological process ,,cellular metabolism;metabolism ,,cellular metabolism,macromolecule metabolism,primary metabolism
Ⅰ	F9_110b_40
Ⅰ	F9_110b_71
Ⅰ	F9_111b_08	GO:0019629	propionate catabolism, 2-methylcitrate cycle	cellular physiological process,,cellular metabolism	metabolism ,,cellular metabolism,primary metabolism
Ⅰ	F9_112b_37	GO:0006424	glutamyl-tRNA aminoacylation	cellular physiological process ,,cellular metabolism	cellular physiological process,,cellular metabolism; metabolism ,,cellular metabolism,macromolecule metabolism,nitrogen compound metabolism,primary metabolism ;biosynthesis,,cellular biosynthesis ;
Ⅰ	F9_112b_54	GO:0006810	transport	cellular physiological process,,transport	cellular physiological process,,transport ;localization ,,establishment of localization;
Ⅰ	F9_117b_49	GO:0007165	signal transduction							signal transduction
Ⅰ	F9_118b_18	GO:0006855	multidrug transport	cellular physiological process,,detection of stimulus , detection of external stimulus	cellular physiological process,,detection of stimulus ,detection of external stimulus				detection of stimulus,,detection of abiotic stimulus ,detection of external stimulus;response to abiotic stimulus;response to radiation ,,detection of external stimulus
Ⅰ	F9_119b_28
Ⅰ	F9_119b_71
Ⅰ	F9_119b_90	GO:0015980	energy derivation by oxidation of organic compounds	cellular physiological process ,,cellular metabolism	metabolism,,cellular metabolism ,primary metabolism
Ⅰ	F9_120b_44
Ⅰ	F9_120b_48	GO:0008372	cellular component unknown	cellular physiological process,,cell redox homeostasis	homeostasis ,,cell homeostasis
Ⅰ	F9_120b_70	GO:0000004	biological process unknown
Ⅱ	F1_004b_06			cellular physiological process,,cellular metabolism	metabolism,,cellular catabolism,catabolism		1
Ⅱ	F0_013b_17	GO:0008614	pyridoxine metabolism	cellular physiological process,,cellular metabolism	metabolism,,cellular metabolism
Ⅱ	F0_017b_23				organismal physiological process ,,molting cycle
Ⅱ	F1_001b_56	GO:0007586	digestion		organismal physiological process,,digestion
Ⅱ	F1_008b_69
Ⅱ	F1_010b_69	GO:0015824	L-proline transport	cellular physiological process,,transport	localization,,establishment of localization ,cellular localization
Ⅱ	F1_011b_60	GO:0005737	cytoplasm	cellular physiological process ,,cellular metabolism	metabolism,,biosynthesis ,cellular metabolism ,macromolecule metabolism ,primary metabolism
Ⅱ	F1_017b_27	GO:0006412	protein biosynthesis	cellular physiological process,,cellular metabolism	cellular physiological process ,,cellular metabolism ;metabolism ,,biosynthesis ,cellular metabolism,macromolecule metabolism ,primary metabolism
Ⅱ	F1_019b_41
Ⅱ	F1_024b_47	GO:0008614	pyridoxine metabolism	cellular physiological process,,cellular metabolism	metabolism,,cellular metabolism
Ⅱ	F1_025b_42
Ⅱ	F1_031b_36
Ⅱ	F1_031b_84	GO:0007165	signal transduction	cellular physiological process ,,cellular metabolism,regulation of cellular process	cellular physiological process,,cellular metabolism,primary metabolism ,regulation of metabolism;regulation of physiological process,regulation of cellular physiological process ,regulation of metabolism							regulation of biological process ,,regulation of cellular process,regulation of physiological process
Ⅱ	F10_002b_25
Ⅱ	F10_013b_67
Ⅱ	F10_013b_81	GO:0006355	regulation of transcription, DNA-dependent	cellular physiological process,,cellular metabolism ,regulation of cellular physiological process	metabolism ,,cellular metabolism,primary metabolism ,regulation of metabolism							regulation of cellular process,,regulation of cellular physiological process
Ⅱ	F10_019b_02	GO:0006826	iron ion transport	cellular physiological process,,detection of stimulus , detection of external stimulus	cellular physiological process,,detection of stimulus ,detection of external stimulus				detection of stimulus,,detection of abiotic stimulus ,detection of external stimulus;response to abiotic stimulus;response to radiation ,,detection of external stimulus
Ⅱ	F10_020b_81
Ⅱ	F10_023b_10	GO:0000004	biological process unknown
Ⅱ	F10_033b_67	GO:0000004	biological process unknown
Ⅱ	F10_036b_74	GO:0001501	skeletal development			organ development,,skeletal development
Ⅱ	F10_043b_37	GO:0030199	collagen fibril organization	cellular physiological process,,detection of stimulus , detection of external stimulus	cellular physiological process,,detection of stimulus ,detection of external stimulus				detection of stimulus,,detection of abiotic stimulus ,detection of external stimulus;response to abiotic stimulus;response to radiation ,,detection of external stimulus
Ⅱ	F10_050b_96	GO:0015074	DNA integration	cellular physiological process ,,cellular metabolism	metabolism ,,cellular metabolism ,macromolecule metabolism ,primary metabolism
Ⅱ	F2_008b_60	GO:0000004	biological process unknown
Ⅱ	F3_012b_35
Ⅱ	F3_017b_10
Ⅱ	F3_023b_53	GO:0006810	transport	cellular physiological process,,detection of stimulus , detection of external stimulus	cellular physiological process,,detection of stimulus ,detection of external stimulus				detection of stimulus,,detection of abiotic stimulus ,detection of external stimulus;response to abiotic stimulus;response to radiation ,,detection of external stimulus
Ⅱ	F3_023b_61	GO:0009306	protein secretion		localization,,establishment of localization,protein localization
Ⅱ	F3_038b_59
Ⅱ	F3_042b_41	GO:0007047	cell wall organization and biogenesis	cellular physiological process,,detection of stimulus , detection of external stimulus	cellular physiological process,,detection of stimulus ,detection of external stimulus				detection of stimulus,,detection of abiotic stimulus ,detection of external stimulus;response to abiotic stimulus;response to radiation ,,detection of external stimulus
Ⅱ	F3_045b_40
Ⅱ	F3_055b_32
Ⅱ	F3_061b_71
Ⅱ	F3_062b_15
Ⅱ	F3_066b_34	GO:0000004	biological process unknown
Ⅱ	F3_091b_33
Ⅱ	F3_091b_91
Ⅱ	F3_097b_07	GO:0006418	tRNA aminoacylation for protein translation	cellular physiological process,,cellular metabolism	cellular physiological process ,,cellular metabolism ;metabolism ,,biosynthesis ,cellular metabolism,macromolecule metabolism ,primary metabolism
Ⅱ	F4_005b_93
Ⅱ	F4_010b_66
Ⅱ	F4_052b_66	GO:0006508	proteolysis	cellular physiological process,,cellular metabolism	cellular physiological process ,,cellular metabolism ;metabolism ,,,cellular metabolism,macromolecule metabolism ,primary metabolism
Ⅱ	F5_023b_94
Ⅱ	F6_023b_59
Ⅱ	F7_008b_18	GO:0006364	rRNA processing	cellular physiological process ,,cellular metabolism	metabolism ,,cellular metabolism ,primary metabolism
Ⅱ	F7_016b_94	GO:0016021	integral to membrane	cellular physiological process ,,cellular metabolism	metabolism,,cellular metabolism,primary metabolism
Ⅱ	F7_017b_69
Ⅱ	F7_030b_93	GO:0007623	circadian rhythm		rhythmic process,,circadian rhythm
Ⅱ	F8_006b_28
Ⅱ	F8_006b_66
Ⅱ	F8_010b_08	GO:0009099	valine biosynthesis	cellular physiological process ,,cellular metabolism	metabolism,,biosynthesis,cellular metabolism ,nitrogen compound metabolism ,primary metabolism
Ⅱ	F8_015b_34
Ⅱ	F8_026b_17	GO:0006414	translational elongation	cellular physiological process,,cellular metabolism	cellular physiological process,,cellular metabolism;metabolism ,,cellular protein metabolism ,macromolecule metabolism ,primary metabolism
Ⅱ	F8_028b_48	GO:0006412	protein biosynthesis	cellular physiological process,,cellular metabolism	metabolism ,,biosynthesis ,cellular metabolism,primary metabolism
Ⅱ	F8_040b_31	GO:0006519	amino acid and derivative metabolism	cellular physiological process,,cellular metabolism	metabolism ,,cellular metabolism,,primary metabolism
Ⅱ	F8_044b_28
Ⅱ	F9_034b_88
Ⅱ	F9_040b_29
Ⅱ	F9_040b_72
Ⅱ	F9_057b_01
Ⅱ	F9_061b_04
Ⅱ	F9_067b_64
Ⅱ	F9_069b_20
Ⅱ	F9_074b_75
Ⅱ	F9_079b_93
Ⅱ	F9_084b_19	GO:0006857	oligopeptide transport	cellular physiological process,,detection of stimulus , detection of external stimulus	cellular physiological process,,detection of stimulus ,detection of external stimulus				detection of stimulus,,detection of abiotic stimulus ,detection of external stimulus;response to abiotic stimulus;response to radiation ,,detection of external stimulus
Ⅱ	F9_085b_26	GO:0008295	spermidine biosynthesis	cellular physiological process ,,cellular metabolism	cellular physiological process ,,cellular metabolism;metabolism ,,biosynthesis ,nitrogen compound metabolism ,primary metabolism
Ⅱ	F9_087b_53
Ⅱ	F9_089b_18
Ⅱ	F9_091b_49
Ⅱ	F9_104b_08
Ⅲ	F3_086b_85	GO:0006096	glycolysis	cellular physiological process ,,cellular metabolism	metabolism,,catabolism,macromolecule catabolism ,cellular metabolism ,primary metabolism		1
Ⅲ	F4_033b_70	GO:0005737	cytoplasm	cellular physiological process ,,cellular metabolism	metabolism,,catabolism,macromolecule catabolism ,cellular metabolism ,primary metabolism		1
Ⅲ	F7_004b_68	GO:0006574	valine catabolism	cellular physiological process ,,cellular metabolism	metabolism ,,catabolism ,cellular metabolism,nitrogen compound metabolism,primary metabolism		1
Ⅲ	F0_001b_70
Ⅲ	F0_004b_80	GO:0000004	biological process unknown
Ⅲ	F0_012b_84	GO:0000160	two-component signal transduction system (phosphorelay)							signal transduction
Ⅲ	F0_017b_37	GO:0000752	agglutination during conjugation with cellular fusion	cell adhesion,,cell-cell adhesion;cellular physiological process ,reproductive cellular physiological process				1	response to abiotic stimulus,,response to chemical stimulus				sexual reproduction
Ⅲ	F1_009b_85
Ⅲ	F1_011b_25
Ⅲ	F1_016b_58	GO:0000004	biological process unknown
Ⅲ	F1_025b_60	GO:0006508	proteolysis	cellular physiological process,,cellular metabolism	cellular physiological process ,,cellular metabolism ;metabolism ,,,cellular metabolism,macromolecule metabolism ,primary metabolism
Ⅲ	F1_032b_73	GO:0009228	thiamin biosynthesis	cellular physiological process ,,cellular metabolism	metabolism ,,biosynthesis,cellular metabolism
Ⅲ	F10_008b_08	GO:0000752	agglutination during conjugation with cellular fusion	cell adhesion,,cell-cell adhesion;cellular physiological process ,reproductive cellular physiological process				1	response to abiotic stimulus,,response to chemical stimulus				sexual reproduction
Ⅲ	F10_010b_48	GO:0000004	biological process unknown
Ⅲ	F10_017b_15	GO:0000004	biological process unknown
Ⅲ	F10_019b_67
Ⅲ	F10_020b_14	GO:0006865	amino acid transport	cellular physiological process,,transport	cellular physiological process,,transport;localization ,,establishment of localization
Ⅲ	F10_020b_26
Ⅲ	F10_020b_27	GO:0006986	response to unfolded protein						response to abiotic stimulus ,,response to chemical stimulus ;response to stress ,response to unfolded protein
Ⅲ	F10_020b_33
Ⅲ	F10_021b_23	GO:0006916	anti-apoptosis	cellular physiological process,,cell death,regulation of cellular physiological process						regulation of biological process ,,negative regulation of biological process ,regulation of cellular process regulation of physiological process
Ⅲ	F10_032b_18
Ⅲ	F10_037b_90	GO:0000004	biological process unknown
Ⅲ	F10_039b_95	GO:0005737	cytoplasm	cellular physiological process ,,cellular metabolism	metabolism,,biosynthesis ,cellular metabolism ,macromolecule metabolism ,primary metabolism
Ⅲ	F10_040b_16
Ⅲ	F10_047b_08
Ⅲ	F10_048b_82	GO:0009062	fatty acid catabolism	cellular physiological process ,,cellular metabolism	metabolism,,biosynthesis ,cellular metabolism ,macromolecule metabolism ,nitrogen compound metabolism ,primary metabolism
Ⅲ	F10_049b_21
Ⅲ	F2_002b_47
Ⅲ	F2_005b_55	GO:0000501	flocculation (sensu Saccharomyces)	cell adhesion,,cell-cell adhesion;flocculation				1
Ⅲ	F2_006b_08	GO:0000004	biological process unknown
Ⅲ	F2_007b_09
Ⅲ	F2_007b_25
Ⅲ	F2_008b_27	GO:0000752	agglutination during conjugation with cellular fusion	cell adhesion,,cell-cell adhesion;cellular physiological process ,reproductive cellular physiological process				1	response to abiotic stimulus,,response to chemical stimulus				sexual reproduction
Ⅲ	F2_009b_84	GO:0006696	ergosterol biosynthesis	cellular physiological process ,,cellular metabolism	metabolism ,,biosynthesis ,cellular metabolism ,primary metabolism
Ⅲ	F2_010b_17
Ⅲ	F2_011b_14
Ⅲ	F3_001b_13
Ⅲ	F3_015b_22
Ⅲ	F3_017b_38
Ⅲ	F3_018b_09	GO:0000004	biological process unknown
Ⅲ	F3_024b_19
Ⅲ	F3_026b_62	GO:0000004	biological process unknown
Ⅲ	F3_032b_55	GO:0008152	metabolism		metabolism
Ⅲ	F3_035b_18	GO:0001539	ciliary or flagellar motility	cellular physiological process ,,cell motility	cellular physiological process,,cell motility;localization ,,establishment of localization ,localization of cell ;ocomotion,,cell motility
Ⅲ	F3_041b_08	GO:0015803	branched-chain aliphatic amino acid transport	cellular physiological process,,cellular metabolism	metabolism ,,cellular metabolism
Ⅲ	F3_045b_26	GO:0005634	nucleus	cellular physiological process ,,cellular metabolism	metabolism ,,cellular metabolism ,primary metabolism
Ⅲ	F3_048b_31
Ⅲ	F3_054b_01
Ⅲ	F3_055b_10	GO:0006827	high affinity iron ion transport	cellular physiological process,,transport	localization,,establishment of localization
Ⅲ	F3_058b_95
Ⅲ	F3_065b_93
Ⅲ	F3_066b_02
Ⅲ	F3_071b_74	GO:0030041	actin filament polymerization	cellular physiological process,,cell organization and biogenesis ,cellular metabolism	metabolism ,,cellular metabolism,macromolecule metabolism ,primary metabolism
Ⅲ	F3_073b_84
Ⅲ	F3_083b_79	GO:0007010	cytoskeleton organization and biogenesis	cellular physiological process,,cell organization and biogenesis	cellular physiological process ,,cell organization and biogenesis
Ⅲ	F3_086b_55
Ⅲ	F4_003b_66
Ⅲ	F4_005b_59	GO:0000004	biological process unknown
Ⅲ	F4_009b_91	GO:0006779	porphyrin biosynthesis	cellular physiological process ,,cellular metabolism	metabolism,cellular metabolism
Ⅲ	F4_010b_21
Ⅲ	F4_016b_26	GO:0008152	metabolism		metabolism
Ⅲ	F4_020b_76	GO:0006805	xenobiotic metabolism	cellular physiological process,,cellular metabolism	cellular physiological process,,cellular metabolism ;metabolism ,,cellular metabolism				response to abiotic stimulus,,response to chemical stimulus
Ⅲ	F4_021b_13
Ⅲ	F4_034b_05
Ⅲ	F4_040b_29
Ⅲ	F4_042b_78	GO:0006917	induction of apoptosis	cellular physiological process,,cell death ,regulation of cellular process	regulation of biological process eath ,,regulation of physiological process ,regulation of cellular physiological process
Ⅲ	F4_045b_33
Ⅲ	F4_048b_71	GO:0015677	copper ion import	cellular physiological process ,,transport	localization,,establishment of localization
Ⅲ	F4_050b_08	GO:0000004	biological process unknown
Ⅲ	F4_051b_55
Ⅲ	F4_061b_55
Ⅲ	F4_071b_37
Ⅲ	F5_002b_34	GO:0045449	regulation of transcription	cellular physiological process,,detection of stimulus , detection of external stimulus	cellular physiological process,,detection of stimulus ,detection of external stimulus				detection of stimulus,,detection of abiotic stimulus ,detection of external stimulus;response to abiotic stimulus;response to radiation ,,detection of external stimulus
Ⅲ	F5_009b_60	GO:0006412	protein biosynthesis	cellular physiological process,,cellular metabolism	metabolism ,,biosynthesis ,cellular metabolism,primary metabolism
Ⅲ	F5_013b_85
Ⅲ	F5_015b_74	GO:0006813	potassium ion transport	cellular physiological process,,transport	localization,,establishment of localization
Ⅲ	F5_026b_68
Ⅲ	F5_028b_28
Ⅲ	F5_029b_56
Ⅲ	F6_014b_55
Ⅲ	F6_020b_09
Ⅲ	F6_020b_81	GO:0016126	sterol biosynthesis	cellular physiological process ,,cellular metabolism	cellular physiological process ,,cellular metabolism;metabolism,,biosynthesis,cellular metabolism ,primary metabolism
Ⅲ	F6_023b_67
Ⅲ	F6_028b_29
Ⅲ	F7_002b_16
Ⅲ	F7_014b_92
Ⅲ	F7_021b_43
Ⅲ	F7_026b_62
Ⅲ	F7_029b_12	GO:0006098	pentose-phosphate shunt	cellular physiological process ,,cellular metabolism	metabolism,,catabolism,macromolecule catabolism ,cellular metabolism ,primary metabolism
Ⅲ	F7_031b_16
Ⅲ	F7_031b_67
Ⅲ	F7_031b_69
Ⅲ	F7_033b_65
Ⅲ	F8_007b_26
Ⅲ	F8_008b_52	GO:0009252	peptidoglycan biosynthesis	cellular physiological process,,cell organization and biogenesis,cellular metabolism	cellular physiological process,,cell organization and biogenesis ,cellular metabolism ;metabolism,,biosynthesis ,cellular metabolism,macromolecule metabolism,primary metabolism
Ⅲ	F8_010b_94
Ⅲ	F8_014b_04
Ⅲ	F8_015b_32
Ⅲ	F8_017b_31	GO:0009062	fatty acid catabolism	cellular physiological process ,,cellular metabolism,transport	metabolism ,, biosynthesis,cellular metabolism,nitrogen compound metabolism ,primary metabolism
Ⅲ	F8_018b_10	GO:0007165	signal transduction							signal transduction
Ⅲ	F8_019b_95
Ⅲ	F8_020b_42	GO:0051291	protein heterooligomerization		metabolism,,macromolecule metabolism,primary metabolism
Ⅲ	F8_021b_74
Ⅲ	F8_025b_05
Ⅲ	F8_028b_33				organismal physiological process ,,molting cycle
Ⅲ	F8_028b_37	GO:0000004	biological process unknown
Ⅲ	F8_028b_46
Ⅲ	F8_029b_46	GO:0009099	valine biosynthesis	cellular physiological process ,,cellular metabolism	metabolism,,biosynthesis ,cellular metabolism, nitrogen compound metabolism ,primary metabolism
Ⅲ	F8_031b_06	GO:0006511	ubiquitin-dependent protein catabolism	cellular physiological process,,cellular metabolism	cellular physiological process ,,cellular metabolism ;metabolism ,,biosynthesis ,cellular metabolism,macromolecule metabolism ,primary metabolism
Ⅲ	F8_031b_38	GO:0000752	agglutination during conjugation with cellular fusion	cell adhesion,,cell-cell adhesion;cellular physiological process ,reproductive cellular physiological process				1	response to abiotic stimulus,,response to chemical stimulus				sexual reproduction
Ⅲ	F8_035b_34
Ⅲ	F8_035b_36	GO:0000004	biological process unknown
Ⅲ	F8_038b_08
Ⅲ	F8_039b_94	GO:0006622	protein targeting to lysosome	cellular physiological process ,,transport	localization,,cellular localization ,establishment of localization,protein localization
Ⅲ	F8_040b_32	GO:0006412	protein biosynthesis	cellular physiological process,,cellular metabolism	metabolism ,,biosynthesis ,cellular metabolism,primary metabolism
Ⅲ	F8_041b_51
Ⅲ	F8_044b_24	GO:0006633	fatty acid biosynthesis	cellular physiological process ,,cellular metabolism	metabolism,,cellular metabolism,primary metabolism
Ⅲ	F9_020b_38	GO:0006412	protein biosynthesis	cellular physiological process,,cellular metabolism	cellular physiological process ,,cellular metabolism ;metabolism ,,biosynthesis ,cellular metabolism,macromolecule metabolism ,primary metabolism
Ⅲ	F9_022b_91
Ⅲ	F9_026b_75	GO:0007243	protein kinase cascade							signal transduction
Ⅲ	F9_034b_30
Ⅲ	F9_043b_49	GO:0006425	glutaminyl-tRNA aminoacylation	cellular physiological process,,cellular metabolism	metabolism,,biosynthesis,cellular metabolism,macromolecule metabolism ,primary metabolism
Ⅲ	F9_047b_05	GO:0000004	biological process unknown
Ⅲ	F9_052b_80	GO:0009228	thiamin biosynthesis	cellular physiological process ,,cellular metabolism	metabolism ,,biosynthesis,cellular metabolism
Ⅲ	F9_057b_71	GO:0000004	biological process unknown
Ⅲ	F9_057b_83
Ⅲ	F9_064b_25	GO:0000004	biological process unknown
Ⅲ	F9_064b_75	GO:0006470	protein amino acid dephosphorylation	cellular physiological process,,cellular metabolism	cellular physiological process ,,cellular metabolism ;metabolism ,,,cellular metabolism,macromolecule metabolism ,primary metabolism
Ⅲ	F9_066b_88
Ⅲ	F9_067b_30
Ⅲ	F9_070b_92	GO:0006000	fructose metabolism	cellular physiological process ,,cellular metabolism	metabolism,,cellular metabolism,macromolecule metabolism ,primary metabolism
Ⅲ	F9_072b_92
Ⅲ	F9_073b_22
Ⅲ	F9_077b_21
Ⅲ	F9_080b_25
Ⅲ	F9_080b_78	GO:0000004	biological process unknown
Ⅲ	F9_081b_81
Ⅲ	F9_081b_89	GO:0008152	metabolism		metabolism
Ⅲ	F9_082b_59
Ⅲ	F9_086b_87	GO:0042183	formate catabolism	cellular physiological process,,cellular metabolism	metabolism,,catabolism ,cellular metabolism
Ⅲ	F9_088b_94
Ⅲ	F9_089b_57
Ⅲ	F9_091b_69
Ⅲ	F9_092b_38	GO:0008614	pyridoxine metabolism	cellular physiological process,,cellular metabolism	metabolism,,cellular metabolism
Ⅲ	F9_092b_45
Ⅲ	F9_095b_85
Ⅲ	F9_109b_50
Ⅲ	F9_113b_41	GO:0006099	tricarboxylic acid cycle	cellular physiological process ,,cellular metabolism	metabolism,,cellular metabolism,macromolecule metabolism ,primary metabolism
Ⅲ	F9_115b_04	GO:0006542	glutamine biosynthesis	cellular physiological process,,cellular metabolism	metabolism,,biosynthesis,cellular metabolism,
Ⅲ	F9_116b_05				organismal physiological process ,,molting cycle
Ⅲ	F9_118b_75	GO:0000004	biological process unknown
Ⅳ	F8_010b_41	GO:0006091	generation of precursor metabolites and energy	cellular physiological process,,cellular metabolism	metabolism,,catabolism,cellular metabolism,nitrogen compound metabolism ,primary metabolism		1
Ⅳ	F8_022b_74	GO:0030163	protein catabolism		metabolism,,catabolism ,macromolecule metabolism,primary metabolism		1
Ⅳ	F8_038b_88	GO:0006415	translational termination	cellular physiological process,,cellular metabolism	metabolism ,,cellular metabolism,catabolism		1
Ⅳ	F8_040b_67	GO:0006574	valine catabolism	cellular physiological process ,,cellular metabolism	metabolism ,,catabolism ,cellular metabolism,nitrogen compound metabolism,primary metabolism		1
Ⅳ	F9_077b_37	GO:0006412		cellular physiological process,,cellular metabolism	metabolism,,cellular catabolism,catabolism		1
Ⅳ	F0_001b_40
Ⅳ	F0_002b_15
Ⅳ	F0_004b_07
Ⅳ	F0_005b_12	GO:0015992	proton transport	cellular physiological process,,cell organization and biogenesis,cellular metabolism	cellular physiological process,,cell organization and biogenesis ,cellular metabolism ;metabolism,,biosynthesis ,cellular metabolism,macromolecule metabolism,primary metabolism
Ⅳ	F0_006b_35	GO:0006139	nucleobase, nucleoside, nucleotide and nucleic acid metabolism	cellular physiological process,,cellular metabolism	metabolism ,,cellular metabolism,primary metabolism
Ⅳ	F0_008b_63	GO:0006281	DNA repair	cellular physiological process,,cellular metabolism	metabolism ,,cellular metabolism,primary metabolism
Ⅳ	F0_009b_03
Ⅳ	F0_010b_05	GO:0008104	protein localization		localization ,,protein localization
Ⅳ	F0_010b_12
Ⅳ	F0_010b_33
Ⅳ	F0_013b_18	GO:0006800	oxygen and reactive oxygen species metabolism	cellular physiological process,,cellular metabolism	cellular physiological process,,cellular metabolism ;cellular metabolism
Ⅳ	F0_013b_84	GO:0007031	peroxisome organization and biogenesis	cellular physiological process ,,transport	localization,,cellular localization ,establishment of localization,protein localization
Ⅳ	F0_014b_23	GO:0016032	viral life cycle
Ⅳ	F0_015b_59
Ⅳ	F0_016b_30
Ⅳ	F0_018b_16	GO:0006120	mitochondrial electron transport, NADH to ubiquinone	cellular process;physiological process	cellular physiological process ,,cellular metabolism,transport	cellular physiological process,,cellular metabolism,transport ;localization ,,establishment of localization ,transport;metabolism,,cellular metabolism
Ⅳ	F0_018b_32
Ⅳ	F0_018b_33
Ⅳ	F0_019b_62	GO:0000004	biological process unknown
Ⅳ	F0_019b_75
Ⅳ	F0_019b_89
Ⅳ	F0_020b_11	GO:0006412	protein biosynthesis	cellular physiological process,,cellular metabolism	cellular physiological process ,,cellular metabolism ;metabolism ,,biosynthesis ,cellular metabolism,macromolecule metabolism ,primary metabolism
Ⅳ	F0_020b_24
Ⅳ	F0_020b_60
Ⅳ	F1_002b_42	GO:0006631	fatty acid metabolism	cellular physiological process ,,cellular metabolism	metabolism ,,cellular metabolism,primary metabolism
Ⅳ	F1_002b_59	GO:0001308	loss of chromatin silencing during replicative cell aging	cellular physiological process,,cell death,regulation of cellular physiological process
Ⅳ	F1_002b_76
Ⅳ	F1_002b_93
Ⅳ	F1_003b_40	GO:0000004	biological process unknown
Ⅳ	F1_004b_23
Ⅳ	F1_005b_72	GO:0009086	methionine biosynthesis	cellular physiological process ,,cellular metabolism	metabolism,,biosynthesis ,cellular metabolism, nitrogen compound metabolism ,primary metabolism
Ⅳ	F1_006b_27
Ⅳ	F1_006b_65
Ⅳ	F1_006b_84	GO:0006112	energy reserve metabolism	cellular physiological process ,,cellular metabolism	metabolism,,cellular metabolism,macromolecule metabolism ,primary metabolism
Ⅳ	F1_007b_09
Ⅳ	F1_007b_49	GO:0007605	sensory perception of sound		organismal physiological process ,,				response to stimulus
Ⅳ	F1_007b_71
Ⅳ	F1_008b_39
Ⅳ	F1_009b_88
Ⅳ	F1_010b_17	GO:0006123	mitochondrial electron transport, cytochrome c to oxygen	cellular process;physiological process	cellular physiological process ,,cellular metabolism,transport	cellular physiological process,,cellular metabolism,transport ;localization ,,establishment of localization ,transport;metabolism,,cellular metabolism
Ⅳ	F1_010b_38
Ⅳ	F1_011b_56	GO:0007017	microtubule-based process	cellular physiological process,,cell organization and biogenesis	cellular physiological process ,,cell organization and biogenesis
Ⅳ	F1_011b_83
Ⅳ	F1_011b_85
Ⅳ	F1_011b_91	GO:0006099	tricarboxylic acid cycle	cellular physiological process ,,cellular metabolism	metabolism,,cellular metabolism,macromolecule metabolism ,primary metabolism
Ⅳ	F1_012b_02
Ⅳ	F1_012b_22	GO:0015909	long-chain fatty acid transport	cellular physiological process,,cellular metabolism	metabolism ,,cellular metabolism
Ⅳ	F1_012b_33
Ⅳ	F1_014b_52
Ⅳ	F1_014b_59
Ⅳ	F1_015b_45	GO:0000004	biological process unknown
Ⅳ	F1_015b_83
Ⅳ	F1_016b_11
Ⅳ	F1_016b_12	GO:0006888	ER to Golgi vesicle-mediated transport	cellular physiological process ,,transport	localization,,cellular localization ,establishment of localization,protein localization
Ⅳ	F1_016b_54
Ⅳ	F1_017b_33	GO:0006048	UDP-N-acetylglucosamine biosynthesis	cellular physiological process ,,cellular metabolism	metabolism,,biosynthesis ,cellular metabolism ,macromolecule metabolism ,nitrogen compound metabolism ,primary metabolism
Ⅳ	F1_018b_02
Ⅳ	F1_018b_62	GO:0008104	protein localization		localization ,,protein localization
Ⅳ	F1_018b_63
Ⅳ	F1_019b_13	GO:0006099	tricarboxylic acid cycle	cellular physiological process ,,cellular metabolism	metabolism,,cellular metabolism,macromolecule metabolism ,primary metabolism
Ⅳ	F1_019b_56	GO:0006260	DNA replication	cellular physiological process,,cellular metabolism	metabolism ,,cellular metabolism,primary metabolism
Ⅳ	F1_020b_19
Ⅳ	F1_020b_46
Ⅳ	F1_021b_15	GO:0007094	mitotic spindle checkpoint
Ⅳ	F1_021b_45
Ⅳ	F1_023b_10
Ⅳ	F1_024b_14
Ⅳ	F1_024b_54
Ⅳ	F1_024b_88
Ⅳ	F1_025b_04
Ⅳ	F1_025b_09
Ⅳ	F1_025b_48
Ⅳ	F1_025b_74
Ⅳ	F1_025b_95	GO:0000398	nuclear mRNA splicing, via spliceosome	cellular physiological process,,cellular metabolism	cellular physiological process,,cellular metabolism ;metabolism ,,cellular metabolism,macromolecule metabolism ,primary metabolism
Ⅳ	F1_026b_30
Ⅳ	F1_026b_54	GO:0006888	ER to Golgi transport	cellular physiological process,,detection of stimulus , detection of external stimulus	cellular physiological process,,detection of stimulus ,detection of external stimulus				detection of stimulus,,detection of abiotic stimulus ,detection of external stimulus;response to abiotic stimulus;response to radiation ,,detection of external stimulus
Ⅳ	F1_027b_16
Ⅳ	F1_027b_32
Ⅳ	F1_027b_67	GO:0000004	biological process unknown
Ⅳ	F1_027b_68
Ⅳ	F1_028b_09
Ⅳ	F1_028b_59
Ⅳ	F1_028b_89	GO:0000004	biological process unknown
Ⅳ	F1_029b_24
Ⅳ	F1_031b_15	GO:0001501	skeletal development	cellular physiological process,,detection of stimulus , detection of external stimulus	cellular physiological process,,detection of stimulus ,detection of external stimulus				detection of stimulus,,detection of abiotic stimulus ,detection of external stimulus;response to abiotic stimulus;response to radiation ,,detection of external stimulus
Ⅳ	F1_031b_16
Ⅳ	F1_031b_87
Ⅳ	F1_032b_58	GO:0006508	proteolysis	cellular physiological process,,cellular metabolism	cellular physiological process ,,cellular metabolism ;metabolism ,,,cellular metabolism,macromolecule metabolism ,primary metabolism
Ⅳ	F10_001b_31
Ⅳ	F10_003b_59
Ⅳ	F10_004b_54	GO:0006260	DNA replication	cellular physiological process;cellular metabolism	cellular physiological process;cellular metabolism,metabolism,,cellular metabolism,macromolecule metabolism,primary metabolism
Ⅳ	F10_005b_95
Ⅳ	F10_006b_33
Ⅳ	F10_006b_68
Ⅳ	F10_006b_84
Ⅳ	F10_008b_66	GO:0000753	cellular morphogenesis during conjugation with cellular fusion	cell adhesion,,cell-cell adhesion;cellular physiological process ,reproductive cellular physiological process				1	response to abiotic stimulus,,response to chemical stimulus				sexual reproduction
Ⅳ	F10_010b_05
Ⅳ	F10_014b_28
Ⅳ	F10_014b_34
Ⅳ	F10_015b_80
Ⅳ	F10_015b_91
Ⅳ	F10_017b_39
Ⅳ	F10_018b_90			cellular physiological process,,detection of stimulus , detection of external stimulus	cellular physiological process,,detection of stimulus ,detection of external stimulus				detection of stimulus,,detection of abiotic stimulus ,detection of external stimulus;response to abiotic stimulus;response to radiation ,,detection of external stimulus
Ⅳ	F10_019b_43
Ⅳ	F10_019b_61	GO:0000004	biological process unknown
Ⅳ	F10_020b_07	GO:0006353	transcription termination	cellular physiological process ,,cellular metabolism	metabolism ,,cellular metabolism ,primary metabolism
Ⅳ	F10_020b_54
Ⅳ	F10_022b_23	GO:0006281	DNA repair	cellular physiological process;cellular metabolism	cellular physiological process;cellular metabolism;metabolism,,cellular metabolism,macromolecule metabolism,primary metabolism				response to endogenous stimulus;response to endogenous stimulus,,response to endogenous stimulus,response to stress
Ⅳ	F10_029b_62
Ⅳ	F10_034b_39
Ⅳ	F10_036b_48	GO:0015740	C4-dicarboxylate transport	cellular physiological process,,cellular metabolism	metabolism ,,cellular metabolism
Ⅳ	F10_036b_94
Ⅳ	F10_036b_95
Ⅳ	F10_037b_32	GO:0008615	pyridoxine biosynthesis	cellular physiological process ,,cellular metabolism	metabolism ,,biosynthesis,cellular metabolism
Ⅳ	F10_037b_40	GO:0006888	ER to Golgi vesicle-mediated transport	cellular physiological process ,,transport	localization,,cellular localization ,establishment of localization,protein localization
Ⅳ	F10_038b_69
Ⅳ	F10_038b_85
Ⅳ	F10_040b_27
Ⅳ	F10_041b_74	GO:0007046	ribosome biogenesis	cellular physiological process ,,cell organization and biogenesis
Ⅳ	F10_042b_20
Ⅳ	F10_043b_35
Ⅳ	F10_043b_45	GO:0000004	biological process unknown
Ⅳ	F10_047b_85	GO:0006118	electron transport	cellular physiological process,,cellular metabolism ,transport	cellular physiological process,,cellular metabolism,transport ;localization ,,establishment of localization ,transport;metabolism,,cellular metabolism
Ⅳ	F10_049b_79
Ⅳ	F2_001b_74	GO:0000004	biological process unknown
Ⅳ	F2_002b_05
Ⅳ	F2_002b_46	GO:0006118	electron transport	cellular physiological process,,cellular metabolism ,transport	cellular physiological process,,cellular metabolism,transport ;localization ,,establishment of localization ,transport;metabolism,,cellular metabolism
Ⅳ	F2_004b_34	GO:0000004	biological process unknown
Ⅳ	F2_004b_60	GO:0000160	two-component signal transduction system (phosphorelay)							signal transduction
Ⅳ	F2_006b_22
Ⅳ	F2_007b_75
Ⅳ	F2_009b_37
Ⅳ	F2_010b_74
Ⅳ	F3_003b_40
Ⅳ	F3_007b_07	GO:0006457	protein folding	cellular physiological process,,cellular metabolism	cellular physiological process ,,cellular metabolism ;metabolism ,,,cellular metabolism,macromolecule metabolism ,primary metabolism
Ⅳ	F3_008b_77
Ⅳ	F3_009b_09
Ⅳ	F3_009b_18
Ⅳ	F3_010b_49	GO:0016050	vesicle organization and biogenesis	cellular physiological process ,,cell organization and biogenesis	cellular physiological process ,,cell organization and biogenesis
Ⅳ	F3_010b_87	GO:0000004	biological process unknown
Ⅳ	F3_018b_78	GO:0000004	biological process unknown
Ⅳ	F3_025b_25
Ⅳ	F3_030b_19	GO:0015833	peptide transport	cellular physiological process,,cellular metabolism	metabolism ,,cellular metabolism
Ⅳ	F3_033b_41
Ⅳ	F3_034b_52
Ⅳ	F3_038b_72	GO:0006355	regulation of transcription, DNA-dependent	cellular physiological process,,cellular metabolism ,regulation of cellular physiological process	metabolism ,,cellular metabolism,primary metabolism ,regulation of metabolism							regulation of cellular process,,regulation of cellular physiological process
Ⅳ	F3_040b_83	GO:0006412	protein biosynthesis	cellular physiological process,,cellular metabolism	cellular physiological process ,,cellular metabolism ;metabolism ,,biosynthesis ,cellular metabolism,macromolecule metabolism ,primary metabolism
Ⅳ	F3_042b_82
Ⅳ	F3_042b_89	GO:0006810	transport	cellular physiological process,,detection of stimulus , detection of external stimulus	cellular physiological process,,detection of stimulus ,detection of external stimulus				detection of stimulus,,detection of abiotic stimulus ,detection of external stimulus;response to abiotic stimulus;response to radiation ,,detection of external stimulus
Ⅳ	F3_044b_21
Ⅳ	F3_049b_34	GO:0006696	ergosterol biosynthesis	cellular physiological process ,,cellular metabolism	metabolism ,,biosynthesis ,cellular metabolism ,primary metabolism
Ⅳ	F3_051b_02
Ⅳ	F3_051b_65
Ⅳ	F3_053b_50	GO:0006120	mitochondrial electron transport, NADH to ubiquinone	cellular physiological process ,,cellular metabolism,transport	cellular physiological process,,cellular metabolism,transport ;localization ,,establishment of localization ,transport;metabolism,,cellular metabolism
Ⅳ	F3_053b_53
Ⅳ	F3_056b_40
Ⅳ	F3_062b_16	GO:0015986	ATP synthesis coupled proton transport	cellular physiological process,,cellular metabolism	cellular physiological process,,cellular metabolism; metabolism ,,cellular metabolism,macromolecule metabolism,primary metabolism
Ⅳ	F3_065b_13
Ⅳ	F3_065b_42	GO:0000004	biological process unknown
Ⅳ	F3_066b_96	GO:0006633	fatty acid biosynthesis	cellular physiological process ,,cellular metabolism	metabolism,,cellular metabolism,primary metabolism
Ⅳ	F3_067b_46
Ⅳ	F3_067b_69	GO:0006422	aspartyl-tRNA aminoacylation	cellular physiological process,,cellular metabolism	cellular physiological process ,,cellular metabolism ;metabolism ,,biosynthesis ,cellular metabolism,macromolecule metabolism ,primary metabolism
Ⅳ	F3_073b_37	GO:0008152	metabolism		metabolism
Ⅳ	F3_075b_30
Ⅳ	F3_079b_26
Ⅳ	F3_080b_64
Ⅳ	F3_081b_23
Ⅳ	F3_082b_43
Ⅳ	F3_085b_50	GO:0006635	fatty acid beta-oxidation	cellular physiological process,,cellular metabolism	cellular physiological process,,cellular metabolism ;metabolism ,,cellular metabolism,primary metabolism
Ⅳ	F3_087b_20	GO:0000105	histidine biosynthesis	cellular physiological process,, cellular physiological process	metabolism,,cellular metabolism,nitrogen compound metabolism ,primary metabolism
Ⅳ	F3_087b_59
Ⅳ	F3_088b_01	GO:0006120	mitochondrial electron transport, NADH to ubiquinone	cellular physiological process ,,cellular metabolism,transport	cellular physiological process,,cellular metabolism,transport ;localization ,,establishment of localization ,transport;metabolism,,cellular metabolism
Ⅳ	F3_092b_37	GO:0000004	biological process unknown
Ⅳ	F3_092b_78
Ⅳ	F3_096b_41	GO:0015695	organic cation transport	cellular physiological process,,transport	localization,,establishment of localization ,cellular localization
Ⅳ	F3_096b_65
Ⅳ	F3_097b_37
Ⅳ	F3_098b_54
Ⅳ	F4_001b_18	GO:0006120	mitochondrial electron transport, NADH to ubiquinone	cellular physiological process ,,cellular metabolism,transport	cellular physiological process,,cellular metabolism,transport ;localization ,,establishment of localization ,transport;metabolism,,cellular metabolism
Ⅳ	F4_003b_38
Ⅳ	F4_007b_90	GO:0000752	z	cell adhesion,,cell-cell adhesion;cellular physiological process ,reproductive cellular physiological process				1	response to abiotic stimulus,,response to chemical stimulus				sexual reproduction
Ⅳ	F4_015b_09
Ⅳ	F4_015b_17	GO:0000004	biological process unknown
Ⅳ	F4_015b_68
Ⅳ	F4_016b_46
Ⅳ	F4_017b_04	GO:0000059	protein import into nucleus, docking	cellular physiological process,,cell organization and biogenesis ,organelle organization and biogenesis
Ⅳ	F4_017b_10
Ⅳ	F4_023b_58	GO:0009231	riboflavin biosynthesis	cellular physiological process ,,transport	localization ,,establishment of localization
Ⅳ	F4_028b_62
Ⅳ	F4_034b_45
Ⅳ	F4_039b_95	GO:0006810	transport	cellular physiological process,,transport	cellular physiological process,,transport ;localization ,,establishment of localization;
Ⅳ	F4_042b_46
Ⅳ	F4_043b_46	GO:0006118	electron transport	cellular physiological process ,,cellular metabolism,transport	metabolism,,biosynthesis ,cellular metabolism ,primary metabolism
Ⅳ	F4_055b_11	GO:0001662	behavioral fear response						response to abiotic stimulus,,response to chemical stimulus ;response to external stimulus
Ⅳ	F4_055b_26
Ⅳ	F4_057b_09	GO:0006094	gluconeogenesis	cellular process ;physiological process	cellular physiological process,,cellular metabolism	cellular physiological process,,cellular metabolism; metabolism ,,cellular metabolism,macromolecule metabolism,primary metabolism
Ⅳ	F4_059b_25
Ⅳ	F4_060b_63	GO:0006164	purine nucleotide biosynthesis	cellular physiological process ,,cellular metabolism	metabolism,,biosynthesis ,cellular metabolism ,primary metabolism
Ⅳ	F4_062b_53
Ⅳ	F4_062b_73	GO:0015986	ATP synthesis coupled proton transport	cellular physiological process,,cellular metabolism	cellular physiological process,,cellular metabolism; metabolism ,,cellular metabolism,macromolecule metabolism,primary metabolism
Ⅳ	F4_067b_66
Ⅳ	F4_067b_70	GO:0006839	mitochondrial transport	cellular physiological process ,,transport	localization,,establishment of localization
Ⅳ	F4_067b_77	GO:0006099	tricarboxylic acid cycle	cellular physiological process ,,cellular metabolism	metabolism,,cellular metabolism,macromolecule metabolism ,primary metabolism
Ⅳ	F4_068b_76
Ⅳ	F4_070b_41
Ⅳ	F4_071b_59	GO:0006099	tricarboxylic acid cycle	cellular physiological process ,,cellular metabolism	metabolism,,cellular metabolism,macromolecule metabolism ,primary metabolism
Ⅳ	F4_072b_02
Ⅳ	F4_074b_74	GO:0015986	ATP synthesis coupled proton transport	cellular physiological process,,cellular metabolism	cellular physiological process,,cellular metabolism; metabolism ,,cellular metabolism,macromolecule metabolism,primary metabolism
Ⅳ	F4_074b_95	GO:0006564	L-serine biosynthesis	cellular physiological process,,cellular metabolism	metabolism,,biosynthesis,cellular metabolism,
Ⅳ	F5_003b_12	GO:0007018	microtubule-based movement	cellular physiological process ,,cell organization and biogenesis
Ⅳ	F5_005b_27
Ⅳ	F5_005b_56	GO:0006631	fatty acid metabolism	cellular physiological process ,,cellular metabolism	metabolism,,cellular metabolism,primary metabolism
Ⅳ	F5_007b_06			cellular physiological process,,detection of stimulus , detection of external stimulus	cellular physiological process,,detection of stimulus ,detection of external stimulus				detection of stimulus,,detection of abiotic stimulus ,detection of external stimulus;response to abiotic stimulus;response to radiation ,,detection of external stimulus
Ⅳ	F5_010b_45	GO:0006810	transport	cellular physiological process ,,transport	localization,,establishment of localization
Ⅳ	F5_017b_20
Ⅳ	F5_017b_79
Ⅳ	F5_018b_53	GO:0006020	myo-inositol metabolism	cellular physiological process ,,cellular metabolism	metabolism,,cellular metabolism,macromolecule metabolism ,primary metabolism
Ⅳ	F5_021b_95
Ⅳ	F5_022b_81	GO:0006696	ergosterol biosynthesis	cellular physiological process ,,cellular metabolism	metabolism ,,biosynthesis ,cellular metabolism ,primary metabolism
Ⅳ	F5_025b_69	GO:0006412	protein biosynthesis	cellular physiological process,,cellular metabolism	cellular physiological process ,,cellular metabolism ;metabolism ,,biosynthesis ,cellular metabolism,macromolecule metabolism ,primary metabolism
Ⅳ	F5_025b_85	GO:0000004	biological process unknown
Ⅳ	F5_026b_55
Ⅳ	F5_027b_22
Ⅳ	F6_004b_79
Ⅳ	F6_005b_58
Ⅳ	F6_014b_60	GO:0006166	purine ribonucleoside salvage	cellular physiological process,,cellular metabolism	metabolism ,,cellular metabolism,primary metabolism
Ⅳ	F6_024b_79
Ⅳ	F6_028b_80
Ⅳ	F7_002b_15	GO:0009152	purine ribonucleotide biosynthesis	cellular physiological process ,,cellular metabolism	metabolism,,biosynthesis,cellular metabolism ,primary metabolism
Ⅳ	F7_002b_23
Ⅳ	F7_002b_62	GO:0015986	ATP synthesis coupled proton transport	cellular physiological process,,cellular metabolism	cellular physiological process,,cellular metabolism; metabolism ,,cellular metabolism,macromolecule metabolism,primary metabolism
Ⅳ	F7_003b_83
Ⅳ	F7_004b_89
Ⅳ	F7_006b_73	GO:0015803	branched-chain aliphatic amino acid transport	cellular physiological process,,cellular metabolism	metabolism ,,cellular metabolism
Ⅳ	F7_008b_67			cellular physiological process,,cellular metabolism	cellular physiological process,,cellular metabolism; metabolism ,,cellular metabolism,macromolecule metabolism,primary metabolism
Ⅳ	F7_009b_47
Ⅳ	F7_009b_94
Ⅳ	F7_011b_42	GO:0000004	biological process unknown
Ⅳ	F7_018b_96	GO:0006412	protein biosynthesis	cellular physiological process,,cellular metabolism	metabolism ,,biosynthesis ,cellular metabolism,primary metabolism
Ⅳ	F7_021b_53
Ⅳ	F7_023b_58	GO:0015986	ATP synthesis coupled proton transport	cellular physiological process,,cellular metabolism	cellular physiological process,,cellular metabolism; metabolism ,,cellular metabolism,macromolecule metabolism,primary metabolism
Ⅳ	F7_024b_34	GO:0009062	fatty acid catabolism	cellular physiological process ,,cellular metabolism	metabolism,,biosynthesis ,cellular metabolism ,macromolecule metabolism ,nitrogen compound metabolism ,primary metabolism
Ⅳ	F7_026b_64
Ⅳ	F7_027b_19
Ⅳ	F7_028b_16	GO:0015986	ATP synthesis coupled proton transport	cellular physiological process,,cellular metabolism	cellular physiological process,,cellular metabolism; metabolism ,,cellular metabolism,macromolecule metabolism,primary metabolism
Ⅳ	F7_028b_24
Ⅳ	F7_028b_32
Ⅳ	F7_028b_64
Ⅳ	F7_029b_95
Ⅳ	F7_030b_46
Ⅳ	F7_032b_39	GO:0007475	apposition of dorsal and ventral wing surfaces			appendage development,,appendage development ,appendage morphogenesis;morphogenesis ,,appendage morphogenesis ,metamorphosis
Ⅳ	F7_034b_19	GO:0006810	transport	cellular physiological process,,transport	cellular physiological process,,transport ;localization ,,establishment of localization;
Ⅳ	F8_002b_28	GO:0006457	protein folding	cellular physiological process,,cellular metabolism	cellular physiological process ,,cellular metabolism ;metabolism ,,,cellular metabolism,macromolecule metabolism ,primary metabolism
Ⅳ	F8_003b_54	GO:0015646	permease activity	cellular physiological process ,,transport	localization,,establishment of localization
Ⅳ	F8_004b_15
Ⅳ	F8_008b_32
Ⅳ	F8_008b_39
Ⅳ	F8_009b_22	GO:0050875	cellular physiological process	cellular physiological process	cellular physiological process
Ⅳ	F8_009b_35	GO:0000004	biological process unknown
Ⅳ	F8_010b_16	GO:0006430	lysyl-tRNA aminoacylation	cellular physiological process,,cellular metabolism	cellular physiological process ,,cellular metabolism ;metabolism ,,biosynthesis ,cellular metabolism,macromolecule metabolism ,primary metabolism							regulation of cellular process;regulation of physiological process
Ⅳ	F8_010b_42	GO:0006350	transcription	cellular physiological process ,,cellular metabolism	metabolism,,primary metabolism
Ⅳ	F8_011b_64
Ⅳ	F8_012b_50
Ⅳ	F8_012b_60
Ⅳ	F8_013b_14	GO:0006796	phosphate metabolism	cellular physiological process ,,cellular metabolism	metabolism,,cellular metabolism
Ⅳ	F8_013b_42	GO:0006123	mitochondrial electron transport, cytochrome c to oxygen	cellular process;physiological process	cellular physiological process ,,cellular metabolism,transport	cellular physiological process,,cellular metabolism,transport ;localization ,,establishment of localization ,transport;metabolism,,cellular metabolism
Ⅳ	F8_013b_48
Ⅳ	F8_014b_49	GO:0006412	protein biosynthesis	cellular physiological process,,cellular metabolism	cellular physiological process ,,cellular metabolism ;metabolism ,,biosynthesis ,cellular metabolism,macromolecule metabolism ,primary metabolism
Ⅳ	F8_014b_59
Ⅳ	F8_016b_31
Ⅳ	F8_016b_54	GO:0030041	actin filament polymerization	cellular physiological process,,cell organization and biogenesis;cellular metabolism	cellular physiological process,,cell organization and biogenesis,cellular metabolism;metabolism ,,cellular metabolism,macromolecule metabolism ,primary metabolism
Ⅳ	F8_016b_67
Ⅳ	F8_016b_68	GO:0000004	biological process unknown
Ⅳ	F8_017b_59
Ⅳ	F8_018b_31
Ⅳ	F8_018b_86	GO:0006120	mitochondrial electron transport, NADH to ubiquinone	cellular physiological process ,,cellular metabolism,transport	cellular physiological process,,cellular metabolism,transport ;localization ,,establishment of localization ,transport;metabolism,,cellular metabolism
Ⅳ	F8_019b_13
Ⅳ	F8_019b_41
Ⅳ	F8_020b_91	GO:0007165	signal transduction							signal transduction
Ⅳ	F8_022b_52
Ⅳ	F8_022b_60
Ⅳ	F8_022b_66
Ⅳ	F8_022b_71
Ⅳ	F8_023b_68	GO:0006120	mitochondrial electron transport, NADH to ubiquinone	cellular process;physiological process	cellular physiological process ,,cellular metabolism,transport	cellular physiological process,,cellular metabolism,transport ;localization ,,establishment of localization ,transport;metabolism,,cellular metabolism
Ⅳ	F8_023b_71
Ⅳ	F8_024b_50	GO:0000004	biological process unknown
Ⅳ	F8_024b_68	GO:0006412	protein biosynthesis	cellular physiological process,,cellular metabolism	metabolism ,,biosynthesis ,cellular metabolism,primary metabolism
Ⅳ	F8_024b_71	GO:0000226	microtubule cytoskeleton organization and biogenesis	cellular physiological process ,,cell organization and biogenesis
Ⅳ	F8_024b_90	GO:0006378	mRNA polyadenylylation	cellular physiological process,,cellular metabolism	metabolism ,,cellular metabolism,primary metabolism
Ⅳ	F8_024b_93
Ⅳ	F8_025b_01
Ⅳ	F8_025b_83
Ⅳ	F8_026b_89
Ⅳ	F8_027b_43
Ⅳ	F8_027b_46	GO:0006412	protein biosynthesis	cellular physiological process,,cellular metabolism	cellular physiological process ,,cellular metabolism ;metabolism ,,biosynthesis ,cellular metabolism,macromolecule metabolism ,primary metabolism
Ⅳ	F8_027b_83	GO:0005737	cytoplasm	cellular physiological process ,,transport	metabolism ,,cellular metabolism,macromolecule metabolism ,primary metabolism
Ⅳ	F8_029b_59
Ⅳ	F8_029b_79
Ⅳ	F8_029b_80
Ⅳ	F8_029b_84
Ⅳ	F8_029b_95
Ⅳ	F8_031b_03
Ⅳ	F8_031b_66
Ⅳ	F8_034b_12
Ⅳ	F8_035b_64
Ⅳ	F8_036b_15
Ⅳ	F8_036b_19
Ⅳ	F8_038b_16
Ⅳ	F8_038b_57	GO:0006122	mitochondrial electron transport, ubiquinol to cytochrome c	cellular process;physiological process	cellular physiological process ,,cellular metabolism,transport	cellular physiological process,,cellular metabolism,transport ;localization ,,establishment of localization ,transport;metabolism,,cellular metabolism
Ⅳ	F8_039b_54
Ⅳ	F8_041b_79	GO:0007155	cell adhesion					1		signal transduction
Ⅳ	F8_042b_92	GO:0006412	protein biosynthesis	cellular physiological process,,cellular metabolism	cellular physiological process ,,cellular metabolism ;metabolism ,,biosynthesis ,cellular metabolism,macromolecule metabolism ,primary metabolism
Ⅳ	F8_043b_90
Ⅳ	F8_045b_80	GO:0050908	detection of light stimulus during visual perception	cellular physiological process,,detection of stimulus ,					detection of stimulus,,detection of abiotic stimulus;detection of external stimulus;response to external stimulus
Ⅳ	F9_005b_72	GO:0006810	transport	cellular physiological process ,,transport	localization,,establishment of localization
Ⅳ	F9_009b_92	GO:0006118	electron transport	cellular physiological process,,cellular metabolism ,transport	cellular physiological process,,cellular metabolism,transport ;localization ,,establishment of localization ,transport;metabolism,,cellular metabolism
Ⅳ	F9_021b_74
Ⅳ	F9_021b_81	GO:0050875	cellular physiological process	cellular physiological process
Ⅳ	F9_023b_55
Ⅳ	F9_023b_72
Ⅳ	F9_023b_83	GO:0009640	photomorphogenesis						response to abiotic stimulus,,response to chemical stimulus ;response to external stimulus
Ⅳ	F9_028b_70
Ⅳ	F9_033b_23
Ⅳ	F9_035b_82	GO:0000004	biological process unknown
Ⅳ	F9_036b_65
Ⅳ	F9_037b_73
Ⅳ	F9_040b_22
Ⅳ	F9_042b_43
Ⅳ	F9_043b_52	GO:0019344	cysteine biosynthesis	cellular physiological process ,,cellular metabolism	metabolism ,,biosynthesis,cellular metabolism,nitrogen compound metabolism,primary metabolism
Ⅳ	F9_043b_80
Ⅳ	F9_047b_76	GO:0015986	ATP synthesis coupled proton transport	cellular physiological process,,cellular metabolism	cellular physiological process,,cellular metabolism; metabolism ,,cellular metabolism,macromolecule metabolism,primary metabolism
Ⅳ	F9_052b_68	GO:0000004	biological process unknown
Ⅳ	F9_054b_90
Ⅳ	F9_055b_20	GO:0006355	regulation of transcription, DNA-dependent	cellular physiological process,,cellular metabolism ,regulation of cellular physiological process	metabolism ,,cellular metabolism,primary metabolism ,regulation of metabolism							regulation of cellular process,,regulation of cellular physiological process
Ⅳ	F9_055b_26	GO:0000004	biological process unknown
Ⅳ	F9_055b_31	GO:0006096	ergosterol biosynthesis	cellular process ;physiological process	cellular physiological process,,cellular metabolism	cellular physiological process,,cellular metabolism; metabolism ,,cellular metabolism,macromolecule metabolism,primary metabolism
Ⅳ	F9_056b_42	GO:0006355	regulation of transcription, DNA-dependent	cellular physiological process,,cellular metabolism ,regulation of cellular physiological process	metabolism ,,cellular metabolism,primary metabolism ,regulation of metabolism							regulation of cellular process,,regulation of cellular physiological process
Ⅳ	F9_057b_04
Ⅳ	F9_058b_41
Ⅳ	F9_059b_90	GO:0015986	ATP synthesis coupled proton transport	cellular physiological process,,cellular metabolism	cellular physiological process,,cellular metabolism; metabolism ,,cellular metabolism,macromolecule metabolism,primary metabolism
Ⅳ	F9_061b_13
Ⅳ	F9_061b_68	GO:0006616	SRP-dependent cotranslational protein targeting to membrane, translocation	cellular physiological process,,transport	cellular physiological process,,cell organization and biogenesis ,transport;localization,cellular localization,establishment of localization ,protein localization
Ⅳ	F9_062b_24
Ⅳ	F9_063b_42
Ⅳ	F9_063b_78
Ⅳ	F9_063b_91
Ⅳ	F9_065b_62	GO:0007165	signal transduction							cell communication,,signal transduction
Ⅳ	F9_065b_63	GO:0008152	metabolism		metabolism
Ⅳ	F9_065b_79
Ⅳ	F9_066b_33
Ⅳ	F9_066b_60	GO:0006260	DNA replication	cellular physiological process,,cellular metabolism	metabolism ,,cellular metabolism,primary metabolism
Ⅳ	F9_067b_73
Ⅳ	F9_068b_40	GO:0006519	amino acid and derivative metabolism	cellular physiological process,,cellular metabolism	metabolism ,,cellular metabolism,,primary metabolism
Ⅳ	F9_069b_89	GO:0006631	fatty acid metabolism	cellular physiological process ,,cellular metabolism	metabolism,,cellular metabolism ,primary metabolism
Ⅳ	F9_070b_36
Ⅳ	F9_070b_37
Ⅳ	F9_070b_49
Ⅳ	F9_070b_88	GO:0006623	protein targeting to vacuole	cellular physiological process ,,transport	localization,,cellular localization ,establishment of localization,protein localization
Ⅳ	F9_073b_27	GO:0006730	one-carbon compound metabolism	cellular physiological process,,cellular metabolism	metabolism ,,cellular metabolism
Ⅳ	F9_075b_07
Ⅳ	F9_077b_07
Ⅳ	F9_077b_68	GO:0000004	biological process unknown
Ⅳ	F9_081b_35
Ⅳ	F9_081b_69	GO:0009228	thiamin biosynthesis	cellular physiological process ,,cellular biosynthesis	metabolism,,biosynthesis ,cellular metabolism ,
Ⅳ	F9_082b_20
Ⅳ	F9_083b_35	GO:0000004	biological process unknown
Ⅳ	F9_083b_86	GO:0009228	thiamin biosynthesis	cellular physiological process ,,cellular metabolism	metabolism ,,biosynthesis,cellular metabolism
Ⅳ	F9_085b_94
Ⅳ	F9_086b_18
Ⅳ	F9_087b_92
Ⅳ	F9_088b_70	GO:0045153	electron transporter, transferring electrons within CoQH2-cytochrome c reductase complex activity	cellular physiological process ,,transport	localization,,establishment of localization
Ⅳ	F9_088b_80
Ⅳ	F9_089b_06	GO:0015719	allantoate transport	cellular physiological process ,,transport	localization,,establishment of localization
Ⅳ	F9_091b_52	GO:0007155	cell adhesion	cellular physiological process ,,cellular metabolism,regulation of cellular process	cellular physiological process,,cellular metabolism,primary metabolism ,regulation of metabolism;regulation of physiological process,regulation of cellular physiological process ,regulation of metabolism			1				regulation of biological process ,,regulation of cellular process,regulation of physiological process
Ⅳ	F9_093b_02
Ⅳ	F9_094b_20
Ⅳ	F9_095b_89	GO:0006397	mRNA processing	cellular physiological process,,cellular metabolism	cellular physiological process,,cellular metabolism ;metabolism ,,cellular metabolism,macromolecule metabolism ,primary metabolism
Ⅳ	F9_098b_66	GO:0030503	regulation of cell redox homeostasis	cellular physiological process,,detection of stimulus , detection of external stimulus	cellular physiological process,,detection of stimulus ,detection of external stimulus				detection of stimulus,,detection of abiotic stimulus ,detection of external stimulus;response to abiotic stimulus;response to radiation ,,detection of external stimulus
Ⅳ	F9_099b_56	GO:0030422	RNA interference, production of siRNA	cellular process ,,cellular metabolism	cellular physiological process,,cellular metabolism ;metabolism ,,cellular metabolism,macromolecule metabolism ,primary metabolism	regulation of gene expression, epigenetic,,posttranscriptional gene silencing						regulation of gene expression, epigenetic ,,posttranscriptional gene silencing ;,,response to abiotic stimulus ,response to chemical stimulus
Ⅳ	F9_099b_59	GO:0009298	GDP-mannose biosynthesis	cellular physiological process,,cellular metabolism	metabolism,,biosynthesis,cellular metabolism,macromolecule metabolism ,primary metabolism
Ⅳ	F9_103b_43	GO:0015986	ATP synthesis coupled proton transport	cellular physiological process,,cellular metabolism	cellular physiological process,,cellular metabolism; metabolism ,,cellular metabolism,macromolecule metabolism,primary metabolism
Ⅳ	F9_103b_56
Ⅳ	F9_104b_38	GO:0000004	biological process unknown
Ⅳ	F9_104b_56	GO:0001403	invasive growth (sensu Saccharomyces)								filamentous growth,,invasive growth (sensu Saccharomyces)
Ⅳ	F9_105b_26
Ⅳ	F9_107b_18
Ⅳ	F9_107b_89	GO:0000004	biological process unknown
Ⅳ	F9_108b_35
Ⅳ	F9_108b_65
Ⅳ	F9_111b_29	GO:0006412	protein biosynthesis	cellular physiological process,,cellular metabolism	metabolism ,,biosynthesis ,cellular metabolism,primary metabolism
Ⅳ	F9_112b_66
Ⅳ	F9_114b_31	GO:0006810	transport	cellular physiological process,,transport	cellular physiological process,,transport ;localization ,,establishment of localization;
Ⅳ	F9_116b_71
Ⅳ	F9_118b_44
Ⅳ	F9_118b_47
Ⅳ	F9_118b_89
Ⅳ	F9_119b_02	GO:0018345	protein palmitoylation	cellular physiological process,,cellular metabolism	metabolism,,biosynthesis ,cellular metabolism,macromolecule metabolism ,primary metabolism
Ⅳ	F9_120b_19	GO:0000004	biological process unknown
Ⅴ	F8_012b_92	GO:0006099	tricarboxylic acid cycle	cellular physiological process,,cellular metabolism	cellular physiological process,,cellular metabolism;metabolism,,catabolism,cellular metabolism ;macromolecule metabolism,primary metabolism		1
Ⅴ	F8_045b_78	GO:0006091	generation of precursor metabolites and energy	cellular physiological process,,transport	metabolism,,catabolism ,cellular metabolism		1
Ⅴ	F0_003b_60
Ⅴ	F0_006b_38	GO:0008654	phospholipid biosynthesis	cellular physiological process;cellular metabolism	cellular physiological process;cellular metabolism;metabolism,,cellular metabolism,macromolecule metabolism,primary metabolism				response to endogenous stimulus;response to endogenous stimulus,,response to endogenous stimulus,response to stress
Ⅴ	F0_008b_18
Ⅴ	F0_008b_26	GO:0006629	lipid metabolism		metabolism,,primary metabolism
Ⅴ	F0_009b_18	GO:0006446	regulation of translational initiation	cellular physiological process,,cellular metabolism ,regulation of cellular process	metabolism,,biosynthesis ,cellular metabolism ,macromolecule metabolism,primary metabolism;regulation of physiological process ,,regulation of cellular physiological process ,regulation of metabolism;regulation of biological process ,regulation of cellular physiological process,regulation of cellular metabolism
Ⅴ	F0_012b_54	GO:0006355	regulation of transcription, DNA-dependent	cellular physiological process,,cellular metabolism ,regulation of cellular physiological process	metabolism ,,cellular metabolism,primary metabolism ,regulation of metabolism							regulation of cellular process,,regulation of cellular physiological process
Ⅴ	F0_013b_24
Ⅴ	F0_015b_13
Ⅴ	F0_015b_29	GO:0006412	protein biosynthesis	cellular physiological process,,cellular metabolism	cellular physiological process ,,cellular metabolism ;metabolism ,,biosynthesis ,cellular metabolism,macromolecule metabolism ,primary metabolism
Ⅴ	F0_015b_81	GO:0006839	mitochondrial transport	cellular physiological process ,,transport	localization,,establishment of localization
Ⅴ	F0_016b_16	GO:0000004	biological process unknown
Ⅴ	F0_017b_49	GO:0008152	metabolism		metabolism
Ⅴ	F0_018b_11
Ⅴ	F0_018b_29	GO:0006119	oxidative phosphorylation	cellular process;physiological process	cellular physiological process ,,cellular metabolism,transport	cellular physiological process,,cellular metabolism,transport ;localization ,,establishment of localization ,transport;metabolism,,cellular metabolism
Ⅴ	F0_018b_35	GO:0006412	protein biosynthesis	cellular physiological process,,cellular metabolism	cellular physiological process ,,cellular metabolism ;metabolism ,,biosynthesis ,cellular metabolism,macromolecule metabolism ,primary metabolism
Ⅴ	F0_019b_36
Ⅴ	F0_019b_66
Ⅴ	F0_020b_09
Ⅴ	F0_020b_38
Ⅴ	F0_021b_35	GO:0000004	biological process unknown
Ⅴ	F0_021b_46
Ⅴ	F1_001b_28	GO:0000002	mitochondrial genome maintenance	cellular physiological process,,cell organization and biogenesis
Ⅴ	F1_001b_35
Ⅴ	F1_003b_60	GO:0007030	Golgi organization and biogenesis	cellular physiological process ,,transport	localization,,cellular localization ,establishment of localization,protein localization
Ⅴ	F1_004b_04
Ⅴ	F1_004b_61	GO:0006281	DNA repair	cellular physiological process;cellular metabolism	cellular physiological process;cellular metabolism;metabolism,,cellular metabolism,macromolecule metabolism,primary metabolism				response to endogenous stimulus;response to endogenous stimulus,,response to endogenous stimulus,response to stress
Ⅴ	F1_005b_25
Ⅴ	F1_005b_39
Ⅴ	F1_006b_36
Ⅴ	F1_008b_35	GO:0006412	protein biosynthesis	cellular physiological process,,cellular metabolism	cellular physiological process ,,cellular metabolism ;metabolism ,,biosynthesis ,cellular metabolism,macromolecule metabolism ,primary metabolism
Ⅴ	F1_009b_68	GO:0007094	mitotic spindle checkpoint
Ⅴ	F1_010b_44
Ⅴ	F1_010b_46
Ⅴ	F1_010b_50
Ⅴ	F1_010b_65
Ⅴ	F1_011b_19
Ⅴ	F1_011b_47	GO:0006413	translational initiation	cellular physiological process ,,cellular metabolism	cellular physiological process ,,cellular metabolism;metabolism ,,cellular metabolism,macromolecule metabolism,primary metabolism
Ⅴ	F1_012b_68
Ⅴ	F1_013b_17	GO:0006412	protein biosynthesis	cellular physiological process,,cellular metabolism	cellular physiological process ,,cellular metabolism ;metabolism ,,biosynthesis ,cellular metabolism,macromolecule metabolism ,primary metabolism
Ⅴ	F1_013b_34
Ⅴ	F1_014b_67	GO:0000004	biological process unknown
Ⅴ	F1_015b_26
Ⅴ	F1_016b_03	GO:0006412	protein biosynthesis	cellular physiological process,,cellular metabolism	metabolism ,,biosynthesis ,cellular metabolism,primary metabolism
Ⅴ	F1_017b_23
Ⅴ	F1_017b_69
Ⅴ	F1_017b_71
Ⅴ	F1_017b_84	GO:0006412	protein biosynthesis	cellular physiological process,,cellular metabolism	metabolism ,,biosynthesis ,cellular metabolism,primary metabolism
Ⅴ	F1_018b_31
Ⅴ	F1_018b_44
Ⅴ	F1_019b_04	GO:0006412	protein biosynthesis	cellular physiological process,,cellular metabolism	cellular physiological process ,,cellular metabolism ;metabolism ,,biosynthesis ,cellular metabolism,macromolecule metabolism ,primary metabolism
Ⅴ	F1_019b_29	GO:0007189	G-protein signaling, adenylate cyclase activating pathway	cellular physiological process ,,cellular metabolism,regulation of cellular process	cellular physiological process,,cellular metabolism,primary metabolism ,regulation of metabolism;regulation of physiological process,regulation of cellular physiological process ,regulation of metabolism							regulation of biological process ,,regulation of cellular process,regulation of physiological process
Ⅴ	F1_020b_36	GO:0006365	35S primary transcript processing	cellular physiological process ,,cellular metabolism	metabolism ,,cellular metabolism ,primary metabolism
Ⅴ	F1_020b_96
Ⅴ	F1_021b_14
Ⅴ	F1_023b_02	GO:0000122	negative regulation of transcription from RNA polymerase II promoter	cellular physiological process ,,cellular metabolismregulation of cellular physiological process ;regulation of cellular physiological process,,negative regulation of cellular physiological process .regulation of cellular metabolism	metabolism,,cellular metabolism,primary metabolism,regulation of metabolism;regulation of physiological process ,negative regulation of physiological process ,regulation of cellular physiological process ,regulation of metabolism					negative regulation of biological process ;regulation of cellular process regulation of physiological process,,negative regulation of physiological process ,regulation of cellular physiological processregulation of metabolism
Ⅴ	F1_023b_38	GO:0009102	biotin biosynthesis	cellular physiological process,,cellular metabolism	metabolism,,cellular metabolism,
Ⅴ	F1_023b_61
Ⅴ	F1_025b_13
Ⅴ	F1_025b_83	GO:0007265	Ras protein signal transduction							signal transduction
Ⅴ	F1_026b_10
Ⅴ	F1_026b_57
Ⅴ	F1_026b_76
Ⅴ	F1_027b_80	GO:0006412	protein biosynthesis	cellular physiological process,,cellular metabolism	cellular physiological process ,,cellular metabolism ;metabolism ,,biosynthesis ,cellular metabolism,macromolecule metabolism ,primary metabolism
Ⅴ	F1_028b_01	GO:0006412	protein biosynthesis	cellular physiological process,,cellular metabolism	cellular physiological process ,,cellular metabolism ;metabolism ,,biosynthesis ,cellular metabolism,macromolecule metabolism ,primary metabolism
Ⅴ	F1_028b_23
Ⅴ	F1_028b_60
Ⅴ	F1_029b_57	GO:0008535	cytochrome c oxidase complex assembly		metabolism,,macromolecule metabolism,primary metabolism
Ⅴ	F1_029b_75
Ⅴ	F1_029b_78	GO:0015696	ammonium transport	cellular physiological process,,transport	localization,,establishment of localization ,cellular localization
Ⅴ	F1_030b_08	GO:0000027	ribosomal large subunit assembly and maintenance	cellular physiological process,,cell organization and biogenesis ,organelle organization and biogenesis	metabolism ,,macromolecule metabolism, primary metabolism
Ⅴ	F1_030b_24	GO:0006412	protein biosynthesis	cellular physiological process,,cellular metabolism	cellular physiological process ,,cellular metabolism ;metabolism ,,biosynthesis ,cellular metabolism,macromolecule metabolism ,primary metabolism
Ⅴ	F1_030b_27	GO:0006412	protein biosynthesis	cellular physiological process,,cellular metabolism	cellular physiological process ,,cellular metabolism ;metabolism ,,biosynthesis ,cellular metabolism,macromolecule metabolism ,primary metabolism
Ⅴ	F1_030b_38	GO:0006412	protein biosynthesis	cellular physiological process,,cellular metabolism	cellular physiological process ,,cellular metabolism ;metabolism ,,biosynthesis ,cellular metabolism,macromolecule metabolism ,primary metabolism
Ⅴ	F1_030b_79	GO:0006413	translational initiation	cellular physiological process ,,cellular metabolism	cellular physiological process ,,cellular metabolism;metabolism ,,cellular metabolism,macromolecule metabolism,primary metabolism
Ⅴ	F1_030b_94
Ⅴ	F1_031b_26
Ⅴ	F1_031b_34
Ⅴ	F1_031b_50	GO:0005750	respiratory chain complex III (sensu Eukaryota)	cellular physiological process ,,cellular metabolism	localization,,establishment of localization
Ⅴ	F1_031b_59
Ⅴ	F1_032b_43
Ⅴ	F1_032b_55	GO:0006461	protein complex assembly		metabolism,,macromolecule metabolism,primary metabolism
Ⅴ	F1_032b_62	GO:0006412	protein biosynthesis	cellular physiological process,,cellular metabolism	cellular physiological process ,,cellular metabolism ;metabolism ,,biosynthesis ,cellular metabolism,macromolecule metabolism ,primary metabolism
Ⅴ	F1_032b_70
Ⅴ	F1_032b_74
Ⅴ	F1_032b_75
Ⅴ	F10_001b_40
Ⅴ	F10_002b_53	GO:0006265	DNA topological change	cellular physiological process;cellular metabolism	cellular physiological process;cellular metabolism,metabolism,,cellular metabolism,macromolecule metabolism,primary metabolism
Ⅴ	F10_009b_65
Ⅴ	F10_014b_73	GO:0000056	ribosomal small subunit export from nucleus	cellular physiological process,,cell organization and biogenesis ,organelle organization and biogenesis
Ⅴ	F10_016b_82	GO:0016055	Wnt receptor signaling pathway							cell communication,,signal transduction
Ⅴ	F10_017b_13	GO:0000004	biological process unknown
Ⅴ	F10_017b_34	GO:0006508	proteolysis	cellular physiological process ,,cellular metabolism	metabolism,,cellular metabolism,primary metabolism
Ⅴ	F10_017b_66	GO:0006810	transport	cellular physiological process,,transport	cellular physiological process,,transport ;localization ,,establishment of localization;
Ⅴ	F10_018b_74
Ⅴ	F10_019b_85	GO:0008152	metabolism		metabolism
Ⅴ	F10_019b_94	GO:0006355	regulation of transcription, DNA-dependent	cellular physiological process,,cellular metabolism ,regulation of cellular physiological process	metabolism ,,cellular metabolism,primary metabolism ,regulation of metabolism							regulation of cellular process,,regulation of cellular physiological process
Ⅴ	F10_022b_45	GO:0006412	protein biosynthesis	cellular physiological process,,cellular metabolism	metabolism ,,biosynthesis ,cellular metabolism,primary metabolism
Ⅴ	F10_022b_84
Ⅴ	F10_030b_31	GO:0000160	two-component signal transduction system (phosphorelay)							signal transduction
Ⅴ	F10_037b_07
Ⅴ	F10_038b_36	GO:0015752	D-ribose transport	cellular physiological process ,,transport	localization,,establishment of localization
Ⅴ	F10_039b_69	GO:0000004	biological process unknown
Ⅴ	F10_040b_24	GO:0006412	protein biosynthesis	cellular physiological process,,cellular metabolism	cellular physiological process ,,cellular metabolism ;metabolism ,,biosynthesis ,cellular metabolism,macromolecule metabolism ,primary metabolism
Ⅴ	F10_044b_36
Ⅴ	F10_045b_15
Ⅴ	F10_045b_45
Ⅴ	F10_046b_44	GO:0000160	two-component signal transduction system (phosphorelay)							signal transduction
Ⅴ	F10_046b_53
Ⅴ	F10_049b_32	GO:0008283	cell proliferation	cellular physiological process,,cell proliferation	cellular physiological process,,cell proliferation
Ⅴ	F10_049b_81
Ⅴ	F10_050b_73
Ⅴ	F2_002b_04	GO:0006412	protein biosynthesis	cellular physiological process,,cellular metabolism	cellular physiological process ,,cellular metabolism ;metabolism ,,biosynthesis ,cellular metabolism,macromolecule metabolism ,primary metabolism
Ⅴ	F2_002b_48
Ⅴ	F2_003b_30	GO:0006412	protein biosynthesis	cellular physiological process,,cellular metabolism	metabolism ,,biosynthesis ,cellular metabolism,primary metabolism
Ⅴ	F2_003b_66
Ⅴ	F2_005b_13	GO:0006412	protein biosynthesis	cellular physiological process,,cellular metabolism	cellular physiological process ,,cellular metabolism ;metabolism ,,biosynthesis ,cellular metabolism,macromolecule metabolism ,primary metabolism
Ⅴ	F2_006b_24
Ⅴ	F2_006b_89	GO:0006412	protein biosynthesis	cellular physiological process,,cellular metabolism	cellular physiological process ,,cellular metabolism ;metabolism ,,biosynthesis ,cellular metabolism,macromolecule metabolism ,primary metabolism
Ⅴ	F2_008b_38	GO:0006412	protein biosynthesis	cellular physiological process,,cellular metabolism	metabolism ,,biosynthesis ,cellular metabolism,primary metabolism
Ⅴ	F2_008b_59	GO:0006412	protein biosynthesis	cellular physiological process,,cellular metabolism	cellular physiological process ,,cellular metabolism ;metabolism ,,biosynthesis ,cellular metabolism,macromolecule metabolism ,primary metabolism
Ⅴ	F2_008b_68	GO:0006412	protein biosynthesis	cellular physiological process,,cellular metabolism	cellular physiological process ,,cellular metabolism ;metabolism ,,biosynthesis ,cellular metabolism,macromolecule metabolism ,primary metabolism
Ⅴ	F2_009b_13	GO:0006412	protein biosynthesis	cellular physiological process,,cellular metabolism	cellular physiological process ,,cellular metabolism ;metabolism ,,biosynthesis ,cellular metabolism,macromolecule metabolism ,primary metabolism
Ⅴ	F2_010b_91	GO:0006412	protein biosynthesis	cellular physiological process,,cellular metabolism	cellular physiological process ,,cellular metabolism ;metabolism ,,biosynthesis ,cellular metabolism,macromolecule metabolism ,primary metabolism
Ⅴ	F3_001b_89
Ⅴ	F3_002b_45
Ⅴ	F3_002b_47	GO:0007046	ribosome biogenesis	cellular physiological process ,,cell organization and biogenesis
Ⅴ	F3_005b_09
Ⅴ	F3_006b_32
Ⅴ	F3_006b_60
Ⅴ	F3_007b_18	GO:0006412	protein biosynthesis	cellular physiological process,,cellular metabolism	cellular physiological process ,,cellular metabolism ;metabolism ,,biosynthesis ,cellular metabolism,macromolecule metabolism ,primary metabolism
Ⅴ	F3_009b_17	GO:0006412	protein biosynthesis	cellular physiological process,,cellular metabolism	cellular physiological process ,,cellular metabolism ;metabolism ,,biosynthesis ,cellular metabolism,macromolecule metabolism ,primary metabolism
Ⅴ	F3_011b_26
Ⅴ	F3_013b_71			cellular physiological process,,detection of stimulus , detection of external stimulus	cellular physiological process,,detection of stimulus ,detection of external stimulus				detection of stimulus,,detection of abiotic stimulus ,detection of external stimulus;response to abiotic stimulus;response to radiation ,,detection of external stimulus
Ⅴ	F3_016b_79	GO:0000004	biological process unknown
Ⅴ	F3_023b_81	GO:0005634	nucleus	cellular physiological process ,,cellular metabolism	metabolism ,,cellular metabolism ,primary metabolism
Ⅴ	F3_025b_54	GO:0000398	nuclear mRNA splicing, via spliceosome	cellular process,,cellular metabolism
Ⅴ	F3_027b_44	GO:0015992	proton transport	cellular physiological process,,transport	localization,,establishment of localization ,cellular localization
Ⅴ	F3_029b_20	GO:0006810	transport	cellular physiological process ,,cell organization and biogenesis ,transport	localization,,establishment of localization
Ⅴ	F3_029b_74
Ⅴ	F3_032b_43	GO:0006412	protein biosynthesis	cellular physiological process,,cellular metabolism	metabolism ,,biosynthesis ,cellular metabolism,primary metabolism
Ⅴ	F3_033b_37	GO:0006935	chemotaxis						response to abiotic stimulus,,response to chemical stimulus ;response to external stimulus
Ⅴ	F3_034b_56	GO:0005887	integral to plasma membrane	cellular physiological process ,,cellular metabolism	metabolism,,macromolecule metabolism ,primary metabolism
Ⅴ	F3_034b_64
Ⅴ	F3_036b_24	GO:0015986	ATP synthesis coupled proton transport	cellular physiological process,,cellular metabolism	cellular physiological process,,cellular metabolism; metabolism ,,cellular metabolism,macromolecule metabolism,primary metabolism
Ⅴ	F3_037b_12	GO:0006457	protein folding	cellular physiological process,,cellular metabolism	cellular physiological process ,,cellular metabolism ;metabolism ,,,cellular metabolism,macromolecule metabolism ,primary metabolism
Ⅴ	F3_037b_47
Ⅴ	F3_039b_76
Ⅴ	F3_040b_32	GO:0006412	protein biosynthesis	cellular physiological process,,cellular metabolism	cellular physiological process ,,cellular metabolism ;metabolism ,,biosynthesis ,cellular metabolism,macromolecule metabolism ,primary metabolism
Ⅴ	F3_044b_96
Ⅴ	F3_045b_75	GO:0000004	biological process unknown
Ⅴ	F3_049b_25
Ⅴ	F3_051b_12
Ⅴ	F3_051b_55			cellular physiological process,,cellular metabolism	cellular physiological process ,,cellular metabolism ;metabolism ,,biosynthesis ,cellular metabolism,macromolecule metabolism ,primary metabolism
Ⅴ	F3_055b_57	GO:0006412	protein biosynthesis	cellular physiological process,,cellular metabolism	cellular physiological process ,,cellular metabolism ;metabolism ,,biosynthesis ,cellular metabolism,macromolecule metabolism ,primary metabolism
Ⅴ	F3_060b_74	GO:0000160	two-component signal transduction system (phosphorelay)							signal transduction
Ⅴ	F3_062b_26	GO:0006412	protein biosynthesis	cellular physiological process,,cellular metabolism	cellular physiological process ,,cellular metabolism ;metabolism ,,biosynthesis ,cellular metabolism,macromolecule metabolism ,primary metabolism
Ⅴ	F3_070b_22	GO:0006355	regulation of transcription, DNA-dependent	cellular physiological process ,,cellular metabolism,regulation of cellular process	cellular physiological process,,cellular metabolism,primary metabolism ,regulation of metabolism;regulation of physiological process,regulation of cellular physiological process ,regulation of metabolism							regulation of biological process ,,regulation of cellular process,regulation of physiological process
Ⅴ	F3_070b_71	GO:0006412	protein biosynthesis	cellular physiological process,,cellular metabolism	cellular physiological process ,,cellular metabolism ;metabolism ,,biosynthesis ,cellular metabolism,macromolecule metabolism ,primary metabolism
Ⅴ	F3_073b_29	GO:0006412	protein biosynthesis	cellular physiological process,,cellular metabolism	metabolism ,,biosynthesis ,cellular metabolism,primary metabolism
Ⅴ	F3_080b_20	GO:0007269	neurotransmitter secretion	cell communication ,,cell-cell signaling ;cellular physiological process , transport	cellular physiological process,,transport;localization ,,establishment of localization;organismal physiological process					cell communication
Ⅴ	F3_081b_35
Ⅴ	F3_082b_13
Ⅴ	F3_085b_27	GO:0006412	protein biosynthesis	cellular physiological process,,cellular metabolism	metabolism ,,biosynthesis ,cellular metabolism,primary metabolism
Ⅴ	F3_089b_40	GO:0000004	biological process unknown
Ⅴ	F3_089b_81	GO:0006817	phosphate transport	cellular physiological process,,transport	localization,,establishment of localization
Ⅴ	F3_095b_34	GO:0006412	protein biosynthesis	cellular physiological process,,cellular metabolism	cellular physiological process ,,cellular metabolism ;metabolism ,,biosynthesis ,cellular metabolism,macromolecule metabolism ,primary metabolism
Ⅴ	F3_096b_55	GO:0006412	protein biosynthesis	cellular physiological process,,cellular metabolism	metabolism ,,biosynthesis ,cellular metabolism,primary metabolism
Ⅴ	F4_002b_49	GO:0006412	protein biosynthesis	cellular physiological process,,cellular metabolism	cellular physiological process ,,cellular metabolism ;metabolism ,,biosynthesis ,cellular metabolism,macromolecule metabolism ,primary metabolism
Ⅴ	F4_002b_78	GO:0045045	secretory pathway	cellular physiological process ,,transport	localization,,establishment of localization
Ⅴ	F4_004b_39
Ⅴ	F4_004b_85	GO:0005975	carbohydrate metabolism		metabolism;macromolecule metabolism,primary metabolism
Ⅴ	F4_007b_37
Ⅴ	F4_019b_26
Ⅴ	F4_022b_21	GO:0006094	gluconeogenesis	cellular physiological process,,cellular metabolism	metabolism,,biosynthesis,cellular metabolism,macromolecule metabolism ,primary metabolism
Ⅴ	F4_023b_46	GO:0006412	protein biosynthesis	cellular physiological process,,cellular metabolism	cellular physiological process ,,cellular metabolism ;metabolism ,,biosynthesis ,cellular metabolism,macromolecule metabolism ,primary metabolism
Ⅴ	F4_024b_15	GO:0006412	protein biosynthesis	cellular physiological process,,cellular metabolism	cellular physiological process ,,cellular metabolism ;metabolism ,,biosynthesis ,cellular metabolism,macromolecule metabolism ,primary metabolism
Ⅴ	F4_028b_82	GO:0006414	translational elongation	cellular physiological process,,cellular metabolism	metabolism ,,biosynthesis ,cellular metabolism,primary metabolism
Ⅴ	F4_033b_55	GO:0006412	protein biosynthesis	cellular physiological process,,cellular metabolism	cellular physiological process ,,cellular metabolism ;metabolism ,,biosynthesis ,cellular metabolism,macromolecule metabolism ,primary metabolism
Ⅴ	F4_035b_74
Ⅴ	F4_035b_87
Ⅴ	F4_052b_93	GO:0000004	biological process unknown
Ⅴ	F4_054b_23	GO:0006412	protein biosynthesis	cellular physiological process,,cellular metabolism	cellular physiological process ,,cellular metabolism ;metabolism ,,biosynthesis ,cellular metabolism,macromolecule metabolism ,primary metabolism
Ⅴ	F4_060b_72
Ⅴ	F4_064b_48	GO:0007047	cell wall organization and biogenesis	cellular physiological process ,,cell organization and biogenesis
Ⅴ	F4_064b_93	GO:0006734	NADH metabolism	cellular physiological process;cellular metabolism ;	cellular physiological process,,cellular physiological process ;metabolism ,,cellular metabolism ,primary metabolism
Ⅴ	F4_072b_63
Ⅴ	F5_003b_10	GO:0006412	protein biosynthesis	cellular physiological process,,cellular metabolism	cellular physiological process ,,cellular metabolism ;metabolism ,,biosynthesis ,cellular metabolism,macromolecule metabolism ,primary metabolism
Ⅴ	F5_003b_32	GO:0009636	response to toxin						response to abiotic stimulus,,response to chemical stimulus ;response to external stimulus
Ⅴ	F5_006b_91	GO:0006412	protein biosynthesis	cellular physiological process,,cellular metabolism	cellular physiological process ,,cellular metabolism ;metabolism ,,biosynthesis ,cellular metabolism,macromolecule metabolism ,primary metabolism
Ⅴ	F5_008b_19	GO:0001403	invasive growth (sensu Saccharomyces)								filamentous growth,,invasive growth (sensu Saccharomyces)
Ⅴ	F5_008b_78
Ⅴ	F5_008b_88	GO:0006750	glutathione biosynthesis	cellular physiological process ,,cellular metabolism	metabolism ,,biosynthesis,cellular metabolism
Ⅴ	F5_009b_68	GO:0000004	biological process unknown
Ⅴ	F5_010b_33
Ⅴ	F5_010b_72
Ⅴ	F5_010b_77	GO:0006952	defense response						response to biotic stimulus,,defense response
Ⅴ	F5_012b_90	GO:0007046	ribosome biogenesis	cellular physiological process ,,cell organization and biogenesis
Ⅴ	F5_014b_37	GO:0009651	response to salt stress						response to abiotic stimulus;;response to osmotic stress
Ⅴ	F5_017b_06	GO:0009062	fatty acid catabolism	cellular physiological process ,,cellular metabolism	metabolism,,biosynthesis ,cellular metabolism ,macromolecule metabolism ,nitrogen compound metabolism ,primary metabolism
Ⅴ	F5_023b_40
Ⅴ	F5_025b_57
Ⅴ	F5_027b_96	GO:0030036	actin cytoskeleton organization and biogenesis	cellular physiological process ,,cell organization and biogenesis
Ⅴ	F6_004b_77	GO:0006006	glucose metabolism	cellular physiological process ,,cellular metabolism	metabolism,,cellular metabolism,macromolecule metabolism ,primary metabolism
Ⅴ	F6_014b_27
Ⅴ	F6_015b_65
Ⅴ	F6_017b_27
Ⅴ	F6_022b_09
Ⅴ	F6_024b_53	GO:0000004	biological process unknown
Ⅴ	F6_028b_89
Ⅴ	F7_001b_17	GO:0006412	protein biosynthesis	cellular physiological process,,cellular metabolism	cellular physiological process ,,cellular metabolism ;metabolism ,,biosynthesis ,cellular metabolism,macromolecule metabolism ,primary metabolism
Ⅴ	F7_001b_62	GO:0006412	protein biosynthesis	cellular physiological process,,cellular metabolism	cellular physiological process ,,cellular metabolism ;metabolism ,,biosynthesis ,cellular metabolism,macromolecule metabolism ,primary metabolism
Ⅴ	F7_002b_35	GO:0009152	purine ribonucleotide biosynthesis	cellular physiological process ,,cellular metabolism	metabolism,,biosynthesis ,cellular metabolism ,primary metabolism
Ⅴ	F7_002b_44	GO:0006099	tricarboxylic acid cycle	cellular physiological process ,,cellular metabolism	metabolism,,cellular metabolism,macromolecule metabolism ,primary metabolism
Ⅴ	F7_002b_84	GO:0006412	protein biosynthesis	cellular physiological process,,cellular metabolism	cellular physiological process ,,cellular metabolism ;metabolism ,,biosynthesis ,cellular metabolism,macromolecule metabolism ,primary metabolism
Ⅴ	F7_003b_45
Ⅴ	F7_006b_06	GO:0000004	biological process unknown
Ⅴ	F7_006b_64	GO:0000004	biological process unknown
Ⅴ	F7_007b_26	GO:0000004	biological process unknown
Ⅴ	F7_007b_41	GO:0006412	protein biosynthesis	cellular physiological process,,cellular metabolism	metabolism ,,biosynthesis ,cellular metabolism,primary metabolism
Ⅴ	F7_007b_53	GO:0006986	response to unfolded protein						response to abiotic stimulus ,,response to chemical stimulus ;response to stress
Ⅴ	F7_015b_53
Ⅴ	F7_017b_27	GO:0006855	multidrug transport	cellular physiological process,,detection of stimulus , detection of external stimulus	cellular physiological process,,detection of stimulus ,detection of external stimulus				detection of stimulus,,detection of abiotic stimulus ,detection of external stimulus;response to abiotic stimulus;response to radiation ,,detection of external stimulus
Ⅴ	F7_017b_58	GO:0006412	protein biosynthesis	cellular physiological process,,cellular metabolism	metabolism ,,biosynthesis ,cellular metabolism,primary metabolism
Ⅴ	F7_018b_67	GO:0006412	protein biosynthesis	cellular physiological process,,cellular metabolism	cellular physiological process ,,cellular metabolism ;metabolism ,,biosynthesis ,cellular metabolism,macromolecule metabolism ,primary metabolism
Ⅴ	F7_021b_01	GO:0007165	signal transduction							signal transduction
Ⅴ	F7_021b_12	GO:0006412	protein biosynthesis	cellular physiological process,,cellular metabolism	metabolism ,,biosynthesis ,cellular metabolism,primary metabolism
Ⅴ	F7_021b_66
Ⅴ	F7_023b_49	GO:0007155	cell adhesion	cell adhesion				1
Ⅴ	F7_023b_60
Ⅴ	F7_024b_09	GO:0006355	regulation of transcription, DNA-dependent	cellular physiological process,,cellular metabolism ,regulation of cellular physiological process	metabolism ,,cellular metabolism,primary metabolism ,regulation of metabolism							regulation of cellular process,,regulation of cellular physiological process
Ⅴ	F7_024b_40
Ⅴ	F7_029b_02
Ⅴ	F7_031b_06
Ⅴ	F7_032b_60	GO:0006412	protein biosynthesis	cellular physiological process,,cellular metabolism	cellular physiological process ,,cellular metabolism ;metabolism ,,biosynthesis ,cellular metabolism,macromolecule metabolism ,primary metabolism
Ⅴ	F7_032b_91	GO:0000160	two-component signal transduction system (phosphorelay)							signal transduction
Ⅴ	F7_033b_53
Ⅴ	F7_034b_86	GO:0006355	regulation of transcription, DNA-dependent	cellular physiological process,,cellular metabolism ,regulation of cellular physiological process	metabolism ,,cellular metabolism,primary metabolism ,regulation of metabolism							regulation of cellular process,,regulation of cellular physiological process
Ⅴ	F7_034b_93	GO:0005779	integral to peroxisomal membrane	cellular physiological process,,cellular metabolism	metabolism,,cellular metabolism
Ⅴ	F8_011b_10
Ⅴ	F8_012b_04	GO:0006412	protein biosynthesis	cellular physiological process,,cellular metabolism	cellular physiological process ,,cellular metabolism ;metabolism ,,biosynthesis ,cellular metabolism,macromolecule metabolism ,primary metabolism
Ⅴ	F8_012b_26	GO:0009061	anaerobic respiration	cellular physiological process,,cellular metabolism	metabolism,,cellular metabolism
Ⅴ	F8_014b_26
Ⅴ	F8_015b_02
Ⅴ	F8_015b_53	GO:0015727	lactate transport	cellular physiological process,,cellular metabolism	cellular physiological process ,,cellular metabolism ;metabolism ,,biosynthesis ,cellular metabolism,macromolecule metabolism ,primary metabolism
Ⅴ	F8_016b_90
Ⅴ	F8_017b_01	GO:0006812	cation transport	cellular physiological process ,,transport	localization,,establishment of localization
Ⅴ	F8_017b_76	GO:0006412	protein biosynthesis	cellular physiological process,,cellular metabolism	cellular physiological process ,,cellular metabolism ;metabolism ,,biosynthesis ,cellular metabolism,macromolecule metabolism ,primary metabolism
Ⅴ	F8_018b_41	GO:0000004	biological process unknown
Ⅴ	F8_019b_60			cellular physiological process,,cellular metabolism	cellular physiological process ,,cellular metabolism ;metabolism ,,biosynthesis ,cellular metabolism,macromolecule metabolism ,primary metabolism
Ⅴ	F8_020b_03	GO:0006412	protein biosynthesis	cellular physiological process,,cellular metabolism	metabolism ,,biosynthesis ,cellular metabolism,primary metabolism
Ⅴ	F8_020b_22
Ⅴ	F8_020b_74
Ⅴ	F8_021b_22	GO:0006355	regulation of transcription, DNA-dependent	cellular physiological process,,cellular metabolism ,regulation of cellular physiological process	metabolism ,,cellular metabolism,primary metabolism ,regulation of metabolism							regulation of cellular process,,regulation of cellular physiological process
Ⅴ	F8_022b_25	GO:0006412	protein biosynthesis	cellular physiological process,,cellular metabolism	cellular physiological process ,,cellular metabolism ;metabolism ,,biosynthesis ,cellular metabolism,macromolecule metabolism ,primary metabolism
Ⅴ	F8_022b_56	GO:0030073	insulin secretion	cellular physiological process,,detection of stimulus , detection of external stimulus	cellular physiological process,,detection of stimulus ,detection of external stimulus				detection of stimulus,,detection of abiotic stimulus ,detection of external stimulus;response to abiotic stimulus;response to radiation ,,detection of external stimulus
Ⅴ	F8_022b_58
Ⅴ	F8_022b_91
Ⅴ	F8_022b_92	GO:0006412	protein biosynthesis	cellular physiological process,,cellular metabolism	cellular physiological process ,,cellular metabolism ;metabolism ,,biosynthesis ,cellular metabolism,macromolecule metabolism ,primary metabolism
Ⅴ	F8_023b_26
Ⅴ	F8_023b_39	GO:0000752	agglutination during conjugation with cellular fusion	cell adhesion,,cell-cell adhesion;cellular physiological process ,reproductive cellular physiological process				1	response to abiotic stimulus,,response to chemical stimulus				sexual reproduction
Ⅴ	F8_023b_85	GO:0007626	locomotory behavior						response to stimulus
Ⅴ	F8_023b_87
Ⅴ	F8_024b_21	GO:0006164	purine nucleotide biosynthesis	cellular physiological process,,cellular metabolism	metabolism ,,cellular metabolism,primary metabolism
Ⅴ	F8_024b_31	GO:0006412	protein biosynthesis	cellular physiological process,,cellular metabolism	metabolism ,,biosynthesis ,cellular metabolism,primary metabolism
Ⅴ	F8_024b_35	GO:0008380	RNA splicing	cellular physiological process,,cellular metabolism	metabolism,,cellular metabolism,macromolecule metabolism ,primary metabolism
Ⅴ	F8_025b_02
Ⅴ	F8_025b_25	GO:0006412	protein biosynthesis	cellular physiological process,,cellular metabolism	cellular physiological process ,,cellular metabolism ;metabolism ,,biosynthesis ,cellular metabolism,macromolecule metabolism ,primary metabolism
Ⅴ	F8_025b_27
Ⅴ	F8_025b_71
Ⅴ	F8_025b_88	GO:0006888	ER to Golgi transport	cellular physiological process,,transport	localization,,establishment of localization ,cellular localization
Ⅴ	F8_026b_21	GO:0007586	digestion		organismal physiological process,,digestion
Ⅴ	F8_027b_77
Ⅴ	F8_028b_42	GO:0006412	protein biosynthesis	cellular physiological process,,cellular metabolism	metabolism ,,biosynthesis ,cellular metabolism,primary metabolism
Ⅴ	F8_029b_39	GO:0005829	cytosol	cellular physiological process,,cellular metabolism	metabolism,,cellular metabolismmacromolecule metabolism,primary metabolism
Ⅴ	F8_029b_42	GO:0006412	protein biosynthesis	cellular physiological process,,cellular metabolism	metabolism ,,biosynthesis ,cellular metabolism,primary metabolism
Ⅴ	F8_029b_88	GO:0006979	response to oxidative stress	cellular physiological process ,,cellular metabolism	metabolism,,cellular metabolism
Ⅴ	F8_031b_39	GO:0006412	protein biosynthesis	cellular physiological process,,cellular metabolism	metabolism ,,biosynthesis ,cellular metabolism,primary metabolism
Ⅴ	F8_035b_47	GO:0006979	response to oxidative stress	cellular physiological process ,,cellular metabolism	metabolism,,cellular metabolism				response to abiotic stimulus ,,response to chemical stimulus;response to stress,,response to oxidative stress
Ⅴ	F8_038b_14	GO:0006810	transport	cellular physiological process,,transport	cellular physiological process,,transport ;localization ,,establishment of localization;
Ⅴ	F8_038b_53	GO:0006979	response to oxidative stress	cellular physiological process,, cellular metabolism	cellular physiological process,, cellular metabolism ;metabolism,,cellular metabolism				response to abiotic stimulus ,,response to chemical stimulus;response to stress,response to oxidative stress
Ⅴ	F8_039b_53	GO:0008380	RNA splicing	cellular physiological process,,cellular metabolism	cellular physiological process,,cellular metabolism; metabolism ,,cellular metabolism,macromolecule metabolism,primary metabolism
Ⅴ	F8_040b_88
Ⅴ	F8_041b_40	GO:0006421	asparaginyl-tRNA aminoacylation	cellular physiological process ,,cellular metabolism	metabolism,,biosynthesis,nitrogen compound metabolism,cellular metabolism,macromolecule metabolism ,primary metabolism
Ⅴ	F8_043b_07
Ⅴ	F8_045b_56
Ⅴ	F9_001b_77
Ⅴ	F9_002b_43	GO:0009252	peptidoglycan biosynthesis	cellular physiological process,,cellular metabolism	metabolism ,,cellular metabolism
Ⅴ	F9_012b_79
Ⅴ	F9_023b_01
Ⅴ	F9_023b_59	GO:0000004	biological process unknown
Ⅴ	F9_024b_45
Ⅴ	F9_026b_80
Ⅴ	F9_029b_66	GO:0006448	regulation of translational elongation	cellular physiological process ,,cellular metabolism ,regulation of cellular process	metabolism,,biosynthesis,cellular metabolism,macromolecule metabolism,primary metabolism
Ⅴ	F9_032b_28	GO:0000004	biological process unknown
Ⅴ	F9_034b_27	GO:0006412	protein biosynthesis	cellular physiological process,,cellular metabolism	cellular physiological process ,,cellular metabolism ;metabolism ,,biosynthesis ,cellular metabolism,macromolecule metabolism ,primary metabolism
Ⅴ	F9_038b_42
Ⅴ	F9_038b_55
Ⅴ	F9_039b_50
Ⅴ	F9_040b_27
Ⅴ	F9_042b_81	GO:0006412	protein biosynthesis	cellular physiological process,,cellular metabolism	cellular physiological process ,,cellular metabolism ;metabolism ,,biosynthesis ,cellular metabolism,macromolecule metabolism ,primary metabolism
Ⅴ	F9_043b_76
Ⅴ	F9_045b_50	GO:0006412	protein biosynthesis	cellular physiological process,,cellular metabolism	cellular physiological process ,,cellular metabolism ;metabolism ,,biosynthesis ,cellular metabolism,macromolecule metabolism ,primary metabolism
Ⅴ	F9_045b_79	GO:0005750	respiratory chain complex III (sensu Eukaryota)	cellular physiological process ,,transport	localization,,establishment of localization
Ⅴ	F9_052b_74	GO:0000004	biological process unknown
Ⅴ	F9_053b_16	GO:0006412	protein biosynthesis	cellular physiological process,,cellular metabolism	metabolism ,,biosynthesis ,cellular metabolism,primary metabolism
Ⅴ	F9_056b_45
Ⅴ	F9_057b_41	GO:0016021	integral to membrane	cellular physiological process ,,cellular metabolism	metabolism,,cellular metabolism,primary metabolism
Ⅴ	F9_057b_47	GO:0006829	zinc ion transport	cellular physiological process,,transport	localization,,establishment of localization
Ⅴ	F9_058b_25
Ⅴ	F9_060b_45
Ⅴ	F9_061b_52
Ⅴ	F9_062b_65
Ⅴ	F9_063b_09	GO:0006412	protein biosynthesis	cellular physiological process,,cellular metabolism	cellular physiological process ,,cellular metabolism ;metabolism ,,biosynthesis ,cellular metabolism,macromolecule metabolism ,primary metabolism
Ⅴ	F9_063b_19	GO:0006412	protein biosynthesis	cellular physiological process,,cellular metabolism	cellular physiological process ,,cellular metabolism ;metabolism ,,biosynthesis ,cellular metabolism,macromolecule metabolism ,primary metabolism
Ⅴ	F9_063b_55
Ⅴ	F9_064b_45
Ⅴ	F9_065b_68
Ⅴ	F9_065b_82
Ⅴ	F9_065b_91	GO:0006412	protein biosynthesis	cellular physiological process,,cellular metabolism	cellular physiological process ,,cellular metabolism ;metabolism ,,biosynthesis ,cellular metabolism,macromolecule metabolism ,primary metabolism
Ⅴ	F9_066b_62	GO:0005975	carbohydrate metabolism		metabolism;macromolecule metabolism,primary metabolism
Ⅴ	F9_067b_58
Ⅴ	F9_068b_81	GO:0006412	protein biosynthesis	cellular physiological process,,cellular metabolism	metabolism ,,biosynthesis ,cellular metabolism,primary metabolism
Ⅴ	F9_068b_95
Ⅴ	F9_069b_42	GO:0009062	fatty acid catabolism	cellular physiological process ,,cellular metabolism	metabolism ,,cellular metabolism,primary metabolism
Ⅴ	F9_069b_46	GO:0000004	biological process unknown
Ⅴ	F9_071b_15
Ⅴ	F9_072b_19	GO:0006412	protein biosynthesis	cellular physiological process,,cellular metabolism	metabolism ,,cellular metabolism,primary metabolism
Ⅴ	F9_073b_54
Ⅴ	F9_073b_61
Ⅴ	F9_073b_67	GO:0007015	actin filament organization	cellular physiological process ,,cell organization and biogenesis
Ⅴ	F9_073b_81	GO:0007338	fertilization (sensu Metazoa)										sexual reproduction
Ⅴ	F9_076b_40
Ⅴ	F9_076b_89	GO:0000004	biological process unknown
Ⅴ	F9_076b_95	GO:0006066	alcohol metabolism	cellular process ;physiological process	cellular physiological process,,cellular metabolism	cellular physiological process,,cellular metabolism; metabolism ,,cellular metabolism,macromolecule metabolism,primary metabolism
Ⅴ	F9_077b_40	GO:0006412	protein biosynthesis	cellular physiological process,,cellular metabolism	cellular physiological process ,,cellular metabolism ;metabolism ,,biosynthesis ,cellular metabolism,macromolecule metabolism ,primary metabolism
Ⅴ	F9_077b_51	GO:0006412	protein biosynthesis	cellular physiological process,,cellular metabolism	metabolism ,,biosynthesis ,cellular metabolism,primary metabolism
Ⅴ	F9_078b_15
Ⅴ	F9_079b_58	GO:0006414	translational elongation	cellular physiological process,,cellular metabolism	metabolism ,,biosynthesis ,cellular metabolism,primary metabolism
Ⅴ	F9_080b_80
Ⅴ	F9_081b_12	GO:0006412	protein biosynthesis	cellular physiological process,,cellular metabolism	cellular physiological process ,,cellular metabolism ;metabolism ,,biosynthesis ,cellular metabolism,macromolecule metabolism ,primary metabolism
Ⅴ	F9_081b_47	GO:0006813	potassium ion transport	cellular physiological process ,,transport	localization,,establishment of localization
Ⅴ	F9_081b_61	GO:0006626	protein targeting to mitochondrion	cellular physiological process,,cell organization and biogenesis, transport	cellular physiological process,,cell organization and biogenesis ,transport;localization ,,cellular localization,establishment of localizationprotein localization
Ⅴ	F9_082b_12
Ⅴ	F9_082b_18
Ⅴ	F9_082b_63	GO:0007242	intracellular signaling cascade							signal transduction
Ⅴ	F9_083b_46	GO:0006413	translational initiation	cellular physiological process,,cellular metabolism	cellular physiological process ,,cellular metabolism ;metabolism ,,biosynthesis ,cellular metabolism,macromolecule metabolism ,primary metabolism
Ⅴ	F9_084b_12
Ⅴ	F9_085b_30	GO:0000004	biological process unknown
Ⅴ	F9_085b_63	GO:0006118	electron transport	cellular physiological process,,cellular metabolism ,transport	cellular physiological process,,cellular metabolism,transport ;localization ,,establishment of localization ,transport;metabolism,,cellular metabolism
Ⅴ	F9_088b_69
Ⅴ	F9_089b_09
Ⅴ	F9_090b_34	GO:0030163	protein catabolism	cellular physiological process,,detection of stimulus , detection of external stimulus	cellular physiological process,,detection of stimulus ,detection of external stimulus				detection of stimulus,,detection of abiotic stimulus ,detection of external stimulus;response to abiotic stimulus;response to radiation ,,detection of external stimulus
Ⅴ	F9_090b_86
Ⅴ	F9_094b_32
Ⅴ	F9_098b_31	GO:0008152	metabolism		metabolism
Ⅴ	F9_100b_15	GO:0006428	isoleucyl-tRNA aminoacylation	cellular physiological process,,cellular metabolism	metabolism,,biosynthesis,cellular metabolism,macromolecule metabolism ,primary metabolism
Ⅴ	F9_100b_20
Ⅴ	F9_100b_79	GO:0000004	biological process unknown
Ⅴ	F9_104b_50
Ⅴ	F9_104b_64	GO:0000004	biological process unknown
Ⅴ	F9_112b_36
Ⅴ	F9_113b_44
Ⅴ	F9_116b_03
Ⅴ	F9_117b_07
Ⅴ	F9_117b_29
Ⅴ	F9_117b_30	GO:0000004	biological process unknown
Ⅴ	F9_118b_16	GO:0006412	protein biosynthesis	cellular physiological process,,cellular metabolism	metabolism ,,biosynthesis ,cellular metabolism,primary metabolism
Ⅴ	F9_118b_34
Ⅴ	F9_118b_79
Ⅴ	F9_120b_58
Ⅴ	F9_120b_96	GO:0015986	ATP synthesis coupled proton transport	cellular physiological process,,cellular metabolism	cellular physiological process,,cellular metabolism; metabolism ,,cellular metabolism,macromolecule metabolism,primary metabolism
